# Supplementary material for: A reduction in ecological niche for Trypanosoma cruzi-infected triatomine bugs
Source: Parasit Vectors. 2019 May 16;12:240. doi: 10.1186/s13071-019-3489-5 (PMC6524312; doi:10.1186/s13071-019-3489-5)
Supplement: Supplementary file 1 — Additional file 1: Table S1. Geographical data for Triatoma pallidipennnis. Table S2. Geographical data for Triatoma longipennis. Table S3. Geographical data for T. mazzottii. Table S4. Geographical data for Triatoma phyllosoma. Table S5. Geographical data for Triatoma picturata. Table S6. Geographical data for Triatoma dimidiata. Table S7. Geographical data for Triatoma barberi. Table S8. References of geographical data for all species. [file 13071_2019_3489_MOESM1_ESM.xlsx]

## Sheet: Table S1. T. barberi
	Species	State	Municipality	Locality	Altitude (masl)	Longitude (*-1)	Long. g.	Long.m	Long.s	Lat.g	Lat.m	Lat.s	Longitude	Latitude	Collection area	Nº individuals	Sex	Diagnosis of T. cruzi	Reference
1	Triatoma barberi	Guanajuato	Apaseo el Alto	Santa Cruz de Gancho (de Gamboa)	2010	100	-100	31	0	20	23	18	-100.517	20.3883	Peridomiciliary	1	H	n.d.	InDRE
2	Triatoma barberi	Guanajuato	Tierra Blanca	Rincón del Cano	1900	100	-100	14	29	21	3	23	-100.241	21.0564	Peridomiciliary	1	H	n.d.	InDRE
3	Triatoma barberi	Guanajuato	Tierra Blanca	Cuesta de peñones	1900	100	-100	13	58	21	5	2	-100.233	21.0839	Peridomiciliary	1	H	n.d.	InDRE
4	Triatoma barberi	Guanajuato	Irapuato	Tepic 1627	1730	101	-101	20	52	20	40	23	-101.348	20.6731	Intradomiciliary	1	M	n.d.	InDRE
5	Triatoma barberi	Guanajuato	Celaya	Santa Teresa	1780	100	-100	51	26	20	38	14	-100.857	20.6372	n.d.	1	H	n.d.	InDRE
6	Triatoma barberi	Guanajuato	Tierra Blanca	Cerro Colorado	1890	100	-100	13	55	21	6	10	-100.232	21.1028	Peridomiciliary	2	H	n.d.	InDRE
7	Triatoma barberi	Guanajuato	Tierra Blanca	Cerro Colorado	1890	100	-100	13	55	21	6	10	-100.232	21.1028	Peridomiciliary	1	M	n.d.	InDRE
8	Triatoma barberi	Guanajuato	Tierra Blanca	Rincón del Cano	1900	100	-100	14	29	21	3	23	-100.241	21.0564	Intradomiciliary	1	H	n.d.	InDRE
9	Triatoma barberi	Guanajuato	Tierra Blanca	Rincón del Cano	1900	100	-100	14	29	21	3	23	-100.241	21.0564	Intradomiciliary	1	M	n.d.	InDRE
10	Triatoma barberi	Guanajuato	Valle de Santiago	Valle de Santiago	1720	101	-101	11	30	20	23	30	-101.192	20.3917	Peridomiciliary	1	H	n.d.	InDRE
11	Triatoma barberi	Guanajuato	Penjamo	Rancho Nuevo de Gutiérrez	2350	101	-101	49	3	20	30	32	-101.817	20.5089	n.d.	1	H	n.d.	InDRE
12	Triatoma barberi	Guanajuato	Tarimoro	Huapango	2150	100	-100	41	5	20	21	50	-100.685	20.3639	Intradomiciliary	1	M	n.d.	InDRE
13	Triatoma barberi	Guanajuato	Tierra Blanca	Las Moras	1750	100	-100	9	48	21	4	23	-100.163	21.0731	Peridomiciliary	2	H	n.d.	InDRE
14	Triatoma barberi	Guanajuato	Celaya	Santa Teresa	1780	100	-100	51	26	20	38	14	-100.857	20.6372	n.d.	1	H	n.d.	InDRE
15	Triatoma barberi	Guanajuato	Dolores Hidalgo	Ojo Zarco	1980	100	-100	51	55	21	1	43	-100.865	21.0286	n.d.	1	H	n.d.	InDRE
16	Triatoma barberi	Guanajuato	Dolores Hidalgo	Rìo Azul	2000	101	-101	2	10	21	8	15	-101.036	21.1375	n.d.	1	M	n.d.	InDRE
17	Triatoma barberi	Guanajuato	Dolores Hidalgo	Santiaguillo	1980	100	-100	58	59	21	0	52	-100.983	21.0144	n.d.	1	M	n.d.	InDRE
18	Triatoma barberi	Guanajuato	Dolores Hidalgo	Santiaguillo	1980	100	-100	58	59	21	0	52	-100.983	21.0144	n.d.	1	H	n.d.	InDRE
19	Triatoma barberi	Guanajuato	Dolores Hidalgo	Cieneguilla	1950	100	-100	56	15	21	4	23	-100.938	21.0731	n.d.	1	H	n.d.	InDRE
20	Triatoma barberi	Guanajuato	Tierra Blanca	Rincón del Cano	1900	100	-100	14	29	21	3	23	-100.241	21.0564	Peridomiciliary	1	H	n.d.	InDRE
21	Triatoma barberi	Guanajuato	Dolores Hidalgo	Los Quiotes	2050	101	-101	4	15	21	10	4	-101.071	21.1678	n.d.	1	M	n.d.	InDRE
22	Triatoma barberi	Guanajuato	Penjamo	Presa del Colorado	2255	101	-101	49	19	20	34	12	-101.822	20.57	n.d.	1	M	n.d.	InDRE
23	Triatoma barberi	Guanajuato	Tierra Blanca	Cuesta de Peñones	1900	100	-100	13	58	21	5	2	-100.233	21.0839	n.d.	1	M	n.d.	InDRE
24	Triatoma barberi	Guanajuato	Tierra Blanca	Cuesta de Peñones	1900	100	-100	13	58	21	5	2	-100.233	21.0839	n.d.	1	H	n.d.	InDRE
25	Triatoma barberi	Guanajuato	Dolores Hidalgo	La Trinidad	1970	100	-100	59	24	21	8	51	-100.99	21.1475	n.d.	1	H	n.d.	InDRE
26	Triatoma barberi	Guanajuato	Dolores Hidalgo	La Trinidad	1970	100	-100	59	24	21	8	51	-100.99	21.1475	n.d.	1	H	n.d.	InDRE
27	Triatoma barberi	Guanajuato	Valle de Santiago	Valle de Santiago	1720	101	-101	11	30	20	23	30	-101.192	20.3917	Peridomiciliary	1	H	n.d.	InDRE
28	Triatoma barberi	Guanajuato	Dolores Hidalgo	Dolores Hidalgo	1920	100	-100	55	58	21	9	18	-100.933	21.155	Peridomiciliary	1	H	n.d.	InDRE
29	Triatoma barberi	Guanajuato	Juventino Rosas	San José del Sauz	1800	100	-100	59	1	20	40	27	-100.984	20.6742	base del petate	1	H	n.d.	InDRE
30	Triatoma barberi	Guanajuato	Dolores Hidalgo	Terrero de Trancas	2050	101	-101	2	42	21	10	37	-101.045	21.1769	Intradomiciliary	1	H	n.d.	InDRE
31	Triatoma barberi	Guanajuato	Dolores Hidalgo	Santa Barbara	2060	101	-101	0	35	21	2	54	-101.01	21.0483	Intradomiciliary	1	H	n.d.	InDRE
32	Triatoma barberi	Guanajuato	Pénjamo	Taquiscuareo	1770	101	-101	43	21	20	25	48	-101.722	20.43	Intradomiciliary	1	H		InDRE
33	Triatoma barberi	Guanajuato	Acámbaro	Acámbaro	1860	100	-100	43	18	20	1	53	-100.722	20.0314	Intradomiciliary	1	H		InDRE
34	Triatoma barberi	Guanajuato	Victoria	Capilla blanca	2010	100	-100	19	52	21	13	7	-100.331	21.2186	Intradomiciliary	2	H		InDRE
35	Triatoma barberi	Guanajuato	Meztitlán	Tlamaya	1500	98	-98	50	27	20	30	17	-98.8408	20.5047	Intradomiciliary	2	H	n.d.	InDRE
36	Triatoma barberi	Guanajuato	Meztitlán	Tlamaya	1500	98	-98	50	27	20	30	17	-98.8408	20.5047	Intradomiciliary	2	M	n.d.	InDRE
37	Triatoma barberi	Guanajuato	Culiacán	Culiacán de Rosales	60	107	-107	23	4	24	47	57	-107.384	24.7992	Intradomiciliary	1	M	n.d.	InDRE
38	Triatoma barberi	Guanajuato	Manuel Doblado	El Tecuan	1730	101	-101	51	52	20	49	35	-101.864	20.8264	Intradomiciliary	1	H	Positive	InDRE
39	Triatoma barberi	Guanajuato	Ameca	Ameca	1230	104	-104	2	50	20	32	52	-104.047	20.5478	n.d.	2	H	Positive	InDRE
40	Triatoma barberi	Guanajuato	Jacala	Comatitlán	760	99	-99	5	4	20	50	36	-99.0844	20.8433	Intradomiciliary	1	M	n.d.	InDRE
41	Triatoma barberi	Guanajuato	Penjamillo	Colorado, El (Zerecuato)	1700	101	-101	56	6	20	10	7	-101.935	20.1686	n.d.	1	M	n.d.	InDRE
42	Triatoma barberi	Guanajuato	Manuel Doblado	Las Adjuntas	1730	101	-101	50	35	20	40	25	-101.843	20.6736	Intradomiciliary	1	M		InDRE
43	Triatoma barberi	Guanajuato	Unión de San Antonio	Unión de San Antonio	1920	102	-102	0	18	21	7	42	-102.005	21.1283	Peridomiciliary	1	H	n.d.	InDRE
44	Triatoma barberi	Guanajuato	Dr. Mora	Derramadero de Charcas	2150	100	-100	18	26	21	6	26	-100.307	21.1072	Peridomiciliary	1	M	Negative	InDRE
45	Triatoma barberi	Guanajuato	La Barca	Villa de García Marquez	1540	102	-102	29	46	20	25	50	-102.496	20.4306	Intradomiciliary	1	M	Positive	InDRE
46	Triatoma barberi	Guanajuato	Huanimaro	Loma Bonita	1700	101	-101	28	57	20	21	18	-101.483	20.355	Intradomiciliary	1	H	n.d.	InDRE
47	Triatoma barberi	Guanajuato	Atotonilco el Alto	Atotonilco	1600	102	-102	30	30	20	33	0	-102.508	20.55	Intradomiciliary	1	H	Positive	InDRE
48	Triatoma barberi	Guanajuato	Jerécuaro	El Carrizo	2320	100	-100	38	15	20	10	34	-100.638	20.1761	n.d.	1	M	n.d.	InDRE
49	Triatoma barberi	Guanajuato	Ocotlán	San Martín de Zula	1530	102	-102	43	37	20	24	24	-102.727	20.4067	Intradomiciliary	1	H	Positive	InDRE
50	Triatoma barberi	Guanajuato	Calihuala	Calihuala	1320	98	-98	16	40	17	31	55	-98.2778	17.5319	bajo adobes	1	H	Positive	InDRE
51	Triatoma barberi	Guanajuato	Calihuala	Calihuala	1320	98	-98	16	40	17	31	55	-98.2778	17.5319	bajo adobes	3	H	n.d.	InDRE
52	Triatoma barberi	Guanajuato	Calihuala	Calihuala	1320	98	-98	16	40	17	31	55	-98.2778	17.5319	bajo adobes	3	M	n.d.	InDRE
53	Triatoma barberi	Guanajuato	San Martin Peras	Ahuajutia (Ahuejutla)	1680	98	-98	16	22	17	25	47	-98.2728	17.4297	n.d.	6	M	Positive	InDRE
54	Triatoma barberi	Guanajuato	San Martin Peras	Ahuajutia (Ahuejutla)	1680	98	-98	16	22	17	25	47	-98.2728	17.4297	n.d.	1	M	negative	InDRE
55	Triatoma barberi	Guanajuato	San Martin Peras	Ahuajutia (Ahuejutla)	1680	98	-98	16	22	17	25	47	-98.2728	17.4297	n.d.	1	H	n.d.	InDRE
56	Triatoma barberi	Guanajuato	Zapotlan del Rey	Zapotlan Del Rey	1550	102	-102	55	28	20	27	58	-102.924	20.4661	Intradomiciliary	1	M	positive	InDRE
57	Triatoma barberi	Guanajuato	San Miguel El Alto	San Miguel	1850	102	-102	24	8	21	1	47	-102.402	21.0297	Intradomiciliary	1	H	negative	InDRE
58	Triatoma barberi	Guanajuato	Acatic	Rancho el Saltillo	1430	104	-104	9	8	20	3	35	-104.152	20.0597	Peridomiciliary	1	H	negative	InDRE
59	Triatoma barberi	Guanajuato	Yuriria	Yuriria	1740	101	-101	7	40	20	12	40	-101.128	20.2111	consultorio	1	M	n.d.	InDRE
60	Triatoma barberi	Guanajuato	Chapantongo	San Juan el Sabino	2050	99	-99	22	32	20	19	39	-99.3756	20.3275	n.d.	1	H	negative	InDRE
61	Triatoma barberi	Guanajuato	Chapantongo	San Juan el Sabino	2050	99	-99	22	32	20	19	39	-99.3756	20.3275	n.d.	1	M	positive	InDRE
62	Triatoma barberi	Guanajuato	Metztitlán	El Palmar	1900	98	-98	47	38	20	30	59	-98.7939	20.5164	Intradomiciliary	1	M	n.d.	InDRE
63	Triatoma barberi	Guanajuato	La Barca	San José Casas Caidas	1540	102	-102	26	25	20	25	20	-102.44	20.4222	Intradomiciliary	1	H	positive	InDRE
64	Triatoma barberi	Guanajuato	Manzanilla de la Paz	Villa Morelos	1910	103	-103	8	52	20	3	22	-103.148	20.0561	Intradomiciliary	1	H	positive	InDRE
65	Triatoma barberi	Guanajuato	Tototlán	Tototlán	1540	102	-102	47	35	20	32	33	-102.793	20.5425	n.d.	1	H	positive	InDRE
66	Triatoma barberi	Guanajuato	Tecalitlán	Tecalitlàn	1140	103	-103	18	23	19	28	9	-103.306	19.4692	Intradomiciliary	1	H	positive	InDRE
67	Triatoma barberi	Guanajuato	Santiago Astata	Zaachila	10	95	-95	32	8	15	58	22	-95.5356	15.9728	Intradomiciliary	1	H	n.d.	InDRE
68	Triatoma barberi	Guanajuato	Santa Cruz Papalutla	Santa Cruz Papalutla	1580	96	-96	35	2	16	57	20	-96.5839	16.9556	Peridomiciliary	1	H	positive	InDRE
69	Triatoma barberi	Guanajuato	Santa Cruz Papalutla	Santa Cruz Papalutla	1580	96	-96	35	2	16	57	20	-96.5839	16.9556	Peridomiciliary	1	H	positive	InDRE
70	Triatoma barberi	Guanajuato	Santa Cruz Papalutla	Santa Cruz Papalutla	1580	96	-96	35	2	16	57	20	-96.5839	16.9556	Peridomiciliary	2	H	n.d.	InDRE
71	Triatoma barberi	Guanajuato	Santa Cruz Papalutla	Santa Cruz Papalutla	1580	96	-96	35	2	16	57	20	-96.5839	16.9556	Peridomiciliary	1	M	positive	InDRE
72	Triatoma barberi	Guanajuato	Santa Cruz Papalutla	Santa Cruz Papalutla	1580	96	-96	35	2	16	57	20	-96.5839	16.9556	Peridomiciliary	1	M	positive	InDRE
73	Triatoma barberi	Guanajuato	Santa Cruz Papalutla	Santa Cruz Papalutla	1580	96	-96	35	2	16	57	20	-96.5839	16.9556	Intradomiciliary	1	H	positive	InDRE
74	Triatoma barberi	Guanajuato	Santa Cruz Papalutla	Santa Cruz Papalutla	1580	96	-96	35	2	16	57	20	-96.5839	16.9556	Peridomiciliary	1	H	negative	InDRE
75	Triatoma barberi	Guanajuato	Santa Cruz Papalutla	Santa Cruz Papalutla	1580	96	-96	35	2	16	57	20	-96.5839	16.9556	Intradomiciliary	1	M	negative	InDRE
76	Triatoma barberi	Guanajuato	Santa Cruz Papalutla	Santa Cruz Papalutla	1580	96	-96	35	2	16	57	20	-96.5839	16.9556	Intradomiciliary	1	M	positive	InDRE
77	Triatoma barberi	Guanajuato	Santa Cruz Papalutla	Santa Cruz Papalutla	1580	96	-96	35	2	16	57	20	-96.5839	16.9556	Peridomiciliary	1	H	negative	InDRE
78	Triatoma barberi	Guanajuato	Santa Cruz Papalutla	Santa Cruz Papalutla	1580	96	-96	35	2	16	57	20	-96.5839	16.9556	Peridomiciliary	1	M	n.d.	InDRE
79	Triatoma barberi	Guanajuato	Malin.d.lco	Puente Caporal	1500	99	-99	27	16	18	54	3	-99.4544	18.9008	Intradomiciliary	1	H	n.d.	InDRE
80	Triatoma barberi	Guanajuato	Yuriria	San Aparicio	2060	101	-101	4	32	20	8	7	-101.076	20.1353	Intradomiciliary	1	H	n.d.	InDRE
81	Triatoma barberi	Guanajuato	Romita	San Antonio Cerro Prieto	1760	101	-101	38	50	20	43	34	-101.647	20.7261	Intradomiciliary	1	H	n.d.	InDRE
82	Triatoma barberi	Oaxaca	San Pedro Martir	Quiechapa	1820	96	-96	14	48	16	24	50	-96.2467	16.4139	n.d.	1	M	negative	InDRE
83	Triatoma barberi	Hidalgo	Chicuautla	Chicuautla	1860	99	-99	13	49	20	19	49	-99.2303	20.3303	Intradomiciliary	1	M	negative	InDRE
84	Triatoma barberi	Jalisco	La Barca	Portezuelo	1550	102	-102	31	5	20	24	46	-102.518	20.4128	Intradomiciliary	1	H	positive	InDRE
85	Triatoma barberi	Guan.d.juato	San Luis de la Paz	Soledad del Rio	1300	100	-100	22	59	21	40	5	-100.383	21.6681	Intradomiciliary	1	M	n.d.	InDRE
86	Triatoma barberi	Jalisco	San Miguel el Alto	Rancho la Lobera	1940	102	-102	33	9	21	0	13	-102.552	21.0036	Intradomiciliary	1	H	positive	InDRE
87	Triatoma barberi	Oaxaca	Calihuala	Calihuala	1320	98	-98	16	40	17	31	55	-98.2778	17.5319	Intradomiciliary	2	H	positive	InDRE
88	Triatoma barberi	Oaxaca	San Lorenzo Victoria		1180	98	-98	7	10	17	40	5	-98.1194	17.6681	Peridomiciliary	1	H	positive	InDRE
89	Triatoma barberi	Oaxaca	San Lorenzo Victoria		1180	98	-98	7	10	17	40	5	-98.1194	17.6681	Peridomiciliary	1	M	n.d.	InDRE
90	Triatoma barberi	Querétaro	Huimilpan	Guadalupe 1	2070	100	-100	18	14	20	28	54	-100.304	20.4817	Intradomiciliary	1	H	negative	InDRE
91	Triatoma barberi	Jalisco	Ayotlán	Ayotlán	1610	102	-102	19	37	20	31	43	-102.327	20.5286	Intradomiciliary	1	M	positive	InDRE
92	Triatoma barberi	Jalisco	Ayotlán	Ayotlán	1610	102	-102	19	37	20	31	43	-102.327	20.5286	Intradomiciliary	1	M	positive	InDRE
93	Triatoma barberi	Jalisco	Tepatitlán de Morelos	Rancho Ramblas	1900	102	-102	47	21	20	37	56	-102.789	20.6322	Intradomiciliary	1	H	positive	InDRE
94	Triatoma barberi	Jalisco	Ahualulco	Chapulimita	1380	103	-103	55	39	20	45	3	-103.927	20.7508	Intradomiciliary	1	M	positive	InDRE
95	Triatoma barberi	Oaxaca	San Juan Chilateca	San Juan Chilateca	1500	96	-96	40	15	16	49	45	-96.6708	16.8292	Intradomiciliary	1	H	positive	InDRE
96	Triatoma barberi	Morelos	Axochiapan	Axochiapan	1600	98	-98	53	34	18	55	42	-98.8928	18.9283	n.d.	1	M	n.d.	InDRE
97	Triatoma barberi	Hidalgo	Nopala	San Sebastian Juárez	2340	99	-99	31	53	20	10	5	-99.5314	20.1681	Intradomiciliary	1	M	negative	InDRE
98	Triatoma barberi	Jalisco	Jocotepec	Zapotitlan de Hidalgo	1590	103	-103	28	50	20	19	36	-103.481	20.3267	Intradomiciliary	1	M	Positive	InDRE
99	Triatoma barberi																		InDRE
100	Triatoma barberi	Oaxaca	Teotitlan del valle	Santiago Ixtaltepec	1660	96	-96	33	56	17	1	42	-96.5656	17.0283	Peridomiciliary	1	H	n.d.	InDRE
101	Triatoma barberi	Oaxaca	Teotitlan del valle	Santiago Ixtaltepec	1660	96	-96	33	56	17	1	42	-96.5656	17.0283	Peridomiciliary	1	M	n.d.	InDRE
102	Triatoma barberi	Jalisco	Degollado	Huescato	1610	102	-102	14	55	20	28	42	-102.249	20.4783	Intradomiciliary	1	H	Positive	InDRE
103	Triatoma barberi	Oaxaca	Santa Cruz Papalutla	Santa Cruz Papalutla	1580	96	-96	35	2	16	57	20	-96.5839	16.9556	Peridomiciliary	1	H	Positive	InDRE
104	Triatoma barberi	Oaxaca	Santa Cruz Papalutla	Santa Cruz Papalutla	1580	96	-96	35	2	16	57	20	-96.5839	16.9556	Peridomiciliary	1	H	Positive	InDRE
105	Triatoma barberi	Tlaxcala	Guadalupe Texcalac	Texcalac	2240	98	-98	14	19	19	19	0	-98.2386	19.3167	Intradomiciliary	1	H	n.d.	InDRE
106	Triatoma barberi	Oaxaca	Rojas de Cuauhtemoc	Rojas de Cuauhtemoc	1570	96	-96	37	58	17	0	22	-96.6328	17.0061	Peridomiciliary	1	M	n.d.	InDRE
107	Triatoma barberi	Oaxaca	Santa Cruz Papalutla	Santa Cruz Papalutla	1580	96	-96	35	2	16	57	20	-96.5839	16.9556	Peridomiciliary	1	M	n.d.	InDRE
108	Triatoma barberi	Jalisco	Tepatitlan	tepatitlan	1800	102	-102	45	40	20	49	0	-102.761	20.8167	Peridomiciliary	1	M	positive	InDRE
109	Triatoma barberi	Michoacán	Venustiano Carranza	La Palma	1520	102	-102	45	39	20	8	52	-102.761	20.1478		3		positive	Ibáñez-Cervantes et al., 2013
110	Triatoma barberi	Michoacán	Tuxpan	Milpillas	1860	100	-100	26	13	19	34	4	-100.437	19.5678				positive	Zárate y Zárate, 1985
111	Triatoma barberi	Morelos	Jiutepec	Colonia El Progreso	1350	99	-99	9	12	18	52	48	-99.1533	18.88	Intradomiciliary, Peridomiciliary	38			Villegas-García and Santillán-Alarcón, 2004
112	Triatoma barberi	Morelos	Jiutepec	Las Fuentes (AMPLIACIÓN)	1338	99	-99	9	42	18	52	30	-99.1617	18.875	Intradomiciliary, Peridomiciliary	12			Villegas-García and Santillán-Alarcón, 2005
113	Triatoma barberi	Morelos	Jiutepec	Colonia Josefa Ortíz de Domínguez		99	-99	9	31	18	54	46	-99.1586	18.9128	Intradomiciliary, Peridomiciliary	52			Villegas-García and Santillán-Alarcón, 2006
114	Triatoma barberi	Morelos	Jiutepec	Loma Bonita	1410	99	-99	8	49	18	52	11	-99.1469	18.8697	Intradomiciliary, Peridomiciliary	25			Villegas-García and Santillán-Alarcón, 2007
115	Triatoma barberi	Morelos	JANTETELCO	Chalcatzingo	1365	98	-98	46	30	18	41	22	-98.775	18.6894					Ramsey et al., 2003
116	Triatoma barberi	Morelos	CUERn.d.VACA	Cuern.d.vaca	1510	99	-99	14	3	18	55	7	-99.2342	18.9186				negative	Zárate y Zárate, 1985
117	Triatoma barberi	Morelos	TEMIXCO	Temixco	1290	99	-99	13	38	18	51	16	-99.2272	18.8544				negative	Zárate y Zárate, 1985
118	Triatoma barberi	Morelos	JOJUTLA	Jojutla	890	99	-99	10	49	18	36	53	-99.1803	18.6147				negative	Zárate y Zárate, 1985
119	Triatoma barberi	Morelos	TEMIXCO	Acatlipa (CAMPO EL RAYO)	1216	99	-99	13	28	18	50	11	-99.2244	18.8364				negative	Zárate y Zárate, 1985
120	Triatoma barberi	Morelos	AXOCHIAPAN	Axochiapan	1030	98	-98	45	10	18	30	8	-98.7528	18.5022				negative	Zárate y Zárate, 1985
121	Triatoma barberi	Oaxaca	Miahuatlán de Porfirio Díaz												Intradomiciliary, Peridomiciliary	376			Salazar-Schettino et al., 1987
122	Triatoma barberi	Oaxaca	Sto. Domingo Tomaltepec												Intradomiciliary, Peridomiciliary				Salazar-Schettino et al., 1987
123	Triatoma barberi	Oaxaca	Teotitlán del Valle	Teotitlán del Valle	1670	96	-96	31	12	17	1	45	-96.52	17.0292					Vidal-Acosta et al., 2000
124	Triatoma barberi	Oaxaca	San Agustín Aten.d.ngo	San Agustín Aten.d.ngo	1300	98	-98	0	50	17	36	36	-98.0139	17.61					Vidal-Acosta et al., 2000
125	Triatoma barberi	Oaxaca	San Juan B. Tlachichilco	San Juan B. Tlachichilco	1320	98	-98	20	40	17	37	22	-98.3444	17.6228					Vidal-Acosta et al., 2000
126	Triatoma barberi	Oaxaca	SANTIAGO AYUQUILILLA	Mogote Colorado	1700	97	-97	57	55	17	54	45	-97.9653	17.9125					Vidal-Acosta et al., 2000
127	Triatoma barberi	Oaxaca	LA COMPAÑÍA	Agua Blanca	1420	96	-96	47	45	16	34	27	-96.7958	16.5742	Intradomiciliary		157		Ramsey et al., 2000
128	Triatoma barberi	Oaxaca	SAN JOSÉ DEL PROGRESO	La Chilan.d.	1500	96	-96	43	15	16	43	24	-96.7208	16.7233	Intradomiciliary				Ramsey et al., 2000
129	Triatoma barberi	Oaxaca	LA COMPAÑÍA	La Compañía	1380	96	-96	49	8	16	33	25	-96.8189	16.5569	Intradomiciliary				Ramsey et al., 2000
130	Triatoma barberi	Oaxaca	SAN MIGUEL DEL PUERTO	Copalita La Hamaca	200	96	-96	11	17	15	53	35	-96.1881	15.8931	Intradomiciliary				Ramsey et al., 2000
131	Triatoma barberi	Oaxaca	SAN MIGUEL DEL PUERTO	La Merced del Potrero	640	96	-96	4	20	16	2	43	-96.0722	16.0453	Intradomiciliary				Ramsey et al., 2000
132	Triatoma barberi	Oaxaca	SANTA MARIA TOn.d.MECA	Palma Larga	120	96	-96	45	51	15	48	10	-96.7642	15.8028	Intradomiciliary				Ramsey et al., 2000
133	Triatoma barberi	Oaxaca	SANTIAGO PINOTEPA n.d.CIOn.d.L	Piedra Blanca	40	97	-97	59	55	16	15	41	-97.9986	16.2614	Intradomiciliary				Ramsey et al., 2000
134	Triatoma barberi	Oaxaca	SANTA MARIA TOn.d.MECA	Pueblo Viejo	220	96	-96	44	39	15	50	41	-96.7442	15.8447	Intradomiciliary				Ramsey et al., 2000
135	Triatoma barberi	Oaxaca	SAN PEDRO MIXTEPEC	Puerto Escondido	40	97	-97	4	0	15	51	45	-97.0667	15.8625	Intradomiciliary				Ramsey et al., 2000
136	Triatoma barberi	Oaxaca	SAN FELIPE TEJALAPAM	Jalapa del Valle	1720	96	-96	52	41	17	4	2	-96.8781	17.0672	Intradomiciliary				Ramsey et al., 2000
137	Triatoma barberi	Oaxaca	MIAHUATLAN DE PORFIRIO	Piedras Negras	1520	96	-96	38	50	16	23	18	-96.6472	16.3883	Intradomiciliary				Ramsey et al., 2000
138	Triatoma barberi	Oaxaca	ROJAS DE CUAUHTEMOC	Rojas de Cuahtémoc	1570	96	-96	37	58	17	0	22	-96.6328	17.0061	Intradomiciliary				Ramsey et al., 2000
139	Triatoma barberi	Oaxaca	SAN ANDRES ZAUTLA	San Andrés Zautla	1640	96	-96	51	47	17	11	10	-96.8631	17.1861	Intradomiciliary				Ramsey et al., 2000
140	Triatoma barberi	Oaxaca	San Dionisio Ocotepec	San Baltazar Guelavila		96	-96	18	15	16	47	45	-96.3042	16.7958	Intradomiciliary				Ramsey et al., 2000
141	Triatoma barberi	Oaxaca	SAN ANDRES ZAUTLA	San Isidro	1610	96	-96	49	41	17	11	35	-96.8281	17.1931	Intradomiciliary				Ramsey et al., 2000
142	Triatoma barberi	Oaxaca	San Juan Bautista Guelache	San Juan Bautista Guelache		96	-96	46	40	17	13	35	-96.7778	17.2264	Intradomiciliary				Ramsey et al., 2000
143	Triatoma barberi	Oaxaca	Villa Díaz Ordaz	San Miguel del Valle		96	-96	25	5	17	1	10	-96.4181	17.0194	Intradomiciliary				Ramsey et al., 2000
144	Triatoma barberi	Oaxaca	San Pedro Apóstol	San Pedro Apostol		96	-96	43	35	16	44	10	-96.7264	16.7361	Intradomiciliary				Ramsey et al., 2000
145	Triatoma barberi	Oaxaca	San Pedro Mártir	San Pedro Martir		96	-96	42	40	16	44	34	-96.7111	16.7428	Intradomiciliary				Ramsey et al., 2000
146	Triatoma barberi	Oaxaca	San Pedro Mártir Quiechapa	San Pedro Martir Quiechapa		96	-96	14	48	16	24	50	-96.2467	16.4139	Intradomiciliary				Ramsey et al., 2000
147	Triatoma barberi	Oaxaca	San Sebastián Tutla	San Sebastián Tutla		96	-96	40	20	17	3	35	-96.6722	17.0597	Intradomiciliary				Ramsey et al., 2000
148	Triatoma barberi	Oaxaca	Santa Catarin.d. Cuixtla	Santa Catarin.d. Cuixtla		96	-96	38	6	16	18	27	-96.635	16.3075	Intradomiciliary				Ramsey et al., 2000
149	Triatoma barberi	Oaxaca	Santa Cruz Papalutla	Santa Cruz Papalutla		96	-96	35	2	16	57	20	-96.5839	16.9556	Intradomiciliary				Ramsey et al., 2000
150	Triatoma barberi	Oaxaca	Santa Gertrudis	Santa Gertrudis		96	-96	48	2	16	47	3	-96.8006	16.7842	Intradomiciliary				Ramsey et al., 2000
151	Triatoma barberi	Oaxaca	Santa María Coyotepec	Santa María Coyotepec		96	-96	42	28	16	57	55	-96.7078	16.9653	Intradomiciliary				Ramsey et al., 2000
152	Triatoma barberi	Oaxaca	Santiago Suchilquitongo	Santiago Suchilquitongo		96	-96	52	0	17	15	0	-96.8667	17.25	Intradomiciliary				Ramsey et al., 2000
153	Triatoma barberi	Oaxaca	Santiago Yosondúa	Santiago Yosondua		97	-97	34	35	16	52	20	-97.5764	16.8722	Intradomiciliary				Ramsey et al., 2000
154	Triatoma barberi	Oaxaca	Teotitlán del Valle	Teotitlán del Valle		96	-96	31	12	17	1	45	-96.52	17.0292	Intradomiciliary				Ramsey et al., 2000
155	Triatoma barberi	Oaxaca	Tlacolula de Matamoros	Tlacolula de Matamoros		96	-96	28	33	16	57	13	-96.4758	16.9536	Intradomiciliary				Ramsey et al., 2000
156	Triatoma barberi	Oaxaca	San Felipe Tejalapa	Jalapa del Valle	1720	96	-96	52	41	17	4	2	-96.8781	17.0672	Intradomiciliary				Flores et al., 2001
157	Triatoma barberi	Oaxaca	San Bartolo Coyotepec	San Bartolo Coyotepec	1520	96	-96	42	27	16	57	27	-96.7075	16.9575	Intradomiciliary				Flores et al., 2001
158	Triatoma barberi	Jalisco	San Martín de Hidalgo	Los Guerreros	1285	103	-103	53	52	20	26	35	-103.898	20.4431		36			Breniére et al., 2007
159	Triatoma barberi	Jalisco	AMACUECA		1430	103	-103	36	0	20	0	37	-103.6	20.0103	Intradomiciliary, Peridomiciliary				Magallón-Gastélum et al., 1998
160	Triatoma barberi	Jalisco	La Barca		1520	102	-102	32	59	20	16	38	-102.55	20.2772	Intradomiciliary, Peridomiciliary				Magallón-Gastélum et al., 1998
161	Triatoma barberi	Jalisco	CAÑADAS DE OBREGON		1850	102	-102	41	20	21	8	54	-102.689	21.1483	Intradomiciliary, Peridomiciliary				Magallón-Gastélum et al., 1998
162	Triatoma barberi	Jalisco	CUAUTLA		1720	104	-104	24	21	20	12	10	-104.406	20.2028	Intradomiciliary, Peridomiciliary				Magallón-Gastélum et al., 1998
163	Triatoma barberi	Jalisco	CHAPALA		1530	103	-103	11	21	20	17	24	-103.189	20.29	Intradomiciliary, Peridomiciliary				Magallón-Gastélum et al., 1998
164	Triatoma barberi	Jalisco	DEGOLLADO		1780	102	-102	8	21	20	26	49	-102.139	20.4469	Intradomiciliary, Peridomiciliary				Magallón-Gastélum et al., 1998
165	Triatoma barberi	Jalisco	JALOSTOTITLAN		1750	102	-102	27	55	21	10	6	-102.465	21.1683	Intradomiciliary, Peridomiciliary				Magallón-Gastélum et al., 1998
166	Triatoma barberi	Jalisco	QUITUPAN		1660	102	-102	52	33	19	55	36	-102.876	19.9267	Intradomiciliary, Peridomiciliary				Magallón-Gastélum et al., 1998
167	Triatoma barberi	Jalisco	STA. MA. DE LOS ANGELES		1700	103	-103	13	25	22	10	15	-103.224	22.1708	Intradomiciliary, Peridomiciliary				Magallón-Gastélum et al., 1998
168	Triatoma barberi	Jalisco	TECOLOTLAN		1200	104	-104	2	56	20	12	10	-104.049	20.2028	Intradomiciliary, Peridomiciliary				Magallón-Gastélum et al., 1998
169	Triatoma barberi	Jalisco	TEUCHITLAN		1260	103	-103	50	52	20	41	0	-103.848	20.6833	Intradomiciliary, Peridomiciliary				Magallón-Gastélum et al., 1998
170	Triatoma barberi	Jalisco	TIZAPAN		1550	103	-103	2	36	20	9	30	-103.043	20.1583	Intradomiciliary, Peridomiciliary				Magallón-Gastélum et al., 1998
171	Triatoma barberi	Jalisco	TOn.d.LA		1660	103	-103	14	28	20	37	25	-103.241	20.6236	Intradomiciliary, Peridomiciliary				Magallón-Gastélum et al., 1998
172	Triatoma barberi	Jalisco	TUXCACUEZCO		720	103	-103	58	58	19	41	49	-103.983	19.6969	Intradomiciliary, Peridomiciliary				Magallón-Gastélum et al., 1998
173	Triatoma barberi	Jalisco	TUXCUECA		1530	103	-103	11	4	20	9	13	-103.184	20.1536	Intradomiciliary, Peridomiciliary				Magallón-Gastélum et al., 1998
174	Triatoma barberi	Jalisco	Atotonilco		1600	102	-102	30	30	20	33	0	-102.508	20.55	Intradomiciliary, Peridomiciliary				Gómez-Hernández et al., 2008
175	Triatoma barberi	Jalisco	Chapala		1530	103	-103	11	21	20	17	24	-103.189	20.29	Intradomiciliary, Peridomiciliary				Gómez-Hernández et al., 2008
176	Triatoma barberi	Jalisco	Degollado		1780	102	-102	8	21	20	26	49	-102.139	20.4469	Intradomiciliary, Peridomiciliary				Gómez-Hernández et al., 2008
177	Triatoma barberi	Jalisco	Jamay		1530	102	-102	42	34	20	17	24	-102.709	20.29	Intradomiciliary, Peridomiciliary				Gómez-Hernández et al., 2008
178	Triatoma barberi	Jalisco	Jocotepec		1540	103	-103	25	46	20	17	1	-103.429	20.2836	Intradomiciliary, Peridomiciliary				Gómez-Hernández et al., 2008
179	Triatoma barberi	Jalisco	La Barca		1520	102	-102	32	59	20	16	38	-102.55	20.2772	Intradomiciliary, Peridomiciliary				Gómez-Hernández et al., 2008
180	Triatoma barberi	Jalisco	Ocotlán		1530	102	-102	46	18	20	21	3	-102.772	20.3508	Intradomiciliary, Peridomiciliary				Gómez-Hernández et al., 2008
181	Triatoma barberi	Jalisco	Poncitlán		1520	102	-102	55	40	20	22	52	-102.928	20.3811	Intradomiciliary, Peridomiciliary				Gómez-Hernández et al., 2008
182	Triatoma barberi	Jalisco	Tizapan		1550	103	-103	2	36	20	9	30	-103.043	20.1583	Intradomiciliary, Peridomiciliary				Gómez-Hernández et al., 2008
183	Triatoma barberi	Jalisco	Tototlán		1540	102	-102	47	35	20	32	33	-102.793	20.5425	Intradomiciliary, Peridomiciliary				Gómez-Hernández et al., 2008
184	Triatoma barberi	Jalisco	Zapotlán del Rey		1550	102	-102	55	28	20	27	58	-102.924	20.4661	Intradomiciliary, Peridomiciliary				Gómez-Hernández et al., 2008
185	Triatoma barberi	Jalisco	San Martín de Hidalgo	Cruzero de Santa María	1310	103	-103	51	38	20	22	57	-103.861	20.3825	P				Flores et al., 2001
186	Triatoma barberi	Guerrero		Chilpancingo de los Bravo	1250	99	-99	30	3	17	33	5	-99.5008	17.5514	Intradomiciliary, Peridomiciliary				Rodríguez-Bataz et al., 2011
187	Triatoma barberi	Guerrero		Chichihualco		99	-99	40		17	39		-99.6667	17.65	Intradomiciliary, Peridomiciliary				Rodríguez-Bataz et al., 2011
188	Triatoma barberi	Guerrero		Colotlipa		99	-99	9		17	24		-99.15	17.4	Intradomiciliary, Peridomiciliary				Rodríguez-Bataz et al., 2011
189	Triatoma barberi	Guerrero		El Platan.d.l		99	-99	32		17	41		-99.5333	17.6833	Intradomiciliary, Peridomiciliary				Rodríguez-Bataz et al., 2011
190	Triatoma barberi	Guerrero		Petaquillas		99	-99	27		17	29		-99.45	17.4833	Intradomiciliary, Peridomiciliary				Rodríguez-Bataz et al., 2011
191	Triatoma barberi	Guerrero		Zumpango del Río		99	-99	31		17	39		-99.5167	17.65	Intradomiciliary, Peridomiciliary				Rodríguez-Bataz et al., 2011

## Sheet: Table S2. T. dimidiata
	Species	State	Municipality	Locality	Altitude (masl)	Longitude (*-1)	Long. g.	Long.m	Long.s	Lat.g	Lat.m	Lat.s	Longitude	Latitude	Collection area.	Nº individuals	Sex	Diagnosis of T. cruzi	Reference
1	Triatoma dimidiata	Veracruz	Santiago Tuxtla	Las Pochotas	30	95	-95	26	45	18	20	8	-95.4458	18.3356	n.d.	1	F	Negative	InDRE
2	Triatoma dimidiata	Veracruz	Actopan	La Mancha	20	96	-96	22	57	19	35	41	-96.3825	19.5947	Peridomiciliary	2	F	Negative	InDRE
3	Triatoma dimidiata	Veracruz	Actopan	La Mancha	20	96	-96	22	57	19	35	41	-96.3825	19.5947	Peridomiciliary	1	F	Positive	InDRE
4	Triatoma dimidiata	Veracruz	Actopan	La Mancha	20	96	-96	22	57	19	35	41	-96.3825	19.5947	Peridomiciliary	1	M	Positive	InDRE
5	Triatoma dimidiata	Veracruz	Coyutla	Coyutla	160	97	-97	39	31	20	14	46	-97.6586	20.2461	n.d.	1	M	Positive	InDRE
6	Triatoma dimidiata	Veracruz	Coyutla	Coyutla	160	97	-97	39	31	20	14	46	-97.6586	20.2461	n.d.	8	M	Negative	InDRE
7	Triatoma dimidiata	Veracruz	Coyutla	Coyutla	160	97	-97	39	31	20	14	46	-97.6586	20.2461	n.d.	4	M	Negative	InDRE
8	Triatoma dimidiata	Veracruz	Coyutla	Coyutla	160	97	-97	39	31	20	14	46	-97.6586	20.2461	n.d.	1	M	Negative	InDRE
9	Triatoma dimidiata	Veracruz	Coyutla	Coyutla	160	97	-97	39	31	20	14	46	-97.6586	20.2461	n.d.	1	M	Negative	InDRE
10	Triatoma dimidiata	Veracruz	Coyutla	Coyutla	160	97	-97	39	31	20	14	46	-97.6586	20.2461	n.d.	1	M	Negative	InDRE
11	Triatoma dimidiata	Veracruz	Coyutla	Coyutla	160	97	-97	39	31	20	14	46	-97.6586	20.2461	n.d.	1	M	Positive	InDRE
12	Triatoma dimidiata	Veracruz	Coyutla	Coyutla	160	97	-97	39	31	20	14	46	-97.6586	20.2461	n.d.	1	M	Negative	InDRE
13	Triatoma dimidiata	Veracruz	Coyutla	Coyutla	160	97	-97	39	31	20	14	46	-97.6586	20.2461	n.d.	1	M	Negative	InDRE
14	Triatoma dimidiata	Veracruz	Coyutla	Coyutla	160	97	-97	39	31	20	14	46	-97.6586	20.2461	n.d.	1	M	n.d.	InDRE
15	Triatoma dimidiata	Veracruz	Coyutla	Coyutla	160	97	-97	39	31	20	14	46	-97.6586	20.2461	n.d.	1	F	Negative	InDRE
16	Triatoma dimidiata	Veracruz	Ixhuatlán de Madero	Aguacate Barrio abajo	400	98	-98	5	27	20	50	16	-98.0908	20.8378	n.d.	1	M	Negative	InDRE
17	Triatoma dimidiata	Veracruz	Ixhuatlán de Madero	Aguacate Barrio abajo	400	98	-98	5	27	20	50	16	-98.0908	20.8378	n.d.	2	F	Negative	InDRE
18	Triatoma dimidiata	Veracruz	Ixhuatlán de Madero	Aguacate Barrio abajo	400	98	-98	5	27	20	50	16	-98.0908	20.8378	n.d.	1	M	Negative	InDRE
19	Triatoma dimidiata	Veracruz	Ixhuatlán de Madero	Aguacate Barrio abajo	400	98	-98	5	27	20	50	16	-98.0908	20.8378	n.d.	1	M	Negative	InDRE
20	Triatoma dimidiata	Veracruz	Ixhuatlán de Madero	Aguacate Barrio abajo	400	98	-98	5	27	20	50	16	-98.0908	20.8378	n.d.	1	F	Negative	InDRE
21	Triatoma dimidiata	Veracruz	Ixhuatlán de Madero	Aguacate Barrio abajo	400	98	-98	5	27	20	50	16	-98.0908	20.8378	n.d.	1	F	Negative	InDRE
22	Triatoma dimidiata	Veracruz	Ixhuatlán de Madero	Aguacate Barrio abajo	400	98	-98	5	27	20	50	16	-98.0908	20.8378	n.d.	4	M	Negative	InDRE
23	Triatoma dimidiata	Veracruz	Ixhuatlán de Madero	Aguacate Barrio abajo	400	98	-98	5	27	20	50	16	-98.0908	20.8378	n.d.	1	F	Negative	InDRE
24	Triatoma dimidiata	Veracruz	Ixhuatlán de Madero	Aguacate Barrio abajo	400	98	-98	5	27	20	50	16	-98.0908	20.8378	n.d.	1	F	Negative	InDRE
25	Triatoma dimidiata	Veracruz	Ixhuatlán de Madero	Aguacate Barrio abajo	400	98	-98	5	27	20	50	16	-98.0908	20.8378	n.d.	1	F	Negative	InDRE
26	Triatoma dimidiata	Veracruz	Ixhuatlán de Madero	Aguacate Barrio abajo	400	98	-98	5	27	20	50	16	-98.0908	20.8378	n.d.	1	M	Negative	InDRE
27	Triatoma dimidiata	Veracruz	Papantla	El Chote	100	97	-97	20	14	20	24	18	-97.3372	20.405	n.d.	1	M	n.d.	InDRE
28	Triatoma dimidiata	Veracruz	Papantla	El Chote	100	97	-97	20	14	20	24	18	-97.3372	20.405	n.d.	1	F	n.d.	InDRE
29	Triatoma dimidiata	Veracruz	Papantla	Morgadal No. 1	80	97	-97	21	21	20	23	25	-97.3558	20.3903	n.d.	1	F	Negative	InDRE
30	Triatoma dimidiata	Veracruz	Papantla	Morgadal No. 1	80	97	-97	21	21	20	23	25	-97.3558	20.3903	n.d.	1	M	n.d.	InDRE
31	Triatoma dimidiata	Veracruz	Papantla	El Arenal	56	97	-97	19	53	20	23	6	-97.3314	20.385	n.d.	1	F	n.d.	InDRE
32	Triatoma dimidiata	Veracruz	Papantla	El Arenal	56	97	-97	19	53	20	23	6	-97.3314	20.385	n.d.	1	M	n.d.	InDRE
33	Triatoma dimidiata	Veracruz	Papantla	Morgadal No. 1	80	97	-97	21	21	20	23	25	-97.3558	20.3903	n.d.	1	M	n.d.	InDRE
34	Triatoma dimidiata	Veracruz	Papantla	Morgadal No. 1	80	97	-97	21	21	20	23	25	-97.3558	20.3903	n.d.	1	F	n.d.	InDRE
35	Triatoma dimidiata	Veracruz	Papantla	Morgadal No. 1	80	97	-97	21	21	20	23	25	-97.3558	20.3903	n.d.	1	F	Negative	InDRE
36	Triatoma dimidiata	Veracruz	Papantla	Morgadal No. 1	80	97	-97	21	21	20	23	25	-97.3558	20.3903	n.d.	1	M	n.d.	InDRE
37	Triatoma dimidiata	Veracruz	Papantla	Morgadal No. 1	80	97	-97	21	21	20	23	25	-97.3558	20.3903	n.d.	1	M	n.d.	InDRE
38	Triatoma dimidiata	Veracruz	Papantla	Morgadal No. 1	80	97	-97	21	21	20	23	25	-97.3558	20.3903	n.d.	1	M	Negative	InDRE
39	Triatoma dimidiata	Veracruz	Papantla	Morgadal No. 1	80	97	-97	21	21	20	23	25	-97.3558	20.3903	n.d.	1	F	n.d.	InDRE
40	Triatoma dimidiata	Veracruz	Tihuatlan	Constitucion	140	97	-97	39	0	20	34	5	-97.65	20.5681	n.d.	1	F	Positive	InDRE
41	Triatoma dimidiata	Veracruz	Tihuatlan	Constitucion	140	97	-97	39	0	20	34	5	-97.65	20.5681	n.d.	1	F	Negative	InDRE
42	Triatoma dimidiata	Veracruz	Tihuatlan	Constitucion	140	97	-97	39	0	20	34	5	-97.65	20.5681	n.d.	1	M	Negative	InDRE
43	Triatoma dimidiata	Veracruz	Tihuatlan	Constitucion	140	97	-97	39	0	20	34	5	-97.65	20.5681	n.d.	1	M	Negative	InDRE
44	Triatoma dimidiata	Veracruz	Ixhuatlán de Madero	Terrero, El	120	97	-97	59	59	20	46	20	-97.9997	20.7722	n.d.	2	F	Negative	InDRE
45	Triatoma dimidiata	Veracruz	Ixhuatlán de Madero	Terrero, El	120	97	-97	59	59	20	46	20	-97.9997	20.7722	n.d.	1	M	Negative	InDRE
46	Triatoma dimidiata	Veracruz	Ixhuatlán de Madero	Terrero, El	120	97	-97	59	59	20	46	20	-97.9997	20.7722	n.d.	1	M	Negative	InDRE
47	Triatoma dimidiata	Veracruz	Ixhuatlán de Madero	Terrero, El	120	97	-97	59	59	20	46	20	-97.9997	20.7722	n.d.	1	F	Negative	InDRE
48	Triatoma dimidiata	Veracruz	Ixhuatlán de Madero	Terrero, El	120	97	-97	59	59	20	46	20	-97.9997	20.7722	n.d.	1	M	Positive	InDRE
49	Triatoma dimidiata	Veracruz	Ixhuatlán de Madero	Aguacate Barrio Abajo	400	98	-98	5	27	20	50	16	-98.0908	20.8378	n.d.	1	F	Negative	InDRE
50	Triatoma dimidiata	Veracruz	Ixhuatlán de Madero	Aguacate Barrio Abajo	400	98	-98	5	27	20	50	16	-98.0908	20.8378	n.d.	1	F	n.d.	InDRE
51	Triatoma dimidiata	Veracruz	Ixhuatlán de Madero	Aguacate Barrio Abajo	400	98	-98	5	27	20	50	16	-98.0908	20.8378	n.d.	1	M	Negative	InDRE
52	Triatoma dimidiata	Veracruz	Ixhuatlán de Madero	Aguacate Barrio Abajo	400	98	-98	5	27	20	50	16	-98.0908	20.8378	n.d.	2	M	n.d.	InDRE
53	Triatoma dimidiata	Veracruz	Ixhuatlán de Madero	Aguacate Barrio Abajo	400	98	-98	5	27	20	50	16	-98.0908	20.8378	n.d.	1	F	Negative	InDRE
54	Triatoma dimidiata	Veracruz	Ixhuatlán de Madero	Aguacate Barrio Abajo	400	98	-98	5	27	20	50	16	-98.0908	20.8378	n.d.	2	M	Negative	InDRE
55	Triatoma dimidiata	Veracruz	Ixhuatlán de Madero	Aguacate Barrio Abajo	400	98	-98	5	27	20	50	16	-98.0908	20.8378	n.d.	1	F	Negative	InDRE
56	Triatoma dimidiata	Veracruz	Ixhuatlán de Madero	Aguacate Barrio Abajo	400	98	-98	5	27	20	50	16	-98.0908	20.8378	n.d.	1	M	Negative	InDRE
57	Triatoma dimidiata	Veracruz	Ixhuatlán de Madero	Xochimilco	300	98	-98	4	0	20	51	52	-98.0667	20.8644	n.d.	1	F	Positive	InDRE
58	Triatoma dimidiata	Veracruz	Tihuatlan	Emiliano Zapata, (La Bomba).	60	97	-97	31	33	20	32	51	-97.5258	20.5475	n.d.	1	M	n.d.	InDRE
59	Triatoma dimidiata	Veracruz	Tihuatlan	Emiliano Zapata, (La Bomba).	60	97	-97	31	33	20	32	51	-97.5258	20.5475	n.d.	1	M	Negative	InDRE
60	Triatoma dimidiata	Veracruz	Actopan	El Hule	160	96	-96	33	29	19	26	44	-96.5581	19.4456	Intradomicilary	2	F	Positive	InDRE
61	Triatoma dimidiata	Veracruz	Actopan	Plan de la Higuera	140	96	-96	33	44	19	26	15	-96.5622	19.4375	Peridomiciliary	2	M	Negative	InDRE
62	Triatoma dimidiata	Veracruz	Actopan	Plan de la Higuera	140	96	-96	33	44	19	26	15	-96.5622	19.4375	Peridomiciliary	1	F	Negative	InDRE
63	Triatoma dimidiata	Veracruz	Actopan	Plan de la Higuera	140	96	-96	33	44	19	26	15	-96.5622	19.4375	Peridomiciliary	1	M	Negative	InDRE
64	Triatoma dimidiata	Veracruz	Actopan	Plan de la Higuera	140	96	-96	33	44	19	26	15	-96.5622	19.4375	Peridomiciliary	1	M	Positive	InDRE
65	Triatoma dimidiata	Veracruz	Coxquihui	Chihuiacruz	140	97	-97	31	30	20	10	45	-97.525	20.1792	n.d.	1	M	Negative	InDRE
66	Triatoma dimidiata	Veracruz	Coxquihui	Chihuiacruz	140	97	-97	31	30	20	10	45	-97.525	20.1792	n.d.	1	M	n.d.	InDRE
67	Triatoma dimidiata	Veracruz	Ixhuatlán de Madero	Aguacate Barrio Abajo	400	98	-98	5	27	20	50	16	-98.0908	20.8378	n.d.	1	F	n.d.	InDRE
68	Triatoma dimidiata	Veracruz	Ixhuatlán de Madero	Aguacate Barrio Abajo	400	98	-98	5	27	20	50	16	-98.0908	20.8378	n.d.	1	M	Negative	InDRE
69	Triatoma dimidiata	Veracruz	Ixhuatlán de Madero	Aguacate Barrio Abajo	400	98	-98	5	27	20	50	16	-98.0908	20.8378	n.d.	1	F	n.d.	InDRE
70	Triatoma dimidiata	Veracruz	Ixhuatlán de Madero	Aguacate Barrio Abajo	400	98	-98	5	27	20	50	16	-98.0908	20.8378	n.d.	1	M	n.d.	InDRE
71	Triatoma dimidiata	Veracruz	Ixhuatlán de Madero	Aguacate Barrio Abajo	400	98	-98	5	27	20	50	16	-98.0908	20.8378	n.d.	1	M	Negative	InDRE
72	Triatoma dimidiata	Veracruz	Ixhuatlán de Madero	Aguacate Barrio Abajo	400	98	-98	5	27	20	50	16	-98.0908	20.8378	n.d.	1	F	n.d.	InDRE
73	Triatoma dimidiata	Veracruz	Ixhuatlán de Madero	Aguacate Barrio Abajo	400	98	-98	5	27	20	50	16	-98.0908	20.8378	n.d.	3	M	n.d.	InDRE
74	Triatoma dimidiata	Veracruz	Ixhuatlán de Madero	Aguacate Barrio Abajo	400	98	-98	5	27	20	50	16	-98.0908	20.8378	n.d.	1	M	Positive	InDRE
75	Triatoma dimidiata	Veracruz	Ixhuatlán de Madero	Aguacate Barrio Abajo	400	98	-98	5	27	20	50	16	-98.0908	20.8378	n.d.	1	M	Negative	InDRE
76	Triatoma dimidiata	Veracruz	Ixhuatlán de Madero	Aguacate Barrio Abajo	400	98	-98	5	27	20	50	16	-98.0908	20.8378	n.d.	1	M	n.d.	InDRE
77	Triatoma dimidiata	Veracruz	Ixhuatlán de Madero	Aguacate Barrio Abajo	400	98	-98	5	27	20	50	16	-98.0908	20.8378	n.d.	1	M	n.d.	InDRE
78	Triatoma dimidiata	Veracruz	Ixhuatlán de Madero	Aguacate Barrio Abajo	400	98	-98	5	27	20	50	16	-98.0908	20.8378	n.d.	1	F	Negative	InDRE
79	Triatoma dimidiata	Veracruz	Ixhuatlán de Madero	Aguacate Barrio Abajo	400	98	-98	5	27	20	50	16	-98.0908	20.8378	n.d.	1	M	n.d.	InDRE
80	Triatoma dimidiata	Veracruz	Ixhuatlán de Madero	Aguacate Barrio Abajo	400	98	-98	5	27	20	50	16	-98.0908	20.8378	n.d.	1	M	n.d.	InDRE
81	Triatoma dimidiata	Veracruz	Ixhuatlán de Madero	Aguacate Barrio Abajo	400	98	-98	5	27	20	50	16	-98.0908	20.8378	n.d.	1	M	n.d.	InDRE
82	Triatoma dimidiata	Veracruz	Ixhuatlán de Madero	Aguacate Barrio Abajo	400	98	-98	5	27	20	50	16	-98.0908	20.8378	n.d.	1	M	n.d.	InDRE
83	Triatoma dimidiata	Veracruz	Ixhuatlán de Madero	Terreno	120	97	-97	59	59	20	46	20	-97.9997	20.7722	n.d.	1	M	n.d.	InDRE
84	Triatoma dimidiata	Veracruz	Ixhuatlán de Madero	Terreno	120	97	-97	59	59	20	46	20	-97.9997	20.7722	n.d.	1	F	Negative	InDRE
85	Triatoma dimidiata	Veracruz	Ixhuatlán de Madero	Terreno	120	97	-97	59	59	20	46	20	-97.9997	20.7722	n.d.	1	M	n.d.	InDRE
86	Triatoma dimidiata	Veracruz	Ixhuatlán de Madero	Terreno	120	97	-97	59	59	20	46	20	-97.9997	20.7722	n.d.	1	F	n.d.	InDRE
87	Triatoma dimidiata	Veracruz	Ixhuatlán de Madero	Terreno	120	97	-97	59	59	20	46	20	-97.9997	20.7722	n.d.	1	M	Negative	InDRE
88	Triatoma dimidiata	Veracruz	Ixhuatlán de Madero	Terreno	120	97	-97	59	59	20	46	20	-97.9997	20.7722	n.d.	1	M	n.d.	InDRE
89	Triatoma dimidiata	Veracruz	Ixhuatlán de Madero	Ayolia	280	97	-97	59	18	20	49	49	-97.9883	20.8303	n.d.	1	F	n.d.	InDRE
90	Triatoma dimidiata	Veracruz	Ixhuatlán de Madero	Xochimilco	300	98	-98	4	0	20	51	52	-98.0667	20.8644	n.d.	1	M	Negative	InDRE
91	Triatoma dimidiata	Veracruz	Ixhuatlán de Madero	Xochimilco	300	98	-98	4	0	20	51	52	-98.0667	20.8644	n.d.	1	M	n.d.	InDRE
92	Triatoma dimidiata	Veracruz	Ixhuatlán de Madero	Xochimilco	300	98	-98	4	0	20	51	52	-98.0667	20.8644	n.d.	2	F	n.d.	InDRE
93	Triatoma dimidiata	Veracruz	Ixhuatlán de Madero	Xochimilco	300	98	-98	4	0	20	51	52	-98.0667	20.8644	n.d.	1	M	Negative	InDRE
94	Triatoma dimidiata	Veracruz	Tihuatlan	Poza Azul de los Reyes	140	97	-97	41	15	20	37	15	-97.6875	20.6208	n.d.	1	M	n.d.	InDRE
95	Triatoma dimidiata	Veracruz	Tihuatlan	Poza Azul de los Reyes	140	97	-97	41	15	20	37	15	-97.6875	20.6208	n.d.	1	M	Positive	InDRE
96	Triatoma dimidiata	Veracruz	Tihuatlan	Poza Azul de los Reyes	140	97	-97	41	15	20	37	15	-97.6875	20.6208	n.d.	1	F	Negative	InDRE
97	Triatoma dimidiata	Veracruz	Tihuatlan	Poza Azul de los Reyes	140	97	-97	41	15	20	37	15	-97.6875	20.6208	n.d.	1	M	n.d.	InDRE
98	Triatoma dimidiata	Veracruz	Tihuatlan	Poza Azul de los Reyes	140	97	-97	41	15	20	37	15	-97.6875	20.6208	n.d.	1	F	Positive	InDRE
99	Triatoma dimidiata	Veracruz	Tihuatlan	Poza Azul de los Reyes	140	97	-97	41	15	20	37	15	-97.6875	20.6208	n.d.	1	M	Negative	InDRE
100	Triatoma dimidiata	Veracruz	Tihuatlan	Poza Azul de los Reyes	140	97	-97	41	15	20	37	15	-97.6875	20.6208	n.d.	2	M	n.d.	InDRE
101	Triatoma dimidiata	Veracruz	Papantla	Morgadal No. 1	80	97	-97	21	21	20	23	25	-97.3558	20.3903	n.d.	1	F	n.d.	InDRE
102	Triatoma dimidiata	Veracruz	Tihuatlan	Poza Azul de los Reyes	140	97	-97	41	15	20	37	15	-97.6875	20.6208	n.d.	1	M	Negative	InDRE
103	Triatoma dimidiata	Veracruz	Tihuatlan	Poza Azul de los Reyes	140	97	-97	41	15	20	37	15	-97.6875	20.6208	n.d.	1	M	n.d.	InDRE
104	Triatoma dimidiata	Veracruz	Tihuatlan	Poza Azul de los Reyes	140	97	-97	41	15	20	37	15	-97.6875	20.6208	n.d.	1	M	n.d.	InDRE
105	Triatoma dimidiata	Veracruz	Actopan	Chicuasen	360	96	-96	40	20	19	31	40	-96.6722	19.5278	Intradomicilary	1	F	Negative	InDRE
106	Triatoma dimidiata	Veracruz	Actopan	Chicuasen	360	96	-96	40	20	19	31	40	-96.6722	19.5278	Intradomicilary	3	M	Negative	InDRE
107	Triatoma dimidiata	Veracruz	Actopan	Chicuasen	360	96	-96	40	20	19	31	40	-96.6722	19.5278	Peridomiciliary	1	F	Negative	InDRE
108	Triatoma dimidiata	Veracruz	Actopan	Chicuasen	360	96	-96	40	20	19	31	40	-96.6722	19.5278	Peridomiciliary	1	M	Negative	InDRE
109	Triatoma dimidiata	Veracruz	Actopan	Chicuasen	360	96	-96	40	20	19	31	40	-96.6722	19.5278	Peridomiciliary	3	M	Negative	InDRE
110	Triatoma dimidiata	Veracruz	Actopan	Chicuasen	360	96	-96	40	20	19	31	40	-96.6722	19.5278	Peridomiciliary	1	F	Negative	InDRE
111	Triatoma dimidiata	Veracruz	Actopan	Chicuasen	360	96	-96	40	20	19	31	40	-96.6722	19.5278	Intradomiciliary	3	M	Negative	InDRE
112	Triatoma dimidiata	Veracruz	Santiago Tuxtla	Cerro del Vigia de abajo (Vigia Cooperativa)	260	95	-95	19	27	18	27	11	-95.3242	18.4531	Intradomiciliary	1	M	Negative	InDRE
113	Triatoma dimidiata	Veracruz	Ixhuatlán de Madero	La Colmena	280	98	-98	3	3	20	51	44	-98.0508	20.8622	n.d.	1	F	Negative	InDRE
114	Triatoma dimidiata	Veracruz	Ixhuatlán de Madero	La Colmena	280	98	-98	3	3	20	51	44	-98.0508	20.8622	n.d.	1	F	Negative	InDRE
115	Triatoma dimidiata	Veracruz	Ixhuatlán de Madero	La Colmena	280	98	-98	3	3	20	51	44	-98.0508	20.8622	n.d.	1	F	Negative	InDRE
116	Triatoma dimidiata	Veracruz	Ixhuatlán de Madero	La Colmena	280	98	-98	3	3	20	51	44	-98.0508	20.8622	n.d.	1	M	Negative	InDRE
117	Triatoma dimidiata	Veracruz	Ixhuatlán de Madero	La Colmena	280	98	-98	3	3	20	51	44	-98.0508	20.8622	n.d.	2	M	Negative	InDRE
118	Triatoma dimidiata	Veracruz	Ixhuatlán de Madero	La Colmena	280	98	-98	3	3	20	51	44	-98.0508	20.8622	n.d.	1	M	Positive	InDRE
119	Triatoma dimidiata	Veracruz	Ixhuatlán de Madero	La Colmena	280	98	-98	3	3	20	51	44	-98.0508	20.8622	n.d.	1	F	n.d.	InDRE
120	Triatoma dimidiata	Veracruz	Ixhuatlán de Madero	La Colmena	280	98	-98	3	3	20	51	44	-98.0508	20.8622	n.d.	1	M	n.d.	InDRE
121	Triatoma dimidiata	Veracruz	Ixhuatlán de Madero	La Colmena	280	98	-98	3	3	20	51	44	-98.0508	20.8622	n.d.	3	M	Negative	InDRE
122	Triatoma dimidiata	Veracruz	Ixhuatlán de Madero	La Colmena	280	98	-98	3	3	20	51	44	-98.0508	20.8622	n.d.	2	F	Negative	InDRE
123	Triatoma dimidiata	Veracruz	Ixhuatlán de Madero	La Colmena	280	98	-98	3	3	20	51	44	-98.0508	20.8622	n.d.	1	M	Negative	InDRE
124	Triatoma dimidiata	Veracruz	Ixhuatlán de Madero	La Colmena	280	98	-98	3	3	20	51	44	-98.0508	20.8622	n.d.	1	F	Negative	InDRE
125	Triatoma dimidiata	Veracruz	Ixhuatlán de Madero	La Colmena	280	98	-98	3	3	20	51	44	-98.0508	20.8622	n.d.	1	M	Negative	InDRE
126	Triatoma dimidiata	Veracruz	Ixhuatlán de Madero	La Colmena	280	98	-98	3	3	20	51	44	-98.0508	20.8622	n.d.	2	M	Negative	InDRE
127	Triatoma dimidiata	Veracruz	Ixhuatlán de Madero	La Colmena	280	98	-98	3	3	20	51	44	-98.0508	20.8622	n.d.	1	M	Positive	InDRE
128	Triatoma dimidiata	Veracruz	Ixhuatlán de Madero	La Colmena	280	98	-98	3	3	20	51	44	-98.0508	20.8622	n.d.	1	M	Positive	InDRE
129	Triatoma dimidiata	Veracruz	Tihuatlan	Progreso de Maravillas	120	97	-97	40	46	20	36	8	-97.6794	20.6022	n.d.	1	F	Negative	InDRE
130	Triatoma dimidiata	Veracruz	Tihuatlan	Francisco I. Madero	140	97	-97	41	46	20	37	24	-97.6961	20.6233	n.d.	1	F	Negative	InDRE
131	Triatoma dimidiata	Veracruz	Papantla	Morgadal No. 1	80	97	-97	21	21	20	23	25	-97.3558	20.3903	n.d.	1	F	Negative	InDRE
132	Triatoma dimidiata	Veracruz	Papantla	Morgadal No. 1	80	97	-97	21	21	20	23	25	-97.3558	20.3903	n.d.	1	M	n.d.	InDRE
133	Triatoma dimidiata	Veracruz	Tihuatlan	Benito Juarez	140	97	-97	34	8	20	32	13	-97.5689	20.5369	n.d.	1	F	n.d.	InDRE
134	Triatoma dimidiata	Veracruz	Saltabarranca	El Paso	10	95	-95	32	51	18	35	2	-95.5475	18.5839	Peridomiciliary	1	M	Negative	InDRE
135	Triatoma dimidiata	Veracruz	Angel R. Cabada	Chancarrito de abajo	10	95	-95	26	44	18	39	18	-95.4456	18.655	Intradomiciliary	1	F	Negative	InDRE
136	Triatoma dimidiata	Veracruz	Angel R. Cabada	Puntilla	5	95	-95	17	19	18	42	50	-95.2886	18.7139	Intradomiciliary	1	F	Negative	InDRE
137	Triatoma dimidiata	Veracruz	Santiago Tuxtla	Pueblo Nuevo del Mostal	30	95	-95	26	50	18	23	0	-95.4472	18.3833	Intradomiciliary	1	F	Positive	InDRE
138	Triatoma dimidiata	Veracruz	Apazapan	Mapaxtla	260	96	-96	40	43	19	18	23	-96.6786	19.3064	Peridomiciliary	2	F	Positive	InDRE
139	Triatoma dimidiata	Veracruz	Apazapan	Mapaxtla	260	96	-96	40	43	19	18	23	-96.6786	19.3064	Peridomiciliary	1	F	Negative	InDRE
140	Triatoma dimidiata	Veracruz	Apazapan	Mapaxtla	260	96	-96	40	43	19	18	23	-96.6786	19.3064	Peridomiciliary	1	M	Negative	InDRE
141	Triatoma dimidiata	Veracruz	Apazapan	Tigrillos	480	96	-96	41	20	19	22	10	-96.6889	19.3694	Peridomiciliary	1	F	Negative	InDRE
142	Triatoma dimidiata	Veracruz	Apazapan	Tigrillos	480	96	-96	41	20	19	22	10	-96.6889	19.3694	Peridomiciliary	1	M	Negative	InDRE
143	Triatoma dimidiata	Veracruz	Apazapan	Mapaxtla	260	96	-96	40	43	19	18	23	-96.6786	19.3064	Peridomiciliary	1	M	Positive	InDRE
144	Triatoma dimidiata	Veracruz	Apazapan	Tigrillos	480	96	-96	41	20	19	22	10	-96.6889	19.3694	Peridomiciliary	1	F	Negative	InDRE
145	Triatoma dimidiata	Veracruz	Apazapan	Tigrillos	480	96	-96	41	20	19	22	10	-96.6889	19.3694	Peridomiciliary	1	M	Positive	InDRE
146	Triatoma dimidiata	Veracruz	Apazapan	Tigrillos	480	96	-96	41	20	19	22	10	-96.6889	19.3694	Intradomiciliary	2	F	Negative	InDRE
147	Triatoma dimidiata	Veracruz	Apazapan	Tigrillos	480	96	-96	41	20	19	22	10	-96.6889	19.3694	Intradomiciliary	1	M	Negative	InDRE
148	Triatoma dimidiata	Veracruz	Ixhuatlán de Madero	Reyixtla	280	98	-98	3	14	20	52	28	-98.0539	20.8744	n.d.	1	F	Positive	InDRE
149	Triatoma dimidiata	Veracruz	Ixhuatlán de Madero	Reyixtla	280	98	-98	3	14	20	52	28	-98.0539	20.8744	n.d.	1	M	Negative	InDRE
150	Triatoma dimidiata	Veracruz	Ixhuatlán de Madero	Reyixtla	280	98	-98	3	14	20	52	28	-98.0539	20.8744	n.d.	1	M	Negative	InDRE
151	Triatoma dimidiata	Veracruz	Ixhuatlán de Madero	Reyixtla	280	98	-98	3	14	20	52	28	-98.0539	20.8744	n.d.	1	F	Negative	InDRE
152	Triatoma dimidiata	Veracruz	Ixhuatlán de Madero	Reyixtla	280	98	-98	3	14	20	52	28	-98.0539	20.8744	n.d.	1	M	Negative	InDRE
153	Triatoma dimidiata	Veracruz	Ixhuatlán de Madero	Reyixtla	280	98	-98	3	14	20	52	28	-98.0539	20.8744	n.d.	1	M	Negative	InDRE
154	Triatoma dimidiata	Veracruz	Ixhuatlán de Madero	Reyixtla	280	98	-98	3	14	20	52	28	-98.0539	20.8744	n.d.	1	M	Negative	InDRE
155	Triatoma dimidiata	Veracruz	Ixhuatlán de Madero	Reyixtla	280	98	-98	3	14	20	52	28	-98.0539	20.8744	n.d.	1	M	n.d.	InDRE
156	Triatoma dimidiata	Veracruz	Ixhuatlán de Madero	Reyixtla	280	98	-98	3	14	20	52	28	-98.0539	20.8744	n.d.	1	M	Negative	InDRE
157	Triatoma dimidiata	Veracruz	Ixhuatlán de Madero	Reyixtla	280	98	-98	3	14	20	52	28	-98.0539	20.8744	n.d.	1	F	Negative	InDRE
158	Triatoma dimidiata	Veracruz	Ixhuatlán de Madero	Reyixtla	280	98	-98	3	14	20	52	28	-98.0539	20.8744	n.d.	1	F	Negative	InDRE
159	Triatoma dimidiata	Veracruz	Ixhuatlán de Madero	Reyixtla	280	98	-98	3	14	20	52	28	-98.0539	20.8744	n.d.	1	M	Negative	InDRE
160	Triatoma dimidiata	Veracruz	Ixhuatlán de Madero	Reyixtla	280	98	-98	3	14	20	52	28	-98.0539	20.8744	n.d.	1	F	Negative	InDRE
161	Triatoma dimidiata	Veracruz	Ixhuatlán de Madero	Reyixtla	280	98	-98	3	14	20	52	28	-98.0539	20.8744	n.d.	1	M	Negative	InDRE
162	Triatoma dimidiata	Veracruz	Ixhuatlán de Madero	Reyixtla	280	98	-98	3	14	20	52	28	-98.0539	20.8744	n.d.	1	M	Negative	InDRE
163	Triatoma dimidiata	Veracruz	Ixhuatlán de Madero	Reyixtla	280	98	-98	3	14	20	52	28	-98.0539	20.8744	n.d.	1	M	n.d.	InDRE
164	Triatoma dimidiata	Veracruz	Ixhuatlán de Madero	Reyixtla	280	98	-98	3	14	20	52	28	-98.0539	20.8744	n.d.	1	M	n.d.	InDRE
165	Triatoma dimidiata	Veracruz	Ixhuatlán de Madero	Reyixtla	280	98	-98	3	14	20	52	28	-98.0539	20.8744	n.d.	1	F	Positive	InDRE
166	Triatoma dimidiata	Veracruz	Ixhuatlán de Madero	Reyixtla	280	98	-98	3	14	20	52	28	-98.0539	20.8744	n.d.	1	M	Negative	InDRE
167	Triatoma dimidiata	Veracruz	Ixhuatlán de Madero	Reyixtla	280	98	-98	3	14	20	52	28	-98.0539	20.8744	n.d.	1	F	Positive	InDRE
168	Triatoma dimidiata	Veracruz	Ixhuatlán de Madero	Reyixtla	280	98	-98	3	14	20	52	28	-98.0539	20.8744	n.d.	1	M	Negative	InDRE
169	Triatoma dimidiata	Veracruz	Ixhuatlán de Madero	Reyixtla	280	98	-98	3	14	20	52	28	-98.0539	20.8744	n.d.	1	F	Positive	InDRE
170	Triatoma dimidiata	Veracruz	Ixhuatlán de Madero	Reyixtla	280	98	-98	3	14	20	52	28	-98.0539	20.8744	n.d.	1	F	Negative	InDRE
171	Triatoma dimidiata	Veracruz	Ixhuatlán de Madero	Reyixtla	280	98	-98	3	14	20	52	28	-98.0539	20.8744	n.d.	1	F	Positive	InDRE
172	Triatoma dimidiata	Veracruz	Ixhuatlán de Madero	Reyixtla	280	98	-98	3	14	20	52	28	-98.0539	20.8744	n.d.	2	M	Negative	InDRE
173	Triatoma dimidiata	Veracruz	Ixhuatlán de Madero	Reyixtla	280	98	-98	3	14	20	52	28	-98.0539	20.8744	n.d.	1	M	Negative	InDRE
174	Triatoma dimidiata	Veracruz	Papantla	Tenixtepec	50	97	-97	11	20	20	34	15	-97.1889	20.5708	n.d.	1	M	Negative	InDRE
175	Triatoma dimidiata	Veracruz	Papantla	Tenixtepec	50	97	-97	11	20	20	34	15	-97.1889	20.5708	n.d.	1	M	Negative	InDRE
176	Triatoma dimidiata	Veracruz	Papantla	Tenixtepec	50	97	-97	11	20	20	34	15	-97.1889	20.5708	n.d.	1	M	Negative	InDRE
177	Triatoma dimidiata	Veracruz	Papantla	Tenixtepec	50	97	-97	11	20	20	34	15	-97.1889	20.5708	n.d.	1	F	Negative	InDRE
178	Triatoma dimidiata	Veracruz	Papantla	Tenixtepec	50	97	-97	11	20	20	34	15	-97.1889	20.5708	n.d.	1	F	Negative	InDRE
179	Triatoma dimidiata	Veracruz	Papantla	Tenixtepec	50	97	-97	11	20	20	34	15	-97.1889	20.5708	n.d.	1	M	Negative	InDRE
180	Triatoma dimidiata	Veracruz	Papantla	Tenixtepec	50	97	-97	11	20	20	34	15	-97.1889	20.5708	n.d.	1	F	Negative	InDRE
181	Triatoma dimidiata	Veracruz	Papantla	Tenixtepec	50	97	-97	11	20	20	34	15	-97.1889	20.5708	n.d.	1	M	Negative	InDRE
182	Triatoma dimidiata	Veracruz	Papantla	Tenixtepec	50	97	-97	11	20	20	34	15	-97.1889	20.5708	n.d.	1	M	n.d.	InDRE
183	Triatoma dimidiata	Veracruz	Papantla	Tenixtepec	50	97	-97	11	20	20	34	15	-97.1889	20.5708	n.d.	1	M	Negative	InDRE
184	Triatoma dimidiata	Veracruz	Papantla	Tenixtepec	50	97	-97	11	20	20	34	15	-97.1889	20.5708	n.d.	1	F	Negative	InDRE
185	Triatoma dimidiata	Veracruz	Papantla	Tenixtepec	50	97	-97	11	20	20	34	15	-97.1889	20.5708	n.d.	1	F	Negative	InDRE
186	Triatoma dimidiata	Veracruz	San Juan Evangelista	Las Carolinas	30	95	-95	11	50	17	50	41	-95.1972	17.8447	Intradomiciliary	1	F	Positive	InDRE
187	Triatoma dimidiata	Veracruz	Apazapan	Tigrillos	480	96	-96	41	20	19	22	10	-96.6889	19.3694	Peridomiciliary	1	M	Negative	InDRE
188	Triatoma dimidiata	Veracruz	Apazapan	Tigrillos	480	96	-96	41	20	19	22	10	-96.6889	19.3694	Intradomiciliary	1	M	Negative	InDRE
189	Triatoma dimidiata	Veracruz	Apazapan	Tigrillos	480	96	-96	41	20	19	22	10	-96.6889	19.3694	Intradomiciliary	1	M	Negative	InDRE
190	Triatoma dimidiata	Veracruz	Apazapan	Tigrillos	480	96	-96	41	20	19	22	10	-96.6889	19.3694	Intradomiciliary	1	M	Negative	InDRE
191	Triatoma dimidiata	Veracruz	Apazapan	Tigrillos	480	96	-96	41	20	19	22	10	-96.6889	19.3694	Intradomiciliary	1	F	Negative	InDRE
192	Triatoma dimidiata	Veracruz	Apazapan	Tigrillos	480	96	-96	41	20	19	22	10	-96.6889	19.3694	Intradomiciliary	1	F	n.d.	InDRE
193	Triatoma dimidiata	Veracruz	Apazapan	Tigrillos	480	96	-96	41	20	19	22	10	-96.6889	19.3694	Intradomiciliary	1	M	Negative	InDRE
194	Triatoma dimidiata	Veracruz	Apazapan	Tigrillos	480	96	-96	41	20	19	22	10	-96.6889	19.3694	Intradomiciliary	1	M	Negative	InDRE
195	Triatoma dimidiata	Veracruz	Apazapan	Tigrillos	480	96	-96	41	20	19	22	10	-96.6889	19.3694	Intradomiciliary	1	M	Negative	InDRE
196	Triatoma dimidiata	Veracruz	Apazapan	Tigrillos	480	96	-96	41	20	19	22	10	-96.6889	19.3694	Intradomiciliary	1	M	Negative	InDRE
197	Triatoma dimidiata	Veracruz	Apazapan	Tigrillos	480	96	-96	41	20	19	22	10	-96.6889	19.3694	Peridomiciliary	1	M	Negative	InDRE
198	Triatoma dimidiata	Veracruz	Apazapan	Tigrillos	480	96	-96	41	20	19	22	10	-96.6889	19.3694	Peridomiciliary	1	M	Negative	InDRE
199	Triatoma dimidiata	Veracruz	Apazapan	Tigrillos	480	96	-96	41	20	19	22	10	-96.6889	19.3694	Peridomiciliary	1	M	Negative	InDRE
200	Triatoma dimidiata	Veracruz	Apazapan	Tigrillos	480	96	-96	41	20	19	22	10	-96.6889	19.3694	Peridomiciliary	1	M	Negative	InDRE
201	Triatoma dimidiata	Veracruz	Apazapan	Tigrillos	480	96	-96	41	20	19	22	10	-96.6889	19.3694	Peridomiciliary	1	F	Negative	InDRE
202	Triatoma dimidiata	Veracruz	Ixhuatlán de Madero	Ahuacapa Segundo	160	98	-98	0	8	20	48	56	-98.0022	20.8156	n.d.	1	F	Negative	InDRE
203	Triatoma dimidiata	Veracruz	Ixhuatlán de Madero	Ahuacapa Segundo	160	98	-98	0	8	20	48	56	-98.0022	20.8156	n.d.	1	M	Negative	InDRE
204	Triatoma dimidiata	Veracruz	Ixhuatlán de Madero	Ahuacapa Segundo	160	98	-98	0	8	20	48	56	-98.0022	20.8156	n.d.	4	M	Negative	InDRE
205	Triatoma dimidiata	Veracruz	Ixhuatlán de Madero	Ahuacapa Segundo	160	98	-98	0	8	20	48	56	-98.0022	20.8156	n.d.	1	F	Positive	InDRE
206	Triatoma dimidiata	Veracruz	Ixhuatlán de Madero	Ahuacapa Segundo	160	98	-98	0	8	20	48	56	-98.0022	20.8156	n.d.	1	F	Negative	InDRE
207	Triatoma dimidiata	Veracruz	Ixhuatlán de Madero	Ahuacapa Segundo	160	98	-98	0	8	20	48	56	-98.0022	20.8156	n.d.	3	M	Negative	InDRE
208	Triatoma dimidiata	Veracruz	Ixhuatlán de Madero	Ahuacapa Segundo	160	98	-98	0	8	20	48	56	-98.0022	20.8156	n.d.	2	F	Positive	InDRE
209	Triatoma dimidiata	Veracruz	Ixhuatlán de Madero	Ahuacapa Segundo	160	98	-98	0	8	20	48	56	-98.0022	20.8156	n.d.	1	F	Negative	InDRE
210	Triatoma dimidiata	Veracruz	Ixhuatlán de Madero	Ahuacapa Segundo	160	98	-98	0	8	20	48	56	-98.0022	20.8156	n.d.	1	F	Positive	InDRE
211	Triatoma dimidiata	Veracruz	Ixhuatlán de Madero	Ahuacapa I	240	98	-98	1	3	20	48	41	-98.0175	20.8114	n.d.	1	F	n.d.	InDRE
212	Triatoma dimidiata	Veracruz	Ixhuatlán de Madero	Ahuacapa I	240	98	-98	1	3	20	48	41	-98.0175	20.8114	n.d.	1	M	Negative	InDRE
213	Triatoma dimidiata	Veracruz	Ixhuatlán de Madero	Ahuacapa I	240	98	-98	1	3	20	48	41	-98.0175	20.8114	n.d.	1	F	Negative	InDRE
214	Triatoma dimidiata	Veracruz	Ixhuatlán de Madero	Ahuacapa I	240	98	-98	1	3	20	48	41	-98.0175	20.8114	n.d.	1	F	Positive	InDRE
215	Triatoma dimidiata	Veracruz	Ixhuatlán de Madero	Ahuacapa I	240	98	-98	1	3	20	48	41	-98.0175	20.8114	n.d.	1	M	Negative	InDRE
216	Triatoma dimidiata	Veracruz	Ixhuatlán de Madero	Ahuacapa I	240	98	-98	1	3	20	48	41	-98.0175	20.8114	n.d.	2	M	n.d.	InDRE
217	Triatoma dimidiata	Veracruz	Ixhuatlán de Madero	Ahuacapa Segundo	160	98	-98	0	8	20	48	56	-98.0022	20.8156	n.d.	1	M	Negative	InDRE
218	Triatoma dimidiata	Veracruz	Ixhuatlán de Madero	Ahuacapa Segundo	160	98	-98	0	8	20	48	56	-98.0022	20.8156	n.d.	1	F	Negative	InDRE
219	Triatoma dimidiata	Veracruz	Ixhuatlán de Madero	Ahuacapa Segundo	160	98	-98	0	8	20	48	56	-98.0022	20.8156	n.d.	2	M	Negative	InDRE
220	Triatoma dimidiata	Veracruz	Ixhuatlán de Madero	Lindero Limon	220	98	-98	2	25	20	51	11	-98.0403	20.8531	n.d.	1	M	n.d.	InDRE
221	Triatoma dimidiata	Veracruz	Ixhuatlán de Madero	Lindero Limon	220	98	-98	2	25	20	51	11	-98.0403	20.8531	n.d.	1	M	Negative	InDRE
222	Triatoma dimidiata	Veracruz	Ixhuatlán de Madero	Lindero Limon	220	98	-98	2	25	20	51	11	-98.0403	20.8531	n.d.	1	M	Positive	InDRE
223	Triatoma dimidiata	Veracruz	Espinal	Zacate Limon	100	97	-97	31	19	20	13	9	-97.5219	20.2192	n.d.	1	M	Positive	InDRE
224	Triatoma dimidiata	Veracruz	Espinal	Zacate Limon	100	97	-97	31	19	20	13	9	-97.5219	20.2192	n.d.	1	M	Positive	InDRE
225	Triatoma dimidiata	Veracruz	Coatzintla	Palma Sola	100	97	-97	33	0	20	26	15	-97.55	20.4375	n.d.	2	M	Negative	InDRE
226	Triatoma dimidiata	Veracruz	Coatzintla	Palma Sola	100	97	-97	33	0	20	26	15	-97.55	20.4375	n.d.	1	M	Negative	InDRE
227	Triatoma dimidiata	Veracruz	Coatzintla	Palma Sola	100	97	-97	33	0	20	26	15	-97.55	20.4375	n.d.	1	F	Negative	InDRE
228	Triatoma dimidiata	Veracruz	Coatzintla	San Isidro	100	97	-97	34	29	20	26	47	-97.5747	20.4464	n.d.	1	M	Negative	InDRE
229	Triatoma dimidiata	Veracruz	Coatzintla	San Isidro	100	97	-97	34	29	20	26	47	-97.5747	20.4464	n.d.	1	F	Negative	InDRE
230	Triatoma dimidiata	Veracruz	Ixhuatlán de Madero	Ahuacapa I	240	98	-98	1	3	20	48	41	-98.0175	20.8114	n.d.	1	M	Negative	InDRE
231	Triatoma dimidiata	Veracruz	Ixhuatlán de Madero	Ahuacapa I	240	98	-98	1	3	20	48	41	-98.0175	20.8114	n.d.	1	M	Negative	InDRE
232	Triatoma dimidiata	Veracruz	Ixhuatlán de Madero	Ahuacapa I	240	98	-98	1	3	20	48	41	-98.0175	20.8114	n.d.	1	F	Negative	InDRE
233	Triatoma dimidiata	Veracruz	Ixhuatlán de Madero	Ahuacapa I	240	98	-98	1	3	20	48	41	-98.0175	20.8114	n.d.	1	M	Negative	InDRE
234	Triatoma dimidiata	Veracruz	Ixhuatlán de Madero	Ahuacapa I	240	98	-98	1	3	20	48	41	-98.0175	20.8114	n.d.	1	F	Negative	InDRE
235	Triatoma dimidiata	Veracruz	Ixhuatlán de Madero	Ahuacapa I	240	98	-98	1	3	20	48	41	-98.0175	20.8114	n.d.	1	F	Negative	InDRE
236	Triatoma dimidiata	Veracruz	Ixhuatlán de Madero	Ahuacapa I	240	98	-98	1	3	20	48	41	-98.0175	20.8114	n.d.	1	F	Negative	InDRE
237	Triatoma dimidiata	Veracruz	Ixhuatlán de Madero	Ahuacapa I	240	98	-98	1	3	20	48	41	-98.0175	20.8114	n.d.	1	M	Negative	InDRE
238	Triatoma dimidiata	Veracruz	Ixhuatlán de Madero	Ahuacapa I	240	98	-98	1	3	20	48	41	-98.0175	20.8114	n.d.	1	F	Negative	InDRE
239	Triatoma dimidiata	Veracruz	Ixhuatlán de Madero	Ahuacapa I	240	98	-98	1	3	20	48	41	-98.0175	20.8114	n.d.	1	M	Negative	InDRE
240	Triatoma dimidiata	Veracruz	Ixhuatlán de Madero	Ahuacapa I	240	98	-98	1	3	20	48	41	-98.0175	20.8114	n.d.	1	M	Negative	InDRE
241	Triatoma dimidiata	Veracruz	Ixhuatlán de Madero	Ahuacapa I	240	98	-98	1	3	20	48	41	-98.0175	20.8114	n.d.	1	F	Negative	InDRE
242	Triatoma dimidiata	Veracruz	Ixhuatlán de Madero	Ahuacapa I	240	98	-98	1	3	20	48	41	-98.0175	20.8114	n.d.	1	F	Negative	InDRE
243	Triatoma dimidiata	Veracruz	Ixhuatlán de Madero	Ahuacapa I	240	98	-98	1	3	20	48	41	-98.0175	20.8114	n.d.	1	M	Negative	InDRE
244	Triatoma dimidiata	Veracruz	Ixhuatlán de Madero	Ahuacapa I	240	98	-98	1	3	20	48	41	-98.0175	20.8114	n.d.	1	M	Negative	InDRE
245	Triatoma dimidiata	Veracruz	Ixhuatlán de Madero	Ahuacapa I	240	98	-98	1	3	20	48	41	-98.0175	20.8114	n.d.	1	F	Negative	InDRE
246	Triatoma dimidiata	Veracruz	Ixhuatlán de Madero	Ahuacapa I	240	98	-98	1	3	20	48	41	-98.0175	20.8114	n.d.	1	M	Negative	InDRE
247	Triatoma dimidiata	Veracruz	Ixhuatlán de Madero	Ahuacapa I	240	98	-98	1	3	20	48	41	-98.0175	20.8114	n.d.	1	M	Negative	InDRE
248	Triatoma dimidiata	Veracruz	Ixhuatlán de Madero	Ahuacapa I	240	98	-98	1	3	20	48	41	-98.0175	20.8114	n.d.	1	M	Negative	InDRE
249	Triatoma dimidiata	Veracruz	Ixhuatlán de Madero	Ahuacapa I	240	98	-98	1	3	20	48	41	-98.0175	20.8114	n.d.	1	M	Negative	InDRE
250	Triatoma dimidiata	Veracruz	Ixhuatlán de Madero	Ahuacapa I	240	98	-98	1	3	20	48	41	-98.0175	20.8114	n.d.	1	M	Negative	InDRE
251	Triatoma dimidiata	Veracruz	Ixhuatlán de Madero	Ahuacapa I	240	98	-98	1	3	20	48	41	-98.0175	20.8114	n.d.	1	M	Negative	InDRE
252	Triatoma dimidiata	Veracruz	Ixhuatlán de Madero	Ahuacapa I	240	98	-98	1	3	20	48	41	-98.0175	20.8114	n.d.	1	F	Positive	InDRE
253	Triatoma dimidiata	Veracruz	Ixhuatlán de Madero	Ahuacapa I	240	98	-98	1	3	20	48	41	-98.0175	20.8114	n.d.	1	M	Negative	InDRE
254	Triatoma dimidiata	Veracruz	Ixhuatlán de Madero	Ahuacapa I	240	98	-98	1	3	20	48	41	-98.0175	20.8114	n.d.	1	F	Negative	InDRE
255	Triatoma dimidiata	Veracruz	Ixhuatlán de Madero	Ahuacapa I	240	98	-98	1	3	20	48	41	-98.0175	20.8114	n.d.	1	F	Negative	InDRE
256	Triatoma dimidiata	Veracruz	Papantla	Papantla	180	97	-97	19	12	20	26	52	-97.32	20.4478	n.d.	1	F	Negative	InDRE
257	Triatoma dimidiata	Veracruz	Coatzintla	Corralillos	80	97	-97	31	30	20	28	54	-97.525	20.4817	n.d.	1	M	Negative	InDRE
258	Triatoma dimidiata	Veracruz	Ixhuatlán de Madero	Ahuacapa Segundo	160	98	-98	0	8	20	48	56	-98.0022	20.8156	n.d.	1	F	Positive	InDRE
259	Triatoma dimidiata	Veracruz	Ixhuatlán de Madero	Ahuacapa Segundo	160	98	-98	0	8	20	48	56	-98.0022	20.8156	n.d.	2	M	Negative	InDRE
260	Triatoma dimidiata	Veracruz	Ixhuatlán de madero	Ayolia	280	97	-97	59	18	20	49	49	-97.9883	20.8303	n.d.	1	M	Negative	InDRE
261	Triatoma dimidiata	Veracruz	Ixhuatlán de Madero	Ayolia	280	97	-97	59	18	20	49	49	-97.9883	20.8303	n.d.	1	F	Positive	InDRE
262	Triatoma dimidiata	Veracruz	Cazones	Limón Chiquito	10	97	-97	16	53	20	40	38	-97.2814	20.6772	n.d.	2	M	Negative	InDRE
263	Triatoma dimidiata	Veracruz	Cazones	Limón Chiquito	10	97	-97	16	53	20	40	38	-97.2814	20.6772	n.d.	1	F	Negative	InDRE
264	Triatoma dimidiata	Veracruz	Cazones	Limón Chiquito	10	97	-97	16	53	20	40	38	-97.2814	20.6772	n.d.	1	M	Negative	InDRE
265	Triatoma dimidiata	Veracruz	Emiliano Zapata	Piletas	720	96	-96	45	33	19	23	43	-96.7592	19.3953	Intradomiciliary	4	M	Negative	InDRE
266	Triatoma dimidiata	Veracruz	Emiliano Zapata	Piletas	720	96	-96	45	33	19	23	43	-96.7592	19.3953	Intradomiciliary	1	F	Negative	InDRE
267	Triatoma dimidiata	Veracruz	Emiliano Zapata	Piletas	720	96	-96	45	33	19	23	43	-96.7592	19.3953	Intradomiciliary	3	NV	Positive	InDRE
268	Triatoma dimidiata	Veracruz	Emiliano Zapata	Piletas	720	96	-96	45	33	19	23	43	-96.7592	19.3953	Intradomiciliary	2	M	Negative	InDRE
269	Triatoma dimidiata	Veracruz	Emiliano Zapata	Piletas	720	96	-96	45	33	19	23	43	-96.7592	19.3953	Intradomiciliary	1	F	Negative	InDRE
270	Triatoma dimidiata	Veracruz	Emiliano Zapata	Piletas	720	96	-96	45	33	19	23	43	-96.7592	19.3953	Intradomiciliary	1	F	Positive	InDRE
271	Triatoma dimidiata	Veracruz	Emiliano Zapata	Piletas	720	96	-96	45	33	19	23	43	-96.7592	19.3953	Intradomiciliary	1	F	Negative	InDRE
272	Triatoma dimidiata	Veracruz	Emiliano Zapata	Piletas	720	96	-96	45	33	19	23	43	-96.7592	19.3953	Intradomiciliary	2	M	Negative	InDRE
273	Triatoma dimidiata	Veracruz	Emiliano Zapata	Piletas	720	96	-96	45	33	19	23	43	-96.7592	19.3953	Intradomiciliary	2	M	Negative	InDRE
274	Triatoma dimidiata	Veracruz	Emiliano Zapata	Piletas	720	96	-96	45	33	19	23	43	-96.7592	19.3953	Intradomiciliary	2	F	Negative	InDRE
275	Triatoma dimidiata	Veracruz	Emiliano Zapata	Piletas	720	96	-96	45	33	19	23	43	-96.7592	19.3953	Intradomiciliary	1	M	Negative	InDRE
276	Triatoma dimidiata	Veracruz	Emiliano Zapata	Monte Oscuro	760	96	-96	47	18	19	23	40	-96.7883	19.3944	Intradomiciliary	2	M	Negative	InDRE
277	Triatoma dimidiata	Veracruz	Emiliano Zapata	Monte Oscuro	760	96	-96	47	18	19	23	40	-96.7883	19.3944	Intradomiciliary	3	M	Negative	InDRE
278	Triatoma dimidiata	Veracruz	Emiliano Zapata	Monte Oscuro	760	96	-96	47	18	19	23	40	-96.7883	19.3944	Intradomiciliary	2	F	Negative	InDRE
279	Triatoma dimidiata	Veracruz	Emiliano Zapata	Monte Oscuro	760	96	-96	47	18	19	23	40	-96.7883	19.3944	Intradomiciliary	1	F	Negative	InDRE
280	Triatoma dimidiata	Veracruz	Emiliano Zapata	Monte Oscuro	760	96	-96	47	18	19	23	40	-96.7883	19.3944	Intradomiciliary	1	F	Negative	InDRE
281	Triatoma dimidiata	Veracruz	Emiliano Zapata	Monte Oscuro	760	96	-96	47	18	19	23	40	-96.7883	19.3944	Intradomiciliary	3	M	Negative	InDRE
282	Triatoma dimidiata	Veracruz	Emiliano Zapata	Monte Oscuro	760	96	-96	47	18	19	23	40	-96.7883	19.3944	Intradomiciliary	1	F	Negative	InDRE
283	Triatoma dimidiata	Veracruz	Emiliano Zapata	Monte Oscuro	760	96	-96	47	18	19	23	40	-96.7883	19.3944	Intradomiciliary	1	F	Negative	InDRE
284	Triatoma dimidiata	Veracruz	Emiliano Zapata	Monte Oscuro	760	96	-96	47	18	19	23	40	-96.7883	19.3944	Peridomiciliary	1	F	n.d.	InDRE
285	Triatoma dimidiata	Veracruz	Emiliano Zapata	Monte Oscuro	760	96	-96	47	18	19	23	40	-96.7883	19.3944	Intradomiciliary	4	F	Negative	InDRE
286	Triatoma dimidiata	Veracruz	Emiliano Zapata	Monte Oscuro	760	96	-96	47	18	19	23	40	-96.7883	19.3944	Intradomiciliary	1	M	Negative	InDRE
287	Triatoma dimidiata	Veracruz	Emiliano Zapata	Monte Oscuro	760	96	-96	47	18	19	23	40	-96.7883	19.3944	Intradomiciliary	1	F	Positive	InDRE
288	Triatoma dimidiata	Veracruz	Emiliano Zapata	Monte Oscuro	760	96	-96	47	18	19	23	40	-96.7883	19.3944	Intradomiciliary	1	F	Negative	InDRE
289	Triatoma dimidiata	Veracruz	Emiliano Zapata	Monte Oscuro	760	96	-96	47	18	19	23	40	-96.7883	19.3944	Intradomiciliary	2	M	Negative	InDRE
290	Triatoma dimidiata	Veracruz	Emiliano Zapata	Estación Chavarrillo	860	96	-96	48	31	19	25	43	-96.8086	19.4286	Intradomiciliary	1	F	n.d.	InDRE
291	Triatoma dimidiata	Veracruz	Emiliano Zapata	Estación Chavarrillo	860	96	-96	48	31	19	25	43	-96.8086	19.4286	Intradomiciliary	1	M	Negative	InDRE
292	Triatoma dimidiata	Veracruz	Ixhuatlán de Madero	Cuahueloco	180	98	-98	0	28	20	48	21	-98.0078	20.8058	n.d.	6	M	Negative	InDRE
293	Triatoma dimidiata	Veracruz	Ixhuatlán de Madero	Cuahueloco	180	98	-98	0	28	20	48	21	-98.0078	20.8058	n.d.	1	M	n.d.	InDRE
294	Triatoma dimidiata	Veracruz	Ixhuatlán de Madero	Cuahueloco	180	98	-98	0	28	20	48	21	-98.0078	20.8058	n.d.	2	F	Negative	InDRE
295	Triatoma dimidiata	Veracruz	Ixhuatlán de Madero	Cuahueloco	180	98	-98	0	28	20	48	21	-98.0078	20.8058	n.d.	1	M	Negative	InDRE
296	Triatoma dimidiata	Veracruz	Ixhuatlán de Madero	Cuahueloco	180	98	-98	0	28	20	48	21	-98.0078	20.8058	n.d.	1	M	n.d.	InDRE
297	Triatoma dimidiata	Veracruz	Ixhuatlán de Madero	Cuahueloco	180	98	-98	0	28	20	48	21	-98.0078	20.8058	n.d.	1	M	n.d.	InDRE
298	Triatoma dimidiata	Veracruz	Ixhuatlán de Madero	Cuahueloco	180	98	-98	0	28	20	48	21	-98.0078	20.8058	n.d.	1	F	Negative	InDRE
299	Triatoma dimidiata	Veracruz	Ixhuatlán de Madero	Cuahueloco	180	98	-98	0	28	20	48	21	-98.0078	20.8058	n.d.	2	M	Negative	InDRE
300	Triatoma dimidiata	Veracruz	Ixhuatlán de Madero	Cuahueloco	180	98	-98	0	28	20	48	21	-98.0078	20.8058	n.d.	1	F	n.d.	InDRE
301	Triatoma dimidiata	Veracruz	Ixhuatlán de Madero	Cuahueloco	180	98	-98	0	28	20	48	21	-98.0078	20.8058	n.d.	1	M	n.d.	InDRE
302	Triatoma dimidiata	Veracruz	Ixhuatlán de Madero	Cuahueloco	180	98	-98	0	28	20	48	21	-98.0078	20.8058	n.d.	1	M	n.d.	InDRE
303	Triatoma dimidiata	Veracruz	Ixhuatlán de Madero	Cuahueloco	180	98	-98	0	28	20	48	21	-98.0078	20.8058	n.d.	1	M	Negative	InDRE
304	Triatoma dimidiata	Veracruz	Ixhuatlán de Madero	Cuahueloco	180	98	-98	0	28	20	48	21	-98.0078	20.8058	n.d.	1	F	Negative	InDRE
305	Triatoma dimidiata	Veracruz	Ixhuatlán de Madero	Cuahueloco	180	98	-98	0	28	20	48	21	-98.0078	20.8058	n.d.	1	F	n.d.	InDRE
306	Triatoma dimidiata	Veracruz	Ixhuatlán de Madero	Cuahueloco	180	98	-98	0	28	20	48	21	-98.0078	20.8058	n.d.	1	F	n.d.	InDRE
307	Triatoma dimidiata	Veracruz	Ixhuatlán de Madero	Cuahueloco	180	98	-98	0	28	20	48	21	-98.0078	20.8058	n.d.	1	M	Negative	InDRE
308	Triatoma dimidiata	Veracruz	Ixhuatlán de Madero	Cuahueloco	180	98	-98	0	28	20	48	21	-98.0078	20.8058	n.d.	1	F	Negative	InDRE
309	Triatoma dimidiata	Veracruz	Ixhuatlán de Madero	Cuahueloco	180	98	-98	0	28	20	48	21	-98.0078	20.8058	n.d.	1	F	Negative	InDRE
310	Triatoma dimidiata	Veracruz	Ixhuatlán de Madero	Cuahueloco	180	98	-98	0	28	20	48	21	-98.0078	20.8058	n.d.	1	M	Negative	InDRE
311	Triatoma dimidiata	Veracruz	Ixhuatlán de Madero	Cuahueloco	180	98	-98	0	28	20	48	21	-98.0078	20.8058	n.d.	4	F	n.d.	InDRE
312	Triatoma dimidiata	Veracruz	Ixhuatlán de Madero	Cuahueloco	180	98	-98	0	28	20	48	21	-98.0078	20.8058	n.d.	2	M	n.d.	InDRE
313	Triatoma dimidiata	Veracruz	Ixhuatlán de Madero	Cuahueloco	180	98	-98	0	28	20	48	21	-98.0078	20.8058	n.d.	1	F	Negative	InDRE
314	Triatoma dimidiata	Veracruz	Ixhuatlán de Madero	Cuahueloco	180	98	-98	0	28	20	48	21	-98.0078	20.8058	n.d.	1	M	Negative	InDRE
315	Triatoma dimidiata	Veracruz	Ixhuatlán de Madero	Cuahueloco	180	98	-98	0	28	20	48	21	-98.0078	20.8058	n.d.	1	M	Negative	InDRE
316	Triatoma dimidiata	Veracruz	Ixhuatlán de Madero	Cuahueloco	180	98	-98	0	28	20	48	21	-98.0078	20.8058	n.d.	1	F	n.d.	InDRE
317	Triatoma dimidiata	Veracruz	Ixhuatlán de Madero	Cuahueloco	180	98	-98	0	28	20	48	21	-98.0078	20.8058	n.d.	1	F	Positive	InDRE
318	Triatoma dimidiata	Veracruz	Ixhuatlán de Madero	Cuahueloco	180	98	-98	0	28	20	48	21	-98.0078	20.8058	n.d.	1	F	Negative	InDRE
319	Triatoma dimidiata	Veracruz	Ixhuatlán de Madero	Cuahueloco	180	98	-98	0	28	20	48	21	-98.0078	20.8058	n.d.	1	M	Negative	InDRE
320	Triatoma dimidiata	Veracruz	Ixhuatlán de Madero	Cuahueloco	180	98	-98	0	28	20	48	21	-98.0078	20.8058	n.d.	2	M	n.d.	InDRE
321	Triatoma dimidiata	Veracruz	Ixhuatlán de Madero	Cuahueloco	180	98	-98	0	28	20	48	21	-98.0078	20.8058	n.d.	1	F	n.d.	InDRE
322	Triatoma dimidiata	Veracruz	Ixhuatlán de Madero	Cuahueloco	180	98	-98	0	28	20	48	21	-98.0078	20.8058	n.d.	1	F	Negative	InDRE
323	Triatoma dimidiata	Veracruz	Ixhuatlán de Madero	Cuahueloco	180	98	-98	0	28	20	48	21	-98.0078	20.8058	n.d.	3	F	Negative	InDRE
324	Triatoma dimidiata	Veracruz	Ixhuatlán de Madero	Cuahueloco	180	98	-98	0	28	20	48	21	-98.0078	20.8058	n.d.	2	M	Positive	InDRE
325	Triatoma dimidiata	Veracruz	Ixhuatlán de Madero	Cuahueloco	180	98	-98	0	28	20	48	21	-98.0078	20.8058	n.d.	1	F	Negative	InDRE
326	Triatoma dimidiata	Veracruz	Ixhuatlán de Madero	Cuahueloco	180	98	-98	0	28	20	48	21	-98.0078	20.8058	n.d.	1	F	Negative	InDRE
327	Triatoma dimidiata	Veracruz	Ixhuatlán de Madero	Cuahueloco	180	98	-98	0	28	20	48	21	-98.0078	20.8058	n.d.	1	F	n.d.	InDRE
328	Triatoma dimidiata	Veracruz	Ixhuatlán de Madero	Cuahueloco	180	98	-98	0	28	20	48	21	-98.0078	20.8058	n.d.	1	F	Negative	InDRE
329	Triatoma dimidiata	Veracruz	Ixhuatlán de Madero	Cuahueloco	180	98	-98	0	28	20	48	21	-98.0078	20.8058	n.d.	1	M	Positive	InDRE
330	Triatoma dimidiata	Veracruz	Ixhuatlán de Madero	Cuahueloco	180	98	-98	0	28	20	48	21	-98.0078	20.8058	n.d.	2	M	n.d.	InDRE
331	Triatoma dimidiata	Veracruz	Ixhuatlán de Madero	Cuahueloco	180	98	-98	0	28	20	48	21	-98.0078	20.8058	n.d.	2	M	Negative	InDRE
332	Triatoma dimidiata	Veracruz	Ixhuatlán de Madero	Cuahueloco	180	98	-98	0	28	20	48	21	-98.0078	20.8058	n.d.	2	F	Negative	InDRE
333	Triatoma dimidiata	Veracruz	Ixhuatlán de Madero	Cuahueloco	180	98	-98	0	28	20	48	21	-98.0078	20.8058	n.d.	1	F	n.d.	InDRE
334	Triatoma dimidiata	Veracruz	Ixhuatlán de Madero	Cuahueloco	180	98	-98	0	28	20	48	21	-98.0078	20.8058	n.d.	1	M	Negative	InDRE
335	Triatoma dimidiata	Veracruz	Ixhuatlán de Madero	Tzocohuite	100	97	-97	55	47	20	49	3	-97.9297	20.8175	n.d.	2	M	Negative	InDRE
336	Triatoma dimidiata	Veracruz	Ixhuatlán de Madero	Tzocohuite	100	97	-97	55	47	20	49	3	-97.9297	20.8175	n.d.	1	F	Negative	InDRE
337	Triatoma dimidiata	Veracruz	Cazones	Limón Chiquito	10	97	-97	16	53	20	40	38	-97.2814	20.6772	n.d.	1	F	Negative	InDRE
338	Triatoma dimidiata	Veracruz	Cazones	Limón Chiquito	10	97	-97	16	53	20	40	38	-97.2814	20.6772	n.d.	1	M	Negative	InDRE
339	Triatoma dimidiata	Veracruz	Cazones	Limón Chiquito	10	97	-97	16	53	20	40	38	-97.2814	20.6772	n.d.	1	F	n.d.	InDRE
340	Triatoma dimidiata	Veracruz	Cazones	Limón Chiquito	10	97	-97	16	53	20	40	38	-97.2814	20.6772	n.d.	1	F	Negative	InDRE
341	Triatoma dimidiata	Veracruz	Chontla	San Francisco	140	97	-97	57	10	21	17	15	-97.9528	21.2875	n.d.	1	F	Negative	InDRE
342	Triatoma dimidiata	Veracruz	Chontla	San Francisco	140	97	-97	57	10	21	17	15	-97.9528	21.2875	n.d.	1	M	Negative	InDRE
343	Triatoma dimidiata	Veracruz	Chontla	San Francisco	140	97	-97	57	10	21	17	15	-97.9528	21.2875	n.d.	1	M	Negative	InDRE
344	Triatoma dimidiata	Veracruz	Chontla	San Francisco	140	97	-97	57	10	21	17	15	-97.9528	21.2875	n.d.	1	M	Negative	InDRE
345	Triatoma dimidiata	Veracruz	Chontla	San Francisco	140	97	-97	57	10	21	17	15	-97.9528	21.2875	n.d.	1	M	Negative	InDRE
346	Triatoma dimidiata	Veracruz	Chontla	San Francisco	140	97	-97	57	10	21	17	15	-97.9528	21.2875	n.d.	1	M	Negative	InDRE
347	Triatoma dimidiata	Veracruz	Chontla	San Francisco	140	97	-97	57	10	21	17	15	-97.9528	21.2875	n.d.	1	F	Negative	InDRE
348	Triatoma dimidiata	Veracruz	Tepetzintla	Corral Falso	120	97	-97	52	25	21	5	8	-97.8736	21.0856	n.d.	1	F	Positive	InDRE
349	Triatoma dimidiata	Veracruz	Tepetzintla	Corral Falso	120	97	-97	52	25	21	5	8	-97.8736	21.0856	n.d.	1	M	Negative	InDRE
350	Triatoma dimidiata	Veracruz	Tepetzintla	Corral Falso	120	97	-97	52	25	21	5	8	-97.8736	21.0856	n.d.	1	F	Negative	InDRE
351	Triatoma dimidiata	Veracruz	Tepetzintla	Corral Falso	120	97	-97	52	25	21	5	8	-97.8736	21.0856	n.d.	1	F	Negative	InDRE
352	Triatoma dimidiata	Veracruz	Tepetzintla	Corral Falso	120	97	-97	52	25	21	5	8	-97.8736	21.0856	n.d.	1	M	Negative	InDRE
353	Triatoma dimidiata	Veracruz	Tepetzintla	Corral Falso	120	97	-97	52	25	21	5	8	-97.8736	21.0856	n.d.	1	F	Negative	InDRE
354	Triatoma dimidiata	Veracruz	Santiago Tuxtla	Alonso Lázaro	20	95	-95	28	47	18	25	31	-95.4797	18.4253	Peridomiciliary	2	F	Negative	InDRE
355	Triatoma dimidiata	Veracruz	Santiago Tuxtla	Isletilla	20	95	-95	31	20	18	21	0	-95.5222	18.35	Intradomiciliary	1	F	Negative	InDRE
356	Triatoma dimidiata	Veracruz	Santiago Tuxtla	Pueblo Nuevo del Mostal	30	95	-95	26	50	18	23	0	-95.4472	18.3833	Intradomiciliary	1	F	Negative	InDRE
357	Triatoma dimidiata	Veracruz	Santiago Tuxtla	Medellin de los Mercedes	50	95	-95	22	3	18	24	59	-95.3675	18.4164	Peridomiciliary	1	F	Negative	InDRE
358	Triatoma dimidiata	Veracruz	Santiago Tuxtla	La Ceibilla	20	95	-95	31	32	18	20	19	-95.5256	18.3386	Intradomiciliary	1	M	Negative	InDRE
359	Triatoma dimidiata	Veracruz	Santiago Tuxtla	La Ceibilla	20	95	-95	31	32	18	20	19	-95.5256	18.3386	Intradomiciliary	1	M	n.d.	InDRE
360	Triatoma dimidiata	Veracruz	Santiago Tuxtla	La Ceibilla	20	95	-95	31	32	18	20	19	-95.5256	18.3386	Intradomiciliary	1	F	Negative	InDRE
361	Triatoma dimidiata	Veracruz	Santiago Tuxtla	La Ceibilla	20	95	-95	31	32	18	20	19	-95.5256	18.3386	Intradomiciliary	1	F	Negative	InDRE
362	Triatoma dimidiata	Veracruz	Santiago Tuxtla	Cerro del Vigia de abajo (Vigia Cooperativa)	260	95	-95	19	27	18	27	11	-95.3242	18.4531	Peridomiciliary	1	F	Negative	InDRE
363	Triatoma dimidiata	Veracruz	Lerdo de Tejada	Bajada de los Apompos	10	95	-95	28	53	18	39	39	-95.4814	18.6608	Intradomiciliary	1	F	Negative	InDRE
364	Triatoma dimidiata	Veracruz	Santiago Tuxtla	Pueblo Nuevo del Mostal	30	95	-95	26	50	18	23	0	-95.4472	18.3833	Intradomiciliary	1	M	Negative	InDRE
365	Triatoma dimidiata	Veracruz	Santiago Tuxtla	Sabaneta	20	95	-95	28	10	18	23	6	-95.4694	18.385	n.d.	1	M	Positive	InDRE
366	Triatoma dimidiata	Veracruz	Lerdo de Tejada	Bajada de los Apompos	10	95	-95	28	53	18	39	39	-95.4814	18.6608	Intradomiciliary	2	F	Negative	InDRE
367	Triatoma dimidiata	Veracruz	Lerdo de Tejada	Bajada de los Apompos	10	95	-95	28	53	18	39	39	-95.4814	18.6608	Intradomiciliary	1	M	Negative	InDRE
368	Triatoma dimidiata	Hidalgo	Tlanchinol	Pahuayo	320	98	-98	42	22	21	10	27	-98.7061	21.1742	Peridomiciliary	2	M	n.d.	InDRE
369	Triatoma dimidiata	Veracruz	Tihuatlan	Rancho El Paraíso	20	95	-95	28	50	18	21	49	-95.4806	18.3636	n.d.	1	F	Negative	InDRE
370	Triatoma dimidiata	Veracruz	Tihuatlan	Rancho El Paraíso	20	95	-95	28	50	18	21	49	-95.4806	18.3636	n.d.	2	M	Negative	InDRE
371	Triatoma dimidiata	Veracruz	Coyutla	Calalco	220	97	-97	37	40	20	12	41	-97.6278	20.2114	n.d.	1	F	Negative	InDRE
372	Triatoma dimidiata	Veracruz	Coyutla	Calalco	220	97	-97	37	40	20	12	41	-97.6278	20.2114	n.d.	1	M	Negative	InDRE
373	Triatoma dimidiata	Veracruz	Coyutla	Las Chacas	120	97	-97	36	25	20	17	35	-97.6069	20.2931	Intradomiciliary	1	F	Negative	InDRE
374	Triatoma dimidiata	Veracruz	Ixhuatlán de Madero	Marcialta	140	97	-97	59	24	20	48	23	-97.99	20.8064	n.d.	1	F	Positive	InDRE
375	Triatoma dimidiata	Veracruz	Ixhuatlán de Madero	Marcialta	140	97	-97	59	24	20	48	23	-97.99	20.8064	n.d.	1	M	n.d.	InDRE
376	Triatoma dimidiata	Veracruz	Papantla	Cerro del Carbón	120	97	-97	17	24	20	24	18	-97.29	20.405	n.d.	1	F	n.d.	InDRE
377	Triatoma dimidiata	Veracruz	Papantla	Cerro del Carbón	120	97	-97	17	24	20	24	18	-97.29	20.405	n.d.	1	F	Positive	InDRE
378	Triatoma dimidiata	Veracruz	Ixhuatlán de Madero	Marcialta	140	97	-97	59	24	20	48	23	-97.99	20.8064	n.d.	1	F	Negative	InDRE
379	Triatoma dimidiata	Veracruz	Coyutla	Panorama	160	97	-97	37	54	20	17	25	-97.6317	20.2903	n.d.	1	F	Negative	InDRE
380	Triatoma dimidiata	Veracruz	Coyutla	Panorama	160	97	-97	37	54	20	17	25	-97.6317	20.2903	n.d.	2	M	Negative	InDRE
381	Triatoma dimidiata	Veracruz	Tihuatlan	Prolongación de Maravillas	180	97	-97	58	56	20	38	1	-97.9822	20.6336	n.d.	1	F	Negative	InDRE
382	Triatoma dimidiata	Veracruz	Ixhuatlán de Madero	Marcialta	140	97	-97	59	24	20	48	23	-97.99	20.8064	n.d.	1	M	Negative	InDRE
383	Triatoma dimidiata	Veracruz	Ixhuatlán de Madero	Marcialta	140	97	-97	59	24	20	48	23	-97.99	20.8064	n.d.	1	F	Positive	InDRE
384	Triatoma dimidiata	Veracruz	Coyutla	Calalco	220	97	-97	37	40	20	12	41	-97.6278	20.2114	n.d.	1	M	Negative	InDRE
385	Triatoma dimidiata	Veracruz	Ixhuatlán de Madero	Marcialta	140	97	-97	59	24	20	48	23	-97.99	20.8064	n.d.	1	F	Negative	InDRE
386	Triatoma dimidiata	Veracruz	Ixhuatlán de Madero	Marcialta	140	97	-97	59	24	20	48	23	-97.99	20.8064	n.d.	1	M	Negative	InDRE
387	Triatoma dimidiata	Veracruz	Ixhuatlán de Madero	Marcialta	140	97	-97	59	24	20	48	23	-97.99	20.8064	n.d.	1	M	Negative	InDRE
388	Triatoma dimidiata	Veracruz	Coyutla	Calalco	220	97	-97	37	40	20	12	41	-97.6278	20.2114	n.d.	1	F	Negative	InDRE
389	Triatoma dimidiata	Veracruz	Coyutla	Calalco	220	97	-97	37	40	20	12	41	-97.6278	20.2114	n.d.	1	M	Negative	InDRE
390	Triatoma dimidiata	Veracruz	Coyutla	Las Lomas	140	97	-97	36	57	20	15	42	-97.6158	20.2617	n.d.	1	F	Negative	InDRE
391	Triatoma dimidiata	Veracruz	Tihuatlan	Emiliano Zapata, (La Bomba).	60	97	-97	31	33	20	32	51	-97.5258	20.5475	n.d.	1	M	n.d.	InDRE
392	Triatoma dimidiata	Veracruz	Tihuatlan	Poza Azul de los Reyes	140	97	-97	41	15	20	37	15	-97.6875	20.6208	n.d.	1	F	Negative	InDRE
393	Triatoma dimidiata	Veracruz	Cazones	Limón Chiquito	10	97	-97	16	53	20	40	38	-97.2814	20.6772	n.d.	1	M	Negative	InDRE
394	Triatoma dimidiata	Veracruz	Cazones	Limón Chiquito	10	97	-97	16	53	20	40	38	-97.2814	20.6772	n.d.	1	F	Negative	InDRE
395	Triatoma dimidiata	Veracruz	Tihuatlan	Poza Azul de los Reyes	140	97	-97	41	15	20	37	15	-97.6875	20.6208	n.d.	1	M	Negative	InDRE
396	Triatoma dimidiata	Veracruz	Tihuatlan	Poza Azul de los Reyes	140	97	-97	41	15	20	37	15	-97.6875	20.6208	n.d.	1	F	Negative	InDRE
397	Triatoma dimidiata	Veracruz	Coxquihui	Coxquihui	180	97	-97	34	43	20	10	44	-97.5786	20.1789	n.d.	1	M	n.d.	InDRE
398	Triatoma dimidiata	Veracruz	Ixhuatlán de Madero	Piedra Grande Chijolito	140	97	-97	59	24	20	48	1	-97.99	20.8003	n.d.	2	M	Negative	InDRE
399	Triatoma dimidiata	Veracruz	Ixhuatlán de Madero	Piedra Grande Chijolito	140	97	-97	59	24	20	48	1	-97.99	20.8003	n.d.	1	F	Negative	InDRE
400	Triatoma dimidiata	Veracruz	Ixhuatlán de Madero	Piedra Grande Chijolito	140	97	-97	59	24	20	48	1	-97.99	20.8003	n.d.	1	F	Negative	InDRE
401	Triatoma dimidiata	Veracruz	Ixhuatlán de Madero	Piedra Grande Chijolito	140	97	-97	59	24	20	48	1	-97.99	20.8003	n.d.	1	F	Negative	InDRE
402	Triatoma dimidiata	Veracruz	Ixhuatlán de Madero	Piedra Grande Chijolito	140	97	-97	59	24	20	48	1	-97.99	20.8003	n.d.	1	F	Positive	InDRE
403	Triatoma dimidiata	Veracruz	Ixhuatlán de Madero	Piedra Grande Chijolito	140	97	-97	59	24	20	48	1	-97.99	20.8003	n.d.	1	M	n.d.	InDRE
404	Triatoma dimidiata	Veracruz	Ixhuatlán de Madero	Piedra Grande Chijolito	140	97	-97	59	24	20	48	1	-97.99	20.8003	n.d.	1	M	Negative	InDRE
405	Triatoma dimidiata	Veracruz	Ixhuatlán de Madero	Piedra Grande Chijolito	140	97	-97	59	24	20	48	1	-97.99	20.8003	n.d.	1	F	Negative	InDRE
406	Triatoma dimidiata	Veracruz	Ixhuatlán de Madero	Piedra Grande Chijolito	140	97	-97	59	24	20	48	1	-97.99	20.8003	n.d.	1	M	Negative	InDRE
407	Triatoma dimidiata	Veracruz	Ixhuatlán de Madero	Piedra Grande Chijolito	140	97	-97	59	24	20	48	1	-97.99	20.8003	n.d.	1	M	Positive	InDRE
408	Triatoma dimidiata	Veracruz	Ixhuatlán de Madero	Piedra Grande Chijolito	140	97	-97	59	24	20	48	1	-97.99	20.8003	n.d.	1	M	Negative	InDRE
409	Triatoma dimidiata	Veracruz	Ixhuatlán de Madero	Piedra Grande Chijolito	140	97	-97	59	24	20	48	1	-97.99	20.8003	n.d.	3	M	Negative	InDRE
410	Triatoma dimidiata	Veracruz	Ixhuatlán de Madero	Piedra Grande Chijolito	140	97	-97	59	24	20	48	1	-97.99	20.8003	n.d.	1	F	Negative	InDRE
411	Triatoma dimidiata	Veracruz	Ixhuatlán de Madero	Piedra Grande Chijolito	140	97	-97	59	24	20	48	1	-97.99	20.8003	n.d.	1	F	Negative	InDRE
412	Triatoma dimidiata	Veracruz	Ixhuatlán de Madero	Piedra Grande Chijolito	140	97	-97	59	24	20	48	1	-97.99	20.8003	n.d.	1	F	Negative	InDRE
413	Triatoma dimidiata	Veracruz	Ixhuatlán de Madero	Piedra Grande Chijolito	140	97	-97	59	24	20	48	1	-97.99	20.8003	n.d.	1	M	Negative	InDRE
414	Triatoma dimidiata	Veracruz	Ixhuatlán de Madero	Piedra Grande Chijolito	140	97	-97	59	24	20	48	1	-97.99	20.8003	n.d.	1	M	Positive	InDRE
415	Triatoma dimidiata	Veracruz	Ixhuatlán de Madero	Piedra Grande Chijolito	140	97	-97	59	24	20	48	1	-97.99	20.8003	n.d.	2	M	Negative	InDRE
416	Triatoma dimidiata	Veracruz	Ixhuatlán de Madero	Piedra Grande Chijolito	140	97	-97	59	24	20	48	1	-97.99	20.8003	n.d.	1	M	Negative	InDRE
417	Triatoma dimidiata	Veracruz	Ixhuatlán de Madero	Reyixtla	280	98	-98	3	14	20	52	28	-98.0539	20.8744	n.d.	2	M	Negative	InDRE
418	Triatoma dimidiata	Veracruz	Ixhuatlán de Madero	Reyixtla	280	98	-98	3	14	20	52	28	-98.0539	20.8744	n.d.	1	F	Negative	InDRE
419	Triatoma dimidiata	Veracruz	Ixhuatlán de Madero	Reyixtla	280	98	-98	3	14	20	52	28	-98.0539	20.8744	n.d.	1	F	Negative	InDRE
420	Triatoma dimidiata	Veracruz	Ixhuatlán de Madero	Reyixtla	280	98	-98	3	14	20	52	28	-98.0539	20.8744	n.d.	1	F	Positive	InDRE
421	Triatoma dimidiata	Veracruz	Ixhuatlán de Madero	Reyixtla	280	98	-98	3	14	20	52	28	-98.0539	20.8744	n.d.	2	M	Negative	InDRE
422	Triatoma dimidiata	Veracruz	Coatzintla	San Isidro	100	97	-97	34	29	20	26	47	-97.5747	20.4464	n.d.	1	M	Negative	InDRE
423	Triatoma dimidiata	Veracruz	Tihuatlan	Ojo de Agua	100	97	-97	33	57	20	33	25	-97.5658	20.5569	n.d.	1	M	Negative	InDRE
424	Triatoma dimidiata	Veracruz	Paso del Macho	Emiliano Zapata	440	96	-96	43	17	18	57	17	-96.7214	18.9547	n.d.	1	M	Negative	InDRE
425	Triatoma dimidiata	Veracruz	Paso del Macho	El Angostillo	190	96	-96	30	33	18	55	46	-96.5092	18.9294	n.d.	1	F	Negative	InDRE
426	Triatoma dimidiata	Veracruz	Paso del Macho	Emiliano Zapata	440	96	-96	43	17	18	57	17	-96.7214	18.9547	n.d.	2	F	Negative	InDRE
427	Triatoma dimidiata	Veracruz	Paso del Macho	Emiliano Zapata	440	96	-96	43	17	18	57	17	-96.7214	18.9547	n.d.	3	M	Negative	InDRE
428	Triatoma dimidiata	Veracruz	Emiliano Zapata	Chavarrillo	880	96	-96	47	29	19	25	31	-96.7914	19.4253	Intradomiciliary	1	F	Negative	InDRE
429	Triatoma dimidiata	Veracruz	Actopan	La Esperanza	160	96	-96	33	39	19	28	37	-96.5608	19.4769	Peridomiciliary	1	M	Positive	InDRE
430	Triatoma dimidiata	Veracruz	Zentla	Dos Luceros	460	96	-96	40	15	19	3	24	-96.6708	19.0567	n.d.	1	M	Negative	InDRE
431	Triatoma dimidiata	Veracruz	Emiliano Zapata	Monte Oscuro	760	96	-96	47	18	19	23	40	-96.7883	19.3944	Peridomiciliary	1	M	Negative	InDRE
432	Triatoma dimidiata	Veracruz	Emiliano Zapata	Monte Oscuro	760	96	-96	47	18	19	23	40	-96.7883	19.3944	Peridomiciliary	1	F	Negative	InDRE
433	Triatoma dimidiata	Veracruz	Emiliano Zapata	Monte Oscuro	760	96	-96	47	18	19	23	40	-96.7883	19.3944	Peridomiciliary	1	F	Negative	InDRE
434	Triatoma dimidiata	Veracruz	Emiliano Zapata	Monte Oscuro	760	96	-96	47	18	19	23	40	-96.7883	19.3944	Peridomiciliary	1	F	Negative	InDRE
435	Triatoma dimidiata	Veracruz	Ixhuatlán de Madero	Guaguaco	200	98	-98	4	25	20	46	55	-98.0736	20.7819	Intradomiciliary	1	M	Negative	InDRE
436	Triatoma dimidiata	Veracruz	Ixhuatlán de Madero	Guaguaco	200	98	-98	4	25	20	46	55	-98.0736	20.7819	Intradomiciliary	1	F	Negative	InDRE
437	Triatoma dimidiata	Veracruz	Ixhuatlán de Madero	Guaguaco	200	98	-98	4	25	20	46	55	-98.0736	20.7819	n.d.	2	M	Negative	InDRE
438	Triatoma dimidiata	Veracruz	Ixhuatlán de Madero	Guaguaco	200	98	-98	4	25	20	46	55	-98.0736	20.7819	n.d.	1	F	Negative	InDRE
439	Triatoma dimidiata	Veracruz	Ixhuatlán de Madero	Guaguaco	200	98	-98	4	25	20	46	55	-98.0736	20.7819	n.d.	1	M	Negative	InDRE
440	Triatoma dimidiata	Veracruz	Ixhuatlán de Madero	Guaguaco	200	98	-98	4	25	20	46	55	-98.0736	20.7819	n.d.	1	F	Negative	InDRE
441	Triatoma dimidiata	Veracruz	Ixhuatlán de Madero	Guaguaco	200	98	-98	4	25	20	46	55	-98.0736	20.7819	n.d.	1	M	Negative	InDRE
442	Triatoma dimidiata	Veracruz	Ixhuatlán de Madero	Guaguaco	200	98	-98	4	25	20	46	55	-98.0736	20.7819	n.d.	1	M	Positive	InDRE
443	Triatoma dimidiata	Veracruz	Ixhuatlán de Madero	Guaguaco	200	98	-98	4	25	20	46	55	-98.0736	20.7819	n.d.	1	F	Positive	InDRE
444	Triatoma dimidiata	Veracruz	Ixhuatlán de Madero	Guaguaco	200	98	-98	4	25	20	46	55	-98.0736	20.7819	n.d.	4	M	Negative	InDRE
445	Triatoma dimidiata	Veracruz	Ixhuatlán de Madero	Guaguaco	200	98	-98	4	25	20	46	55	-98.0736	20.7819	n.d.	3	F	n.d.	InDRE
446	Triatoma dimidiata	Veracruz	Ixhuatlán de Madero	Guaguaco	200	98	-98	4	25	20	46	55	-98.0736	20.7819	n.d.	1	M	n.d.	InDRE
447	Triatoma dimidiata	Veracruz	Ixhuatlán de Madero	Ahuacapa Segundo	160	98	-98	0	8	20	48	56	-98.0022	20.8156	Intradomiciliary	1	M	n.d.	InDRE
448	Triatoma dimidiata	Veracruz	Coxquihui	Coxquihui	180	97	-97	34	43	20	10	44	-97.5786	20.1789	Peridomiciliary	2	M	n.d.	InDRE
449	Triatoma dimidiata	Veracruz	Zozocolco de Hidalgo	Zozocalco de Hidalgo	280	97	-97	34	32	20	8	23	-97.5756	20.1397	n.d.	1	F	Positive	InDRE
450	Triatoma dimidiata	Veracruz	Poza Rica	Poza Rica, Col. Niños Héroes.	50	97	-97	27	14	20	32	6	-97.4539	20.535	Intradomiciliary	1	M	n.d.	InDRE
451	Triatoma dimidiata	Veracruz	Tihuatlan	Emiliano Zapata, (La Bomba).	60	97	-97	31	33	20	32	51	-97.5258	20.5475	n.d.	1	M	n.d.	InDRE
452	Triatoma dimidiata	Veracruz	Ixhuatlán de Madero	La Pita	200	98	-98	3	6	20	47	13	-98.0517	20.7869	Intradomiciliary	3	M	Negative	InDRE
453	Triatoma dimidiata	Veracruz	Ixhuatlán de Madero	La Pita	200	98	-98	3	6	20	47	13	-98.0517	20.7869	Intradomiciliary	1	M	Negative	InDRE
454	Triatoma dimidiata	Veracruz	Ixhuatlán de Madero	La Pita	200	98	-98	3	6	20	47	13	-98.0517	20.7869	Intradomiciliary	1	F	Negative	InDRE
455	Triatoma dimidiata	Veracruz	Ixhuatlán de Madero	La Pita	200	98	-98	3	6	20	47	13	-98.0517	20.7869	Intradomiciliary	1	M	Negative	InDRE
456	Triatoma dimidiata	Veracruz	Ixhuatlán de Madero	La Pita	200	98	-98	3	6	20	47	13	-98.0517	20.7869	Intradomiciliary	1	F	Negative	InDRE
457	Triatoma dimidiata	Veracruz	Ixhuatlán de Madero	La Pita	200	98	-98	3	6	20	47	13	-98.0517	20.7869	Intradomiciliary	1	F	Negative	InDRE
458	Triatoma dimidiata	Veracruz	Ixhuatlán de Madero	La Pita	200	98	-98	3	6	20	47	13	-98.0517	20.7869	Intradomiciliary	1	M	Positive	InDRE
459	Triatoma dimidiata	Veracruz	Ixhuatlán de Madero	La Pita	200	98	-98	3	6	20	47	13	-98.0517	20.7869	Peridomiciliary	1	M	Negative	InDRE
460	Triatoma dimidiata	Veracruz	Papantla	El Arenal	56	97	-97	19	53	20	23	6	-97.3314	20.385	n.d.	1	F	n.d.	InDRE
461	Triatoma dimidiata	Veracruz	Emiliano Zapata	Chavarrillo	880	96	-96	47	29	19	25	31	-96.7914	19.4253	Peridomiciliary	1	F	Negative	InDRE
462	Triatoma dimidiata	Veracruz	Emiliano Zapata	Chavarrillo	880	96	-96	47	29	19	25	31	-96.7914	19.4253	Peridomiciliary	1	M	Negative	InDRE
463	Triatoma dimidiata	Veracruz	Actopan	Palmas de Abajo	80	96	-96	26	5	19	35	21	-96.4347	19.5892	Intradomiciliary	4	M	Negative	InDRE
464	Triatoma dimidiata	Veracruz	Actopan	Palmas de Abajo	80	96	-96	26	5	19	35	21	-96.4347	19.5892	Intradomiciliary	1	F	Negative	InDRE
465	Triatoma dimidiata	Veracruz	Actopan	Palmas de Abajo	80	96	-96	26	5	19	35	21	-96.4347	19.5892	Peridomiciliary	1	F	Negative	InDRE
466	Triatoma dimidiata	Veracruz	Actopan	Chicuasen	360	96	-96	40	20	19	31	40	-96.6722	19.5278	Peridomiciliary	3	F	Negative	InDRE
467	Triatoma dimidiata	Veracruz	Actopan	Chicuasen	360	96	-96	40	20	19	31	40	-96.6722	19.5278	Peridomiciliary	1	M	Positive	InDRE
468	Triatoma dimidiata	Veracruz	Actopan	Chicuasen	360	96	-96	40	20	19	31	40	-96.6722	19.5278	Intradomiciliary	1	M	Positive	InDRE
469	Triatoma dimidiata	Veracruz	Apazapan	Chahuapan	520	96	-96	41	2	19	20	49	-96.6839	19.3469	Intradomiciliary	1	M	Negative	InDRE
470	Triatoma dimidiata	Veracruz	Santiago Tuxtla	Isletilla	20	95	-95	31	20	18	21	0	-95.5222	18.35	Intradomiciliary	1	F	Negative	InDRE
471	Triatoma dimidiata	Veracruz	Santiago Tuxtla	Rincón de Zapatero	70	95	-95	21	34	18	21	57	-95.3594	18.3658	Peridomiciliary	2	F	Negative	InDRE
472	Triatoma dimidiata	Veracruz	Santiago Tuxtla	Rincón de Zapatero	70	95	-95	21	34	18	21	57	-95.3594	18.3658	Peridomiciliary	1	M	Negative	InDRE
473	Triatoma dimidiata	Veracruz	Angel R. Cabada	Tulapan de Abajo	10	95	-95	26	32	18	37	14	-95.4422	18.6206	Intradomiciliary	1	F	Negative	InDRE
474	Triatoma dimidiata	Veracruz	Lerdo de Tejada	Lerdo de Tejada	10	95	-95	31	13	18	37	41	-95.5203	18.6281	Peridomiciliary	1	F	Negative	InDRE
475	Triatoma dimidiata	Veracruz	Ixhuatlán de Madero	Terreros	120	97	-97	59	59	20	46	20	-97.9997	20.7722	Intradomiciliary	1	F	Negative	InDRE
476	Triatoma dimidiata	Veracruz	Ixhuatlán de Madero	Terreros	120	97	-97	59	59	20	46	20	-97.9997	20.7722	Intradomiciliary	2	F	Positive	InDRE
477	Triatoma dimidiata	Veracruz	Ixhuatlán de Madero	Terreros	120	97	-97	59	59	20	46	20	-97.9997	20.7722	Intradomiciliary	2	F	Negative	InDRE
478	Triatoma dimidiata	Veracruz	Ixhuatlán de Madero	Terreros	120	97	-97	59	59	20	46	20	-97.9997	20.7722	Intradomiciliary	1	M	Negative	InDRE
479	Triatoma dimidiata	Veracruz	Ixhuatlán de Madero	Terreros	120	97	-97	59	59	20	46	20	-97.9997	20.7722	Intradomiciliary	2	F	Positive	InDRE
480	Triatoma dimidiata	Veracruz	Ixhuatlán de Madero	Terreros	120	97	-97	59	59	20	46	20	-97.9997	20.7722	Intradomiciliary	1	M	Positive	InDRE
481	Triatoma dimidiata	Veracruz	Ixhuatlán de Madero	Terreros	120	97	-97	59	59	20	46	20	-97.9997	20.7722	Intradomiciliary	2	NV	Negative	InDRE
482	Triatoma dimidiata	Veracruz	Ixhuatlán de Madero	Terreros	120	97	-97	59	59	20	46	20	-97.9997	20.7722	Intradomiciliary	1	NIII	Negative	InDRE
483	Triatoma dimidiata	Veracruz	Ixhuatlán de Madero	Terreros	120	97	-97	59	59	20	46	20	-97.9997	20.7722	Intradomiciliary	1	F	Positive	InDRE
484	Triatoma dimidiata	Veracruz	Ixhuatlán de Madero	Terreros	120	97	-97	59	59	20	46	20	-97.9997	20.7722	Intradomiciliary	1	M	Positive	InDRE
485	Triatoma dimidiata	Veracruz	Ixhuatlán de Madero	Terreros	120	97	-97	59	59	20	46	20	-97.9997	20.7722	Intradomiciliary	1	M	Negative	InDRE
486	Triatoma dimidiata	Veracruz	Ixhuatlán de Madero	La Pita	200	98	-98	3	6	20	47	13	-98.0517	20.7869	Intradomiciliary	2	F	Negative	InDRE
487	Triatoma dimidiata	Veracruz	Ixhuatlán de Madero	La Pita	200	98	-98	3	6	20	47	13	-98.0517	20.7869	Intradomiciliary	2	M	Negative	InDRE
488	Triatoma dimidiata	Veracruz	Ixhuatlán de Madero	La Pita	200	98	-98	3	6	20	47	13	-98.0517	20.7869	n.d.	3	F	Negative	InDRE
489	Triatoma dimidiata	Veracruz	Ixhuatlán de Madero	La Pita	200	98	-98	3	6	20	47	13	-98.0517	20.7869	n.d.	2	M	Negative	InDRE
490	Triatoma dimidiata	Veracruz	Zozocolco de Hidalgo	Zozocalco de Hidalgo	280	97	-97	34	32	20	8	23	-97.5756	20.1397	Intradomiciliary	1	M	Positive	InDRE
491	Triatoma dimidiata	Veracruz	Tihuatlan	A. M. Quirasco	100	97	-97	36	3	20	33	42	-97.6008	20.5617	n.d.	1	M	Negative	InDRE
492	Triatoma dimidiata	Veracruz	Cazones	M. F. Altamirano	20	97	-97	19	22	20	44	47	-97.3228	20.7464	Intradomiciliary	1	F	Positive	InDRE
493	Triatoma dimidiata	Veracruz	Zozocolco de Hidalgo	Zozocalco de Hidalgo	280	97	-97	34	32	20	8	23	-97.5756	20.1397	Intradomiciliary	2	F	Negative	InDRE
494	Triatoma dimidiata	Veracruz	Papantla	Poza Larga	60	97	-97	14	11	20	24	2	-97.2364	20.4006	Peridomiciliary	1	F	Positive	InDRE
495	Triatoma dimidiata	Veracruz	Tihuatlan	La Constitución	140	97	-97	39	0	20	34	5	-97.65	20.5681	Intradomiciliary	1	M	n.d.	InDRE
496	Triatoma dimidiata	Veracruz	Tihuatlan	La Constitución	140	97	-97	39	0	20	34	5	-97.65	20.5681	Peridomiciliary	1	M	Negative	InDRE
497	Triatoma dimidiata	Veracruz	Tihuatlan	La Constitución	140	97	-97	39	0	20	34	5	-97.65	20.5681	Peridomiciliary	1	M	n.d.	InDRE
498	Triatoma dimidiata	Veracruz	Tihuatlan	La Constitución	140	97	-97	39	0	20	34	5	-97.65	20.5681	Peridomiciliary	2	F	Negative	InDRE
499	Triatoma dimidiata	Veracruz	Tihuatlan	La Constitución	140	97	-97	39	0	20	34	5	-97.65	20.5681	Peridomiciliary	1	F	n.d.	InDRE
500	Triatoma dimidiata	Veracruz	Tihuatlan	La Constitución	140	97	-97	39	0	20	34	5	-97.65	20.5681	Peridomiciliary	1	F	n.d.	InDRE
501	Triatoma dimidiata	Veracruz	Papantla	Papantla	180	97	-97	19	12	20	26	52	-97.32	20.4478	n.d.	1	M	Negative	InDRE
502	Triatoma dimidiata	Veracruz	Mecatlan	Mecatlan	740	97	-97	40	53	20	12	41	-97.6814	20.2114	Intradomiciliary	1	M	n.d.	InDRE
503	Triatoma dimidiata	Veracruz	Coatzintla	Santa Maria	120	97	-97	33	32	20	28	28	-97.5589	20.4744	n.d.	1	M	n.d.	InDRE
504	Triatoma dimidiata	Veracruz	Saltabarranca	Boca de la Sierra	10	95	-95	32	29	18	31	51	-95.5414	18.5308	Intradomiciliary	1	F	Positive	InDRE
505	Triatoma dimidiata	Hidalgo	Tlanchinol	Santa Lucía	560	98	-98	42	23	21	9	48	-98.7064	21.1633	n.d.	1	F	Positive	InDRE
506	Triatoma dimidiata	Hidalgo	Tlanchinol	Santa Lucía	560	98	-98	42	23	21	9	48	-98.7064	21.1633	n.d.	1	M	n.d.	InDRE
507	Triatoma dimidiata	Veracruz	Coyutla	Coyutla	160	97	-97	39	31	20	14	46	-97.6586	20.2461	Peridomiciliary	1	M	n.d.	InDRE
508	Triatoma dimidiata	Veracruz	Castillo de Teayo	La Ceiba	160	97	-97	36	11	20	48	7	-97.6031	20.8019	Intradomiciliary	1	M	Negative	InDRE
509	Triatoma dimidiata	Veracruz	Coyutla	Coyutla	160	97	-97	39	31	20	14	46	-97.6586	20.2461	Intradomiciliary	1	F	n.d.	InDRE
510	Triatoma dimidiata	Veracruz	Espinal	Pahual	100	97	-97	23	57	20	15	27	-97.3992	20.2575	n.d.	1	F	Negative	InDRE
511	Triatoma dimidiata	Veracruz	Tihuatlan	Lomas del Paraiso	100	97	-97	32	31	20	43	22	-97.5419	20.7228	n.d.	1	M	Negative	InDRE
512	Triatoma dimidiata	Veracruz	Ixhuatlán de Madero	Ojital Cuayo	180	97	-97	57	29	20	42	32	-97.9581	20.7089	Intradomiciliary	1	F	Negative	InDRE
513	Triatoma dimidiata	Veracruz	Ixhuatlán de Madero	Ojital Cuayo	180	97	-97	57	29	20	42	32	-97.9581	20.7089	Intradomiciliary	1	M	Negative	InDRE
514	Triatoma dimidiata	Veracruz	Chontla	El Nopal	180	97	-97	57	28	21	16	33	-97.9578	21.2758	n.d.	1	M	Negative	InDRE
515	Triatoma dimidiata	Veracruz	Chontla	El Nopal	180	97	-97	57	28	21	16	33	-97.9578	21.2758	n.d.	2	F	Negative	InDRE
516	Triatoma dimidiata	Veracruz	Chontla	El Nopal	180	97	-97	57	28	21	16	33	-97.9578	21.2758	n.d.	1	M	Negative	InDRE
517	Triatoma dimidiata	Veracruz	Chontla	El Nopal	180	97	-97	57	28	21	16	33	-97.9578	21.2758	n.d.	1	F	Negative	InDRE
518	Triatoma dimidiata	Veracruz	Tepetzintla	Corral Falso	120	97	-97	52	25	21	5	8	-97.8736	21.0856	n.d.	5	M	Negative	InDRE
519	Triatoma dimidiata	Veracruz	Tepetzintla	Corral Falso	120	97	-97	52	25	21	5	8	-97.8736	21.0856	n.d.	1	F	Negative	InDRE
520	Triatoma dimidiata	Veracruz	Cuichapa	Cuichapa	550	96	-96	52	9	18	46	18	-96.8692	18.7717	n.d.	1	M	Positive	InDRE
521	Triatoma dimidiata	Veracruz	Comapa	La Luz	420	96	-96	38	46	19	6	29	-96.6461	19.1081	n.d.	1	F	Negative	InDRE
522	Triatoma dimidiata	Veracruz	Tezonapa	La Pochota	200	96	-96	41	45	18	35	24	-96.6958	18.59	n.d.	2	M	Negative	InDRE
523	Triatoma dimidiata	Veracruz	Yanga	Los Mangos	460	96	-96	45	55	18	49	4	-96.7653	18.8178	n.d.	1	F	Negative	InDRE
524	Triatoma dimidiata	Veracruz	Carrillo Puerto	Mata Tigre	170	96	-96	32	22	18	45	47	-96.5394	18.7631	n.d.	1	M	Negative	InDRE
525	Triatoma dimidiata	Veracruz	Minatitlan	Santa Fe	30	94	-94	34	31	18	4	13	-94.5753	18.0703	n.d.	1	F	Negative	InDRE
526	Triatoma dimidiata	Veracruz	Angel R. Cabada	Santa Margarita	20	95	-95	26	45	18	41	22	-95.4458	18.6894	n.d.	1	M	Negative	InDRE
527	Triatoma dimidiata	Veracruz	Santiago Tuxtla	Predio de los Ixhuapam	150	95	-95	22	10	18	30	6	-95.3694	18.5017	Intradomiciliary	1	M	Negative	InDRE
528	Triatoma dimidiata	Veracruz	Santiago Tuxtla	Predio de los Ixhuapam	150	95	-95	22	10	18	30	6	-95.3694	18.5017	Intradomiciliary	1	F	Negative	InDRE
529	Triatoma dimidiata	Veracruz	Tantoyuca	Cornizuelo/Chijolar	120	98	-98	16	46	21	23	52	-98.2794	21.3978	n.d.	1	F	Negative	InDRE
530	Triatoma dimidiata	Veracruz	Tantoyuca	Placetas	140	98	-98	14	47	21	27	10	-98.2464	21.4528	n.d.	1	F	Negative	InDRE
531	Triatoma dimidiata	Veracruz	Alto Lucero	Villa Candelaria	300	96	-96	30	57	19	47	45	-96.5158	19.7958	Intradomiciliary	1	M	Negative	InDRE
532	Triatoma dimidiata	Veracruz	Actopan	Plan de la Higuera	140	96	-96	33	44	19	26	15	-96.5622	19.4375	Intradomiciliary	1	F	Negative	InDRE
533	Triatoma dimidiata	Veracruz	Actopan	Plan de la Higuera	140	96	-96	33	44	19	26	15	-96.5622	19.4375	Intradomiciliary	2	M	Negative	InDRE
534	Triatoma dimidiata	Veracruz	Actopan	Plan de la Higuera	140	96	-96	33	44	19	26	15	-96.5622	19.4375	Peridomiciliary	1	F	Negative	InDRE
535	Triatoma dimidiata	Veracruz	Actopan	Plan de la Higuera	140	96	-96	33	44	19	26	15	-96.5622	19.4375	Peridomiciliary	2	M	Negative	InDRE
536	Triatoma dimidiata	Veracruz	Actopan	Plan de la Higuera	140	96	-96	33	44	19	26	15	-96.5622	19.4375	Intradomiciliary	1	F	Negative	InDRE
537	Triatoma dimidiata	Veracruz	Actopan	Plan de la Higuera	140	96	-96	33	44	19	26	15	-96.5622	19.4375	Intradomiciliary	2	M	Negative	InDRE
538	Triatoma dimidiata	Veracruz	Actopan	Plan de la Higuera	140	96	-96	33	44	19	26	15	-96.5622	19.4375	Peridomiciliary	2	F	Negative	InDRE
539	Triatoma dimidiata	Veracruz	Actopan	Plan de la Higuera	140	96	-96	33	44	19	26	15	-96.5622	19.4375	Peridomiciliary	2	M	Negative	InDRE
540	Triatoma dimidiata	Veracruz	Angel R. Cabada	Laguna del Majahual	180	95	-95	17	54	18	39	30	-95.2983	18.6583	Intradomiciliary	1	F	Negative	InDRE
541	Triatoma dimidiata	Veracruz	Angel R. Cabada	Laguna del Majahual	180	95	-95	17	54	18	39	30	-95.2983	18.6583	Intradomiciliary	1	M	Negative	InDRE
542	Triatoma dimidiata	Veracruz	Santiago Tuxtla	Rincón de Zapatero	70	95	-95	21	34	18	21	57	-95.3594	18.3658	Intradomiciliary	1	M	n.d.	InDRE
543	Triatoma dimidiata	Veracruz	Saltabarranca	Boca de la Sierra	10	95	-95	32	29	18	31	51	-95.5414	18.5308	Intradomiciliary	2	M	Positive	InDRE
544	Triatoma dimidiata	Veracruz	Saltabarranca	Boca de la Sierra	10	95	-95	32	29	18	31	51	-95.5414	18.5308	Intradomiciliary	3	M	n.d.	InDRE
545	Triatoma dimidiata	Veracruz	Saltabarranca	Boca de la Sierra	10	95	-95	32	29	18	31	51	-95.5414	18.5308	Intradomiciliary	1	F	Positive	InDRE
546	Triatoma dimidiata	Veracruz	Chontla	La Laja	100	97	-97	58	13	21	22	27	-97.9703	21.3742	n.d.	1	F	Positive	InDRE
547	Triatoma dimidiata	Veracruz	Chontla	La Laja	100	97	-97	58	13	21	22	27	-97.9703	21.3742	n.d.	1	M	Positive	InDRE
548	Triatoma dimidiata	Veracruz	Chontla	La Laja	100	97	-97	58	13	21	22	27	-97.9703	21.3742	n.d.	1	F	Positive	InDRE
549	Triatoma dimidiata	Veracruz	Chontla	La Laja	100	97	-97	58	13	21	22	27	-97.9703	21.3742	n.d.	1	F	Positive	InDRE
550	Triatoma dimidiata	Veracruz	Chontla	La Laja	100	97	-97	58	13	21	22	27	-97.9703	21.3742	n.d.	3	M	Positive	InDRE
551	Triatoma dimidiata	Veracruz	Chontla	La Laja	100	97	-97	58	13	21	22	27	-97.9703	21.3742	n.d.	1	F	n.d.	InDRE
552	Triatoma dimidiata	Veracruz	Chontla	La Laja	100	97	-97	58	13	21	22	27	-97.9703	21.3742	n.d.	1	F	Negative	InDRE
553	Triatoma dimidiata	Veracruz	Chontla	La Laja	100	97	-97	58	13	21	22	27	-97.9703	21.3742	n.d.	1	F	Positive	InDRE
554	Triatoma dimidiata	Veracruz	Tamiahua	Paso del Leon	40	97	-97	35	0	21	16	35	-97.5833	21.2764	n.d.	2	M	Negative	InDRE
555	Triatoma dimidiata	Veracruz	Tamiahua	Paso del Leon	40	97	-97	35	0	21	16	35	-97.5833	21.2764	n.d.	1	M	n.d.	InDRE
556	Triatoma dimidiata	Veracruz	Tamiahua	Paso del Leon	40	97	-97	35	0	21	16	35	-97.5833	21.2764	n.d.	1	F	n.d.	InDRE
557	Triatoma dimidiata	Veracruz	Tamiahua	Paso del Leon	40	97	-97	35	0	21	16	35	-97.5833	21.2764	n.d.	1	M	n.d.	InDRE
558	Triatoma dimidiata	Veracruz	Tamiahua	Paso del Leon	40	97	-97	35	0	21	16	35	-97.5833	21.2764	n.d.	1	M	Negative	InDRE
559	Triatoma dimidiata	Veracruz	Ixcatepec	Ixcatepec	200	98	-98	0	15	21	14	14	-98.0042	21.2372	n.d.	1	M	Negative	InDRE
560	Triatoma dimidiata	Veracruz	Ixcatepec	Ixcatepec	200	98	-98	0	15	21	14	14	-98.0042	21.2372	n.d.	1	M	Negative	InDRE
561	Triatoma dimidiata	Veracruz	Ixcatepec	Ixcatepec	200	98	-98	0	15	21	14	14	-98.0042	21.2372	n.d.	1	M	Negative	InDRE
562	Triatoma dimidiata	Veracruz	Ixcatepec	Ixcatepec	200	98	-98	0	15	21	14	14	-98.0042	21.2372	n.d.	1	M	Negative	InDRE
563	Triatoma dimidiata	Veracruz	Ixcatepec	Ixcatepec	200	98	-98	0	15	21	14	14	-98.0042	21.2372	n.d.	1	F	n.d.	InDRE
564	Triatoma dimidiata	Veracruz	Tantima	El Higo o Cerro de Ayahuil	180	97	-97	46	50	21	26	25	-97.7806	21.4403	n.d.	1	F	Negative	InDRE
565	Triatoma dimidiata	Veracruz	Tantima	El Higo o Cerro de Ayahuil	180	97	-97	46	50	21	26	25	-97.7806	21.4403	n.d.	1	M	Positive	InDRE
566	Triatoma dimidiata	Veracruz	Tantima	El Higo o Cerro de Ayahuil	180	97	-97	46	50	21	26	25	-97.7806	21.4403	n.d.	1	M	Negative	InDRE
567	Triatoma dimidiata	Veracruz	Tantima	El Higo o Cerro de Ayahuil	180	97	-97	46	50	21	26	25	-97.7806	21.4403	n.d.	1	F	Negative	InDRE
568	Triatoma dimidiata	Veracruz	Tantima	El Higo o Cerro de Ayahuil	180	97	-97	46	50	21	26	25	-97.7806	21.4403	n.d.	1	M	Negative	InDRE
569	Triatoma dimidiata	Veracruz	Tepetzintla	Corral Falso	120	97	-97	52	25	21	5	8	-97.8736	21.0856	n.d.	1	F	Negative	InDRE
570	Triatoma dimidiata	Veracruz	Citlaltepec	La Cruz	200	97	-97	53	40	21	19	45	-97.8944	21.3292	n.d.	1	F	Negative	InDRE
571	Triatoma dimidiata	Veracruz	Citlaltepec	La Cruz	200	97	-97	53	40	21	19	45	-97.8944	21.3292	n.d.	1	F	Positive	InDRE
572	Triatoma dimidiata	Veracruz	Citlaltepec	La Cruz	200	97	-97	53	40	21	19	45	-97.8944	21.3292	n.d.	1	M	Negative	InDRE
573	Triatoma dimidiata	Veracruz	Citlaltepec	La Cruz	200	97	-97	53	40	21	19	45	-97.8944	21.3292	n.d.	1	F	Positive	InDRE
574	Triatoma dimidiata	Veracruz	Citlaltepec	La Cruz	200	97	-97	53	40	21	19	45	-97.8944	21.3292	n.d.	1	M	Negative	InDRE
575	Triatoma dimidiata	Veracruz	Citlaltepec	La Cruz	200	97	-97	53	40	21	19	45	-97.8944	21.3292	n.d.	1	F	Negative	InDRE
576	Triatoma dimidiata	Veracruz	Citlaltepec	La Cruz	200	97	-97	53	40	21	19	45	-97.8944	21.3292	n.d.	1	M	Negative	InDRE
577	Triatoma dimidiata	Veracruz	Citlaltepec	La Cruz	200	97	-97	53	40	21	19	45	-97.8944	21.3292	n.d.	1	F	Negative	InDRE
578	Triatoma dimidiata	Veracruz	Citlaltepec	La Cruz	200	97	-97	53	40	21	19	45	-97.8944	21.3292	n.d.	1	F	n.d.	InDRE
579	Triatoma dimidiata	Veracruz	Citlaltepec	La Cruz	200	97	-97	53	40	21	19	45	-97.8944	21.3292	n.d.	1	M	n.d.	InDRE
580	Triatoma dimidiata	Veracruz	Chinampa de Gorostiza	KM 22	80	97	-97	40	58	21	22	21	-97.6828	21.3725	n.d.	1	F	Negative	InDRE
581	Triatoma dimidiata	Veracruz	Chinampa de Gorostiza	KM 22	80	97	-97	40	58	21	22	21	-97.6828	21.3725	n.d.	1	M	Positive	InDRE
582	Triatoma dimidiata	Veracruz	Chinampa de Gorostiza	KM 22	80	97	-97	40	58	21	22	21	-97.6828	21.3725	n.d.	1	M	n.d.	InDRE
583	Triatoma dimidiata	Veracruz	Chinampa de Gorostiza	KM 22	80	97	-97	40	58	21	22	21	-97.6828	21.3725	n.d.	1	F	Negative	InDRE
584	Triatoma dimidiata	Veracruz	Citlaltepec	Rancho El Alto	200	97	-97	54	4	21	20	13	-97.9011	21.3369	n.d.	1	M	Negative	InDRE
585	Triatoma dimidiata	Veracruz	Actopan	El Espinal	260	96	-96	37	55	19	30	23	-96.6319	19.5064	Intradomiciliary	1	M	Negative	InDRE
586	Triatoma dimidiata	Veracruz	Actopan	El Espinal	260	96	-96	37	55	19	30	23	-96.6319	19.5064	Intradomiciliary	1	F	Positive	InDRE
587	Triatoma dimidiata	Veracruz	Actopan	El Espinal	260	96	-96	37	55	19	30	23	-96.6319	19.5064	Intradomiciliary	1	F	Negative	InDRE
588	Triatoma dimidiata	Veracruz	Actopan	El Espinal	260	96	-96	37	55	19	30	23	-96.6319	19.5064	Intradomiciliary	1	M	Negative	InDRE
589	Triatoma dimidiata	Veracruz	Actopan	El Espinal	260	96	-96	37	55	19	30	23	-96.6319	19.5064	Intradomiciliary	1	F	Negative	InDRE
590	Triatoma dimidiata	Veracruz	Amatlán de Tuxpan	Naranjos	60	97	-97	41	12	21	20	59	-97.6867	21.3497	n.d.	1	F	Positive	InDRE
591	Triatoma dimidiata	Veracruz	Amatlán de Tuxpan	Naranjos	60	97	-97	41	12	21	20	59	-97.6867	21.3497	n.d.	1	F	Negative	InDRE
592	Triatoma dimidiata	Veracruz	Amatlán de Tuxpan	Naranjos	60	97	-97	41	12	21	20	59	-97.6867	21.3497	n.d.	1	F	Positive	InDRE
593	Triatoma dimidiata	Veracruz	Amatlán de Tuxpan	Naranjos	60	97	-97	41	12	21	20	59	-97.6867	21.3497	n.d.	1	F	Positive	InDRE
594	Triatoma dimidiata	Veracruz	Amatlán de Tuxpan	Naranjos	60	97	-97	41	12	21	20	59	-97.6867	21.3497	n.d.	1	F	n.d.	InDRE
595	Triatoma dimidiata	Veracruz	Actopan	El Espinal	260	96	-96	37	55	19	30	23	-96.6319	19.5064	Intradomiciliary	1	M	n.d.	InDRE
596	Triatoma dimidiata	Veracruz	Actopan	El Espinal	260	96	-96	37	55	19	30	23	-96.6319	19.5064	Intradomiciliary	1	NI	Positive	InDRE
597	Triatoma dimidiata	Veracruz	Actopan	El Espinal	260	96	-96	37	55	19	30	23	-96.6319	19.5064	Peridomiciliary	1	NIV	Negative	InDRE
598	Triatoma dimidiata	Veracruz	Actopan	El Espinal	260	96	-96	37	55	19	30	23	-96.6319	19.5064	Peridomiciliary	1	M	n.d.	InDRE
599	Triatoma dimidiata	Veracruz	Actopan	El Espinal	260	96	-96	37	55	19	30	23	-96.6319	19.5064	Intradomiciliary	1	NV	Negative	InDRE
600	Triatoma dimidiata	Veracruz	Actopan	El Espinal	260	96	-96	37	55	19	30	23	-96.6319	19.5064	Intradomiciliary	1	M	n.d.	InDRE
601	Triatoma dimidiata	Veracruz	Actopan	Arroyo Agrio	20	96	-96	25	50	19	42	24	-96.4306	19.7067	Peridomiciliary	1	M	n.d.	InDRE
602	Triatoma dimidiata	Veracruz	Actopan	Arroyo Agrio	20	96	-96	25	50	19	42	24	-96.4306	19.7067	Peridomiciliary	1	NIII	Negative	InDRE
603	Triatoma dimidiata	Veracruz	Actopan	Arroyo Agrio	20	96	-96	25	50	19	42	24	-96.4306	19.7067	Peridomiciliary	1	M	n.d.	InDRE
604	Triatoma dimidiata	Veracruz	Actopan	Arroyo Agrio	20	96	-96	25	50	19	42	24	-96.4306	19.7067	Intradomiciliary	1	NIV	Negative	InDRE
605	Triatoma dimidiata	Veracruz	Actopan	Arroyo Agrio	20	96	-96	25	50	19	42	24	-96.4306	19.7067	Intradomiciliary	1	M	n.d.	InDRE
606	Triatoma dimidiata	Veracruz	Actopan	Plan de la Higuera	140	96	-96	33	44	19	26	15	-96.5622	19.4375	Intradomiciliary	1	M	n.d.	InDRE
607	Triatoma dimidiata	Veracruz	Actopan	El Espinal	260	96	-96	37	55	19	30	23	-96.6319	19.5064	Intradomiciliary	1	F	n.d.	InDRE
608	Triatoma dimidiata	Veracruz	Actopan	El Espinal	260	96	-96	37	55	19	30	23	-96.6319	19.5064	Intradomiciliary	1	NV	Positive	InDRE
609	Triatoma dimidiata	Veracruz	Actopan	El Espinal	260	96	-96	37	55	19	30	23	-96.6319	19.5064	Intradomiciliary	1	F	n.d.	InDRE
610	Triatoma dimidiata	Veracruz	Actopan	El Espinal	260	96	-96	37	55	19	30	23	-96.6319	19.5064	Intradomiciliary	1	NV	Negative	InDRE
611	Triatoma dimidiata	Veracruz	Actopan	El Espinal	260	96	-96	37	55	19	30	23	-96.6319	19.5064	Intradomiciliary	1	F	Negative	InDRE
612	Triatoma dimidiata	Veracruz	Actopan	El Espinal	260	96	-96	37	55	19	30	23	-96.6319	19.5064	Intradomiciliary	1	F	Negative	InDRE
613	Triatoma dimidiata	Veracruz	Actopan	El Espinal	260	96	-96	37	55	19	30	23	-96.6319	19.5064	Intradomiciliary	1	F	Positive	InDRE
614	Triatoma dimidiata	Veracruz	Actopan	El Hule	160	96	-96	33	29	19	26	44	-96.5581	19.4456	Intradomiciliary	1	F	Negative	InDRE
615	Triatoma dimidiata	Veracruz	Actopan	Chicuasen	360	96	-96	40	20	19	31	40	-96.6722	19.5278	Intradomiciliary	1	NV	Positive	InDRE
616	Triatoma dimidiata	Veracruz	Actopan	Chicuasen	360	96	-96	40	20	19	31	40	-96.6722	19.5278	Intradomiciliary	1	NIV	Negative	InDRE
617	Triatoma dimidiata	Veracruz	Actopan	Chicuasen	360	96	-96	40	20	19	31	40	-96.6722	19.5278	Intradomiciliary	1	NIV	Positive	InDRE
618	Triatoma dimidiata	Veracruz	Actopan	Chicuasen	360	96	-96	40	20	19	31	40	-96.6722	19.5278	Intradomiciliary	1	NIII	Positive	InDRE
619	Triatoma dimidiata	Veracruz	Actopan	Chicuasen	360	96	-96	40	20	19	31	40	-96.6722	19.5278	Intradomiciliary	1	NII	n.d.	InDRE
620	Triatoma dimidiata	Veracruz	Actopan	Chicuasen	360	96	-96	40	20	19	31	40	-96.6722	19.5278	Intradomiciliary	1	NII	n.d.	InDRE
621	Triatoma dimidiata	Veracruz	Actopan	Chicuasen	360	96	-96	40	20	19	31	40	-96.6722	19.5278	Intradomiciliary	1	NIII	Negative	InDRE
622	Triatoma dimidiata	Veracruz	Actopan	Chicuasen	360	96	-96	40	20	19	31	40	-96.6722	19.5278	Intradomiciliary	1	NII	Negative	InDRE
623	Triatoma dimidiata	Veracruz	Actopan	Chicuasen	360	96	-96	40	20	19	31	40	-96.6722	19.5278	Intradomiciliary	1	NII	Negative	InDRE
624	Triatoma dimidiata	Veracruz	Actopan	Chicuasen	360	96	-96	40	20	19	31	40	-96.6722	19.5278	Intradomiciliary	1	NII	Negative	InDRE
625	Triatoma dimidiata	Veracruz	Actopan	Chicuasen	360	96	-96	40	20	19	31	40	-96.6722	19.5278	Intradomiciliary	1	NII	Negative	InDRE
626	Triatoma dimidiata	Veracruz	Actopan	Chicuasen	360	96	-96	40	20	19	31	40	-96.6722	19.5278	Intradomiciliary	1	M	n.d.	InDRE
627	Triatoma dimidiata	Veracruz	Actopan	Chicuasen	360	96	-96	40	20	19	31	40	-96.6722	19.5278	Intradomiciliary	1	NIII	Negative	InDRE
628	Triatoma dimidiata	Veracruz	Actopan	Chicuasen	360	96	-96	40	20	19	31	40	-96.6722	19.5278	Intradomiciliary	1	NIII	Negative	InDRE
629	Triatoma dimidiata	Veracruz	Actopan	Chicuasen	360	96	-96	40	20	19	31	40	-96.6722	19.5278	Intradomiciliary	1	F	Negative	InDRE
630	Triatoma dimidiata	Veracruz	Actopan	Chicuasen	360	96	-96	40	20	19	31	40	-96.6722	19.5278	Intradomiciliary	1	NIII	Negative	InDRE
631	Triatoma dimidiata	Veracruz	Actopan	Chicuasen	360	96	-96	40	20	19	31	40	-96.6722	19.5278	Intradomiciliary	1	NII	Negative	InDRE
632	Triatoma dimidiata	Veracruz	Actopan	Chicuasen	360	96	-96	40	20	19	31	40	-96.6722	19.5278	Intradomiciliary	1	NII	n.d.	InDRE
633	Triatoma dimidiata	Veracruz	Actopan	Chicuasen	360	96	-96	40	20	19	31	40	-96.6722	19.5278	Intradomiciliary	1	NII	Negative	InDRE
634	Triatoma dimidiata	Veracruz	Actopan	Chicuasen	360	96	-96	40	20	19	31	40	-96.6722	19.5278	Intradomiciliary	1	NII	n.d.	InDRE
635	Triatoma dimidiata	Veracruz	Actopan	Chicuasen	360	96	-96	40	20	19	31	40	-96.6722	19.5278	Intradomiciliary	1	F	Positive	InDRE
636	Triatoma dimidiata	Veracruz	Actopan	Chicuasen	360	96	-96	40	20	19	31	40	-96.6722	19.5278	Intradomiciliary	1	F	Negative	InDRE
637	Triatoma dimidiata	Veracruz	Actopan	Chicuasen	360	96	-96	40	20	19	31	40	-96.6722	19.5278	Intradomiciliary	1	M	n.d.	InDRE
638	Triatoma dimidiata	Veracruz	Actopan	Chicuasen	360	96	-96	40	20	19	31	40	-96.6722	19.5278	Intradomiciliary	1	NIII	n.d.	InDRE
639	Triatoma dimidiata	Veracruz	Actopan	Chicuasen	360	96	-96	40	20	19	31	40	-96.6722	19.5278	Peridomiciliary	1	M	Negative	InDRE
640	Triatoma dimidiata	Veracruz	Actopan	Chicuasen	360	96	-96	40	20	19	31	40	-96.6722	19.5278	Peridomiciliary	1	NII	Negative	InDRE
641	Triatoma dimidiata	Veracruz	Actopan	Chicuasen	360	96	-96	40	20	19	31	40	-96.6722	19.5278	Peridomiciliary	1	NIII	n.d.	InDRE
642	Triatoma dimidiata	Veracruz	Actopan	Chicuasen	360	96	-96	40	20	19	31	40	-96.6722	19.5278	Intradomiciliary	1	M	Negative	InDRE
643	Triatoma dimidiata	Veracruz	Actopan	Chicuasen	360	96	-96	40	20	19	31	40	-96.6722	19.5278	Intradomiciliary	1	F	Negative	InDRE
644	Triatoma dimidiata	Veracruz	Actopan	Chicuasen	360	96	-96	40	20	19	31	40	-96.6722	19.5278	Peridomiciliary	1	NIII	Positive	InDRE
645	Triatoma dimidiata	Veracruz	Chinameca	Cerritos	50	94	-94	37	5	18	4	47	-94.6181	18.0797	Intradomiciliary	1	M	n.d.	InDRE
646	Triatoma dimidiata	Veracruz	Saltabarranca	Boca de la Sierra	10	95	-95	32	29	18	31	51	-95.5414	18.5308	Intradomiciliary	1	F	Positive	InDRE
647	Triatoma dimidiata	Veracruz	Saltabarranca	Boca de la Sierra	10	95	-95	32	29	18	31	51	-95.5414	18.5308	Intradomiciliary	1	F	Positive	InDRE
648	Triatoma dimidiata	Veracruz	Saltabarranca	Boca de la Sierra	10	95	-95	32	29	18	31	51	-95.5414	18.5308	Intradomiciliary	1	M	Positive	InDRE
649	Triatoma dimidiata	Veracruz	Saltabarranca	Boca de la Sierra	10	95	-95	32	29	18	31	51	-95.5414	18.5308	Intradomiciliary	1	M	Negative	InDRE
650	Triatoma dimidiata	Veracruz	Saltabarranca	Boca de la Sierra	10	95	-95	32	29	18	31	51	-95.5414	18.5308	Intradomiciliary	1	M	Negative	InDRE
651	Triatoma dimidiata	Veracruz	Saltabarranca	Boca de la Sierra	10	95	-95	32	29	18	31	51	-95.5414	18.5308	Intradomiciliary	1	F	Negative	InDRE
652	Triatoma dimidiata	Veracruz	Saltabarranca	Boca de la Sierra	10	95	-95	32	29	18	31	51	-95.5414	18.5308	Intradomiciliary	1	F	Negative	InDRE
653	Triatoma dimidiata	Veracruz	Saltabarranca	Boca de la Sierra	10	95	-95	32	29	18	31	51	-95.5414	18.5308	Intradomiciliary	1	F	Negative	InDRE
654	Triatoma dimidiata	Veracruz	Saltabarranca	Boca de la Sierra	10	95	-95	32	29	18	31	51	-95.5414	18.5308	Intradomiciliary	1	M	Negative	InDRE
655	Triatoma dimidiata	Veracruz	San Andres Tuxtla	Apixita	60	95	-95	17	37	18	18	57	-95.2936	18.3158	Intradomiciliary	1	F	Negative	InDRE
656	Triatoma dimidiata	Veracruz	San Andres Tuxtla	Apixita	60	95	-95	17	37	18	18	57	-95.2936	18.3158	Intradomiciliary	1	M	Negative	InDRE
657	Triatoma dimidiata	Veracruz	Tancoco	Toteco	310	97	-97	46	5	21	13	44	-97.7681	21.2289	n.d.	1	NII	Negative	InDRE
658	Triatoma dimidiata	Veracruz	Tamiahua	Las Mesillas	60	97	-97	34	39	21	12	47	-97.5775	21.2131	n.d.	1	NIII	Negative	InDRE
659	Triatoma dimidiata	Veracruz	Angel R. Cabada	Tecolapan	150	95	-95	20	23	18	34	10	-95.3397	18.5694	Peridomiciliary	1	M	Negative	InDRE
660	Triatoma dimidiata	Veracruz	Acayucan	Acayucan	100	94	-94	54	48	17	56	54	-94.9133	17.9483	n.d.	1	F	Positive	InDRE
661	Triatoma dimidiata	Hidalgo	Chapulhuacan	Soledad del Coyol	320	98	-98	57	16	21	4	24	-98.9544	21.0733	n.d.	1	F	Negative	InDRE
662	Triatoma dimidiata	Veracruz	Saltabarranca	Boca de la Sierra	10	95	-95	32	29	18	31	51	-95.5414	18.5308	Intradomiciliary	1	F	n.d.	InDRE
663	Triatoma dimidiata	Veracruz	Santiago Tuxtla	Rincón de Sosa	60	95	-95	22	5	18	21	35	-95.3681	18.3597	Intradomiciliary	1	M	Negative	InDRE
664	Triatoma dimidiata	Veracruz	Saltabarranca	Boca de la Sierra	10	95	-95	32	29	18	31	51	-95.5414	18.5308	Intradomiciliary	1	F	Positive	InDRE
665	Triatoma dimidiata	Veracruz	Saltabarranca	Boca de la Sierra	10	95	-95	32	29	18	31	51	-95.5414	18.5308	Intradomiciliary	1	M	Positive	InDRE
666	Triatoma dimidiata	Veracruz	Zotencomatlan	Barrio Zoyotla	500	98	-98	20	36	20	45	29	-98.3433	20.7581	n.d.	1	F	Negative	InDRE
667	Triatoma dimidiata	Veracruz	Ixhuatlán de Madero	Ixhuatlán de Madero	340	98	-98	0	45	20	41	18	-98.0125	20.6883	Intradomiciliary	1	M	Negative	InDRE
668	Triatoma dimidiata	Veracruz	Ixhuatlán de Madero	Ixhuatlán de Madero	340	98	-98	0	45	20	41	18	-98.0125	20.6883	Intradomiciliary	1	F	Negative	InDRE
669	Triatoma dimidiata	Veracruz	Pajapan	Ursulo Galván	10	94	-94	37	35	18	6	15	-94.6264	18.1042	Peridomiciliary	1	NIII	Negative	InDRE
670	Triatoma dimidiata	Veracruz	Pajapan	Ursulo Galván	10	94	-94	37	35	18	6	15	-94.6264	18.1042	n.d.	2	F	n.d.	InDRE
671	Triatoma dimidiata	Veracruz	Pajapan	Ursulo Galván	10	94	-94	37	35	18	6	15	-94.6264	18.1042	n.d.	1	M	n.d.	InDRE
672	Triatoma dimidiata	Veracruz	Pajapan	Ursulo Galván	10	94	-94	37	35	18	6	15	-94.6264	18.1042	n.d.	2	F	n.d.	InDRE
673	Triatoma dimidiata	Veracruz	Pajapan	Ursulo Galván	10	94	-94	37	35	18	6	15	-94.6264	18.1042	n.d.	2	M	n.d.	InDRE
674	Triatoma dimidiata	Veracruz	Pajapan	Ursulo Galván	10	94	-94	37	35	18	6	15	-94.6264	18.1042	n.d.	2	NIII	n.d.	InDRE
675	Triatoma dimidiata	Veracruz	Pajapan	Ursulo Galván	10	94	-94	37	35	18	6	15	-94.6264	18.1042	n.d.	2	NII	n.d.	InDRE
676	Triatoma dimidiata	Veracruz	Pajapan	Ursulo Galván	10	94	-94	37	35	18	6	15	-94.6264	18.1042	Intradomiciliary	1	NIII	Negative	InDRE
677	Triatoma dimidiata	Veracruz	Pajapan	Ursulo Galván	10	94	-94	37	35	18	6	15	-94.6264	18.1042	Intradomiciliary	1	NII	Negative	InDRE
678	Triatoma dimidiata	Veracruz	Pajapan	Ursulo Galván	10	94	-94	37	35	18	6	15	-94.6264	18.1042	Intradomiciliary	1	NIII	Negative	InDRE
679	Triatoma dimidiata	Veracruz	Pajapan	Ursulo Galván	10	94	-94	37	35	18	6	15	-94.6264	18.1042	Intradomiciliary	1	NIII	Negative	InDRE
680	Triatoma dimidiata	Veracruz	Pajapan	Ursulo Galván	10	94	-94	37	35	18	6	15	-94.6264	18.1042	Intradomiciliary	1	M	Negative	InDRE
681	Triatoma dimidiata	Veracruz	Pajapan	Ursulo Galván	10	94	-94	37	35	18	6	15	-94.6264	18.1042	Intradomiciliary	1	F	Negative	InDRE
682	Triatoma dimidiata	Veracruz	Pajapan	Ursulo Galván	10	94	-94	37	35	18	6	15	-94.6264	18.1042	Intradomiciliary	2	NIII	Negative	InDRE
683	Triatoma dimidiata	Veracruz	Saltabarranca	Boca de la Sierra	10	95	-95	32	29	18	31	51	-95.5414	18.5308	Intradomiciliary	1	M	Negative	InDRE
684	Triatoma dimidiata	Hidalgo	Tlanchinol	Totonicapa	940	98	-98	38	26	20	56	53	-98.6406	20.9481	n.d.	1	F	Negative	InDRE
685	Triatoma dimidiata	Veracruz	San Andres Tuxtla	San Andrés Tuxtla	300	95	-95	12	44	18	26	59	-95.2122	18.4497	Peridomiciliary	1	F	Negative	InDRE
686	Triatoma dimidiata	Veracruz	San Andres Tuxtla	San Andrés Tuxtla	300	95	-95	12	44	18	26	59	-95.2122	18.4497	Peridomiciliary	1	F	Negative	InDRE
687	Triatoma dimidiata	Veracruz	San Andres Tuxtla	San Andrés Tuxtla	300	95	-95	12	44	18	26	59	-95.2122	18.4497	Peridomiciliary	1	M	Negative	InDRE
688	Triatoma dimidiata	Hidalgo	Huazalingo	La Ceiba	280	98	-98	25	41	21	2	15	-98.4281	21.0375	Peridomiciliary	1	M	n.d.	InDRE
689	Triatoma dimidiata	Hidalgo	Huazalingo	Cuamontax	260	98	-98	25	44	21	1	28	-98.4289	21.0244	Peridomiciliary	1	F	n.d.	InDRE
690	Triatoma dimidiata	Hidalgo	Huazalingo	Cuamontax	260	98	-98	25	44	21	1	28	-98.4289	21.0244	Peridomiciliary	1	NV	Positive	InDRE
691	Triatoma dimidiata	Veracruz	San Andres Tuxtla	Rancho Nuevo	200	95	-95	15	29	18	26	24	-95.2581	18.44	Intradomiciliary	1	M	Negative	InDRE
692	Triatoma dimidiata	Veracruz	Angel R. Cabada	Santa Elena	10	95	-95	23	14	18	39	53	-95.3872	18.6647	Intradomiciliary	1	M	Positive	InDRE
693	Triatoma dimidiata	Veracruz	Lerdo de Tejada	Lerdo de Tejada	10	95	-95	31	13	18	37	41	-95.5203	18.6281	Peridomiciliary	1	F	Negative	InDRE
694	Triatoma dimidiata	Veracruz	Angel R. Cabada	Laguna de Marquez	10	95	-95	27	40	18	40	44	-95.4611	18.6789	Intradomiciliary	1	M	Negative	InDRE
695	Triatoma dimidiata	Veracruz	San Juan Evangelista	San Juan Evangelista	20	95	-95	8	38	17	53	3	-95.1439	17.8842	n.d.	1	F	Negative	InDRE
696	Triatoma dimidiata	Hidalgo	Huazalingo	Nuevo Hidalgo	520	98	-98	31	5	20	56	35	-98.5181	20.9431	n.d.	1	M	Positive	InDRE
697	Triatoma dimidiata	Veracruz	Santiago Tuxtla	Cerro del Vigia de abajo (Vigia Cooperativa)	260	95	-95	19	27	18	27	11	-95.3242	18.4531	Intradomiciliary	1	F	Negative	InDRE
698	Triatoma dimidiata	Veracruz	Santiago Tuxtla	El Hato	30	95	-95	28	6	18	24	30	-95.4683	18.4083	pabellón	1	M	Negative	InDRE
699	Triatoma dimidiata	Veracruz	Santiago Tuxtla	El Hato	30	95	-95	28	6	18	24	30	-95.4683	18.4083	pabellón	1	F	Positive	InDRE
700	Triatoma dimidiata	Veracruz	Santiago Tuxtla	El Hato	30	95	-95	28	6	18	24	30	-95.4683	18.4083	pabellón	1	F	Positive	InDRE
701	Triatoma dimidiata	Veracruz	Santiago Tuxtla	El Hato	30	95	-95	28	6	18	24	30	-95.4683	18.4083	pabellón	1	F	n.d.	InDRE
702	Triatoma dimidiata	Veracruz	Catemaco	Catemaco	340	95	-95	6	49	18	25	10	-95.1136	18.4194	Intradomiciliary	1	F	Negative	InDRE
703	Triatoma dimidiata	Veracruz	Angel R. Cabada	Providencia	20	95	-95	28	34	18	30	33	-95.4761	18.5092	Intradomiciliary	1	F	Negative	InDRE
704	Triatoma dimidiata	Veracruz	Emiliano Zapata	Pueblo Chavarrillo	880	96	-96	47	29	19	25	31	-96.7914	19.4253	n.d.	2	F	Negative	InDRE
705	Triatoma dimidiata	Veracruz	Emiliano Zapata	Pueblo Chavarrillo	880	96	-96	47	29	19	25	31	-96.7914	19.4253	n.d.	1	M	Negative	InDRE
706	Triatoma dimidiata	Veracruz	Emiliano Zapata	Estación Chavarrillo	860	96	-96	48	31	19	25	43	-96.8086	19.4286	n.d.	1	M	Negative	InDRE
707	Triatoma dimidiata	Veracruz	Emiliano Zapata	Pueblo Chavarrillo	880	96	-96	47	29	19	25	31	-96.7914	19.4253	n.d.	2	NV	Negative	InDRE
708	Triatoma dimidiata	Veracruz	Emiliano Zapata	Pueblo Chavarrillo	880	96	-96	47	29	19	25	31	-96.7914	19.4253	n.d.	1	F	Negative	InDRE
709	Triatoma dimidiata	Veracruz	Emiliano Zapata	Pueblo Chavarrillo	880	96	-96	47	29	19	25	31	-96.7914	19.4253	n.d.	2	M	Negative	InDRE
710	Triatoma dimidiata	Veracruz	Emiliano Zapata	Chavarrillo	880	96	-96	47	29	19	25	31	-96.7914	19.4253	n.d.	1	M	Negative	InDRE
711	Triatoma dimidiata	Veracruz	Emiliano Zapata	Pueblo Chavarrillo	880	96	-96	47	29	19	25	31	-96.7914	19.4253	n.d.	1	M	n.d.	InDRE
712	Triatoma dimidiata	Veracruz	Emiliano Zapata	Pueblo Chavarrillo	880	96	-96	47	29	19	25	31	-96.7914	19.4253	n.d.	1	F	Negative	InDRE
713	Triatoma dimidiata	Veracruz	Emiliano Zapata	Estación Chavarrillo	860	96	-96	48	31	19	25	43	-96.8086	19.4286	n.d.	2	F	Negative	InDRE
714	Triatoma dimidiata	Veracruz	Emiliano Zapata	Pueblo Chavarrillo	880	96	-96	47	29	19	25	31	-96.7914	19.4253	n.d.	1	M	Negative	InDRE
715	Triatoma dimidiata	Veracruz	Emiliano Zapata	Pueblo Chavarrillo	880	96	-96	47	29	19	25	31	-96.7914	19.4253	n.d.	1	F	Negative	InDRE
716	Triatoma dimidiata	Veracruz	Emiliano Zapata	Pueblo Chavarrillo	880	96	-96	47	29	19	25	31	-96.7914	19.4253	n.d.	1	F	n.d.	InDRE
717	Triatoma dimidiata	Veracruz	Emiliano Zapata	Pueblo Chavarrillo	880	96	-96	47	29	19	25	31	-96.7914	19.4253	n.d.	2	M	Negative	InDRE
718	Triatoma dimidiata	Veracruz	Emiliano Zapata	Estación Chavarrillo	860	96	-96	48	31	19	25	43	-96.8086	19.4286	n.d.	1	M	Negative	InDRE
719	Triatoma dimidiata	Veracruz	Emiliano Zapata	Estación Chavarrillo	860	96	-96	48	31	19	25	43	-96.8086	19.4286	n.d.	1	NV	Positive	InDRE
720	Triatoma dimidiata	Veracruz	Emiliano Zapata	Estación Chavarrillo	860	96	-96	48	31	19	25	43	-96.8086	19.4286	n.d.	3	M	Positive	InDRE
721	Triatoma dimidiata	Veracruz	Saltabarranca	Boca de la Sierra	10	95	-95	32	29	18	31	51	-95.5414	18.5308	Intradomiciliary	1	F	Negative	InDRE
722	Triatoma dimidiata	Veracruz	Ixhuatlán de Madero	Pedro Grande Chijolito	140	97	-97	59	24	20	48	1	-97.99	20.8003	Intradomiciliary	1	M	Negative	InDRE
723	Triatoma dimidiata	Veracruz	Ixhuatlán de Madero	Pedro Grande Chijolito	140	97	-97	59	24	20	48	1	-97.99	20.8003	Intradomiciliary	1	M	n.d.	InDRE
724	Triatoma dimidiata	Veracruz	Ixhuatlán de Madero	Pedro Grande Chijolito	140	97	-97	59	24	20	48	1	-97.99	20.8003	Intradomiciliary	1	F	n.d.	InDRE
725	Triatoma dimidiata	Veracruz	Temapache	Alamo	40	97	-97	40	30	20	55	0	-97.675	20.9167	n.d.	1	F	Positive	InDRE
726	Triatoma dimidiata	Veracruz	Ixhuatlán del Sureste	Ejido Coyolar	140	98	-98	1	43	20	43	48	-98.0286	20.73	n.d.	1	M	Negative	InDRE
727	Triatoma dimidiata	Veracruz	Ixhuatlán del Sureste	Ejido Coyolar	140	98	-98	1	43	20	43	48	-98.0286	20.73	n.d.	1	F	n.d.	InDRE
728	Triatoma dimidiata	Veracruz	Ixhuatlán del Sureste	Ejido Coyolar	140	98	-98	1	43	20	43	48	-98.0286	20.73	n.d.	1	NV	Negative	InDRE
729	Triatoma dimidiata	Veracruz	San Andres Tuxtla	El Diamante	770	95	-95	11	33	18	35	57	-95.1925	18.5992	Intradomiciliary	1	F	Negative	InDRE
730	Triatoma dimidiata	Veracruz	Chinameca	Cerritos	50	94	-94	37	5	18	4	47	-94.6181	18.0797	Intradomiciliary	1	M	Negative	InDRE
731	Triatoma dimidiata	Veracruz	Chinameca	Cerritos	50	94	-94	37	5	18	4	47	-94.6181	18.0797	Intradomiciliary	1	M	Negative	InDRE
732	Triatoma dimidiata	Veracruz	Pajapan	Ursulo Galván	10	94	-94	37	35	18	6	15	-94.6264	18.1042	Intradomiciliary	1	F	Negative	InDRE
733	Triatoma dimidiata	Veracruz	Chinameca	Cerritos	50	94	-94	37	5	18	4	47	-94.6181	18.0797	n.d.	1	M	n.d.	InDRE
734	Triatoma dimidiata	Veracruz	Lerdo de Tejada	Lerdo de Tejada	10	95	-95	31	13	18	37	41	-95.5203	18.6281	Intradomiciliary	1	F	Negative	InDRE
735	Triatoma dimidiata	Veracruz	Santiago Tuxtla	Sabaneta	20	95	-95	28	10	18	23	6	-95.4694	18.385	pabellón	1	M	Positive	InDRE
736	Triatoma dimidiata	Veracruz	Angel R. Cabada	Progreso Majahual	20	95	-95	19	26	18	40	55	-95.3239	18.6819	Intradomiciliary	1	M	Negative	InDRE
737	Triatoma dimidiata	Veracruz	Santiago Tuxtla	El Pretil	20	95	-95	30	10	18	18	30	-95.5028	18.3083	chiqueros y Perreras	2	M	Negative	InDRE
738	Triatoma dimidiata	Veracruz	Santiago Tuxtla	Los Jarochos	20	95	-95	26	49	18	27	53	-95.4469	18.4647	Intradomiciliary	1	M	Negative	InDRE
739	Triatoma dimidiata	Veracruz	San Andres Tuxtla	Cerro Amarillo de Abajo	220	95	-95	15	2	18	25	2	-95.2506	18.4172	Intradomiciliary	1	F	Negative	InDRE
740	Triatoma dimidiata	Veracruz	Santiago Tuxtla	Los Jarochos	20	95	-95	26	49	18	27	53	-95.4469	18.4647	Intradomiciliary	1	F	Positive	InDRE
741	Triatoma dimidiata	Veracruz	Tlapacoyan	Otra Banda	340	97	-97	13	15	19	59	51	-97.2208	19.9975	en tablas	3	M	Negative	InDRE
742	Triatoma dimidiata	Veracruz	Tlapacoyan	Ejido Plan de Hidalgo	680	97	-97	14	48	19	58	4	-97.2467	19.9678	manga	1	F	Negative	InDRE
743	Triatoma dimidiata	Veracruz	Tlapacoyan	Otra Banda	340	97	-97	13	15	19	59	51	-97.2208	19.9975	cerca de tarro	1	F	Negative	InDRE
744	Triatoma dimidiata	Veracruz	Tlapacoyan	Ejido Plan de Hidalgo	680	97	-97	14	48	19	58	4	-97.2467	19.9678	horcon	2	M	Negative	InDRE
745	Triatoma dimidiata	Hidalgo	Huejutla	Registro 80	140	98	-98	25	12	21	8	25	-98.42	21.1403	n.d.	1	M	n.d.	InDRE
746	Triatoma dimidiata	Hidalgo	Huejutla	Registro 42	140	98	-98	25	12	21	8	25	-98.42	21.1403	n.d.	1	M	n.d.	InDRE
747	Triatoma dimidiata	Veracruz	Lerdo de Tejada	Santa Teresa	1120	101	-101	56	0	19	20	18	-101.933	19.3383	Intradomiciliary	1	F	Negative	InDRE
748	Triatoma dimidiata	Veracruz	Saltabarranca	Boca de la Sierra	10	95	-95	32	29	18	31	51	-95.5414	18.5308	Intradomiciliary	1	F	Negative	InDRE
749	Triatoma dimidiata	Puebla	Pahuatlán	Tapayula Acalapa	1080	98	-98	5	31	20	19	5	-98.0919	20.3181	n.d.	4	F	Negative	InDRE
750	Triatoma dimidiata	Puebla	Pahuatlán	Tapayula Acalapa	1080	98	-98	5	31	20	19	5	-98.0919	20.3181	n.d.	5	M	Negative	InDRE
751	Triatoma dimidiata	Puebla	Pahuatlán	Tapayula Acalapa	1080	98	-98	5	31	20	19	5	-98.0919	20.3181	n.d.	1	M	n.d.	InDRE
752	Triatoma dimidiata	Veracruz	Santiago Tuxtla	El Coyal	20	95	-95	26	49	18	20	57	-95.4469	18.3492	Intradomiciliary	3	M	Negative	InDRE
753	Triatoma dimidiata	Veracruz	Santiago Tuxtla	El Coyal	20	95	-95	26	49	18	20	57	-95.4469	18.3492	Intradomiciliary	2	F	Negative	InDRE
754	Triatoma dimidiata	Veracruz	Santiago Tuxtla	El Coyal	20	95	-95	26	49	18	20	57	-95.4469	18.3492	Intradomiciliary	1	F	Positive	InDRE
755	Triatoma dimidiata	Veracruz	Santiago Tuxtla	El Coyal	20	95	-95	26	49	18	20	57	-95.4469	18.3492	Intradomiciliary	1	F	n.d.	InDRE
756	Triatoma dimidiata	Veracruz	Angel R. Cabada	Los Planes	30	95	-95	25	22	18	33	3	-95.4228	18.5508	Intradomiciliary	1	F	Negative	InDRE
757	Triatoma dimidiata	Veracruz	Santiago Tuxtla	El Tibernal	30	95	-95	24	13	18	19	24	-95.4036	18.3233	Intradomiciliary	1	F	n.d.	InDRE
758	Triatoma dimidiata	Veracruz	Santiago Tuxtla	El Tibernal	30	95	-95	24	13	18	19	24	-95.4036	18.3233	Intradomiciliary	1	M	n.d.	InDRE
759	Triatoma dimidiata	Veracruz	Santiago Tuxtla	El Tibernal	30	95	-95	24	13	18	19	24	-95.4036	18.3233	Intradomiciliary	1	M	Negative	InDRE
760	Triatoma dimidiata	Veracruz	Catemaco	Catemaco	340	95	-95	6	49	18	25	10	-95.1136	18.4194	Intradomiciliary	1	M	Negative	InDRE
761	Triatoma dimidiata	Veracruz	Angel R. Cabada	Los Planes	30	95	-95	25	22	18	33	3	-95.4228	18.5508	Intradomiciliary	1	M	Negative	InDRE
762	Triatoma dimidiata	Veracruz	Santiago Tuxtla	Tibernal	30	95	-95	24	13	18	19	24	-95.4036	18.3233	Peridomiciliary	1	F	Negative	InDRE
763	Triatoma dimidiata	Veracruz	Santiago Tuxtla	Tibernal	30	95	-95	24	13	18	19	24	-95.4036	18.3233	Peridomiciliary	1	F	Negative	InDRE
764	Triatoma dimidiata	Veracruz	Santiago Tuxtla	Tibernal	30	95	-95	24	13	18	19	24	-95.4036	18.3233	Peridomiciliary	1	F	Negative	InDRE
765	Triatoma dimidiata	Veracruz	Santiago Tuxtla	Tibernal	30	95	-95	24	13	18	19	24	-95.4036	18.3233	Peridomiciliary	1	M	Negative	InDRE
766	Triatoma dimidiata	Veracruz	Santiago Tuxtla	Tibernal	30	95	-95	24	13	18	19	24	-95.4036	18.3233	Peridomiciliary	3	NV	Negative	InDRE
767	Triatoma dimidiata	Veracruz	Angel R. Cabada	Los Planes	30	95	-95	25	22	18	33	3	-95.4228	18.5508	Intradomiciliary	1	F	Positive	InDRE
768	Triatoma dimidiata	Veracruz	San Andres Tuxtla	San Andres Tuxtla	300	95	-95	12	44	18	26	59	-95.2122	18.4497	n.d.	1	F	Negative	InDRE
769	Triatoma dimidiata	Veracruz	Santiago Tuxtla	Santiago Tuxtla	180	95	-95	17	58	18	27	42	-95.2994	18.4617	Intradomiciliary	1	M	Negative	InDRE
770	Triatoma dimidiata	Veracruz	Santiago Tuxtla	Santiago Tuxtla	180	95	-95	17	58	18	27	42	-95.2994	18.4617	Intradomiciliary	1	F	Negative	InDRE
771	Triatoma dimidiata	Veracruz	Saltabarranca	El Nopo	10	95	-95	31	5	18	30	52	-95.5181	18.5144	Peridomiciliary	1	F	Negative	InDRE
772	Triatoma dimidiata	Veracruz	Saltabarranca	Cerro Grande	50	95	-95	33	47	18	35	0	-95.5631	18.5833	Intradomiciliary	1	F	n.d.	InDRE
773	Triatoma dimidiata	Veracruz	Saltabarranca	El Lirio	10	95	-95	33	38	18	34	2	-95.5606	18.5672	Peridomiciliary	1	F	n.d.	InDRE
774	Triatoma dimidiata	Veracruz	Lerdo de Tejada	Laguna Prieta	10	95	-95	29	0	18	40	25	-95.4833	18.6736	Intradomiciliary	1	F	Negative	InDRE
775	Triatoma dimidiata	Veracruz	Lerdo de Tejada	Laguna Prieta	10	95	-95	29	0	18	40	25	-95.4833	18.6736	Intradomiciliary	1	M	n.d.	InDRE
776	Triatoma dimidiata	Veracruz	Lerdo de Tejada	Bajada de los Apompos	10	95	-95	28	53	18	39	39	-95.4814	18.6608	Intradomiciliary	1	F	Negative	InDRE
777	Triatoma dimidiata	Veracruz	Lerdo de Tejada	Bajada de los Apompos	10	95	-95	28	53	18	39	39	-95.4814	18.6608	Intradomiciliary	1	F	Negative	InDRE
778	Triatoma dimidiata	Veracruz	Lerdo de Tejada	Bajada de los Apompos	10	95	-95	28	53	18	39	39	-95.4814	18.6608	Intradomiciliary	1	F	n.d.	InDRE
779	Triatoma dimidiata	Veracruz	Lerdo de Tejada	Bajada de los Apompos	10	95	-95	28	53	18	39	39	-95.4814	18.6608	Intradomiciliary	1	M	Positive	InDRE
780	Triatoma dimidiata	Veracruz	Lerdo de Tejada	Laguna Prieta	10	95	-95	29	0	18	40	25	-95.4833	18.6736	Intradomiciliary	2	F	Negative	InDRE
781	Triatoma dimidiata	Veracruz	Lerdo de Tejada	Laguna Prieta	10	95	-95	29	0	18	40	25	-95.4833	18.6736	Intradomiciliary	1	M	Positive	InDRE
782	Triatoma dimidiata	Veracruz	Lerdo de Tejada	Laguna Prieta	10	95	-95	29	0	18	40	25	-95.4833	18.6736	Intradomiciliary	1	M	Negative	InDRE
783	Triatoma dimidiata	Veracruz	Saltabarranca	La Soledad	50	95	-95	32	48	18	32	32	-95.5467	18.5422	Intradomiciliary	1	F	Negative	InDRE
784	Triatoma dimidiata	Veracruz	Lerdo de Tejada	Bajada de los Apompos	10	95	-95	28	53	18	39	39	-95.4814	18.6608	Intradomiciliary	1	M	Negative	InDRE
785	Triatoma dimidiata	Veracruz	Lerdo de Tejada	Bajada de los Apompos	10	95	-95	28	53	18	39	39	-95.4814	18.6608	Intradomiciliary	1	M	Negative	InDRE
786	Triatoma dimidiata	Veracruz	Lerdo de Tejada	Laguna Prieta	10	95	-95	29	0	18	40	25	-95.4833	18.6736	Peridomiciliary	1	M	Negative	InDRE
787	Triatoma dimidiata	Veracruz	Lerdo de Tejada	Laguna Prieta	10	95	-95	29	0	18	40	25	-95.4833	18.6736	Peridomiciliary	1	F	n.d.	InDRE
788	Triatoma dimidiata	Veracruz	Tlapacoyan	Josefa Ortíz de Domínguez	430	97	-97	12	41	19	57	43	-97.2114	19.9619	Peridomiciliary	1	F	Negative	InDRE
789	Triatoma dimidiata	Veracruz	Tlapacoyan	Josefa Ortíz de Domínguez	430	97	-97	12	41	19	57	43	-97.2114	19.9619	Peridomiciliary	1	M	n.d.	InDRE
790	Triatoma dimidiata	Veracruz	Tlapacoyan	Cong. Plan de Hidalgo	350	97	-97	15	19	19	57	30	-97.2553	19.9583	Peridomiciliary	1	F	Negative	InDRE
791	Triatoma dimidiata	Veracruz	Tlapacoyan	Cong. Plan de Hidalgo	350	97	-97	15	19	19	57	30	-97.2553	19.9583	Peridomiciliary	1	M	Negative	InDRE
792	Triatoma dimidiata	Veracruz	Tlapacoyan	Cong. Plan de Hidalgo	350	97	-97	15	19	19	57	30	-97.2553	19.9583	Peridomiciliary	1	F	Negative	InDRE
793	Triatoma dimidiata	Veracruz	Martínez de la torre	Salvador Díaz Mirón	100	97	-97	2	43	20	10	32	-97.0453	20.1756	Intradomiciliary	1	M	Positive	InDRE
794	Triatoma dimidiata	Veracruz	Tlapacoyan	Josefa Ortíz de Domínguez	430	97	-97	12	41	19	57	43	-97.2114	19.9619	Peridomiciliary	3	F	Negative	InDRE
795	Triatoma dimidiata	Veracruz	Lerdo de Tejada	Bajada de los Apompos	10	95	-95	28	53	18	39	39	-95.4814	18.6608	Intradomiciliary	1	F	Negative	InDRE
796	Triatoma dimidiata	Puebla	Jopala	Chicontla	340	97	-97	49	50	20	14	39	-97.8306	20.2442	n.d.	1	M	Negative	InDRE
797	Triatoma dimidiata	Veracruz	Angel R. Cabada	La Perla del michapan	10	95	-95	21	0	18	40	41	-95.35	18.6781	Intradomiciliary	1	M	n.d.	InDRE
798	Triatoma dimidiata	Veracruz	Santiago Tuxtla	Vigia de enmedio	260	95	-95	19	27	18	27	11	-95.3242	18.4531	Intradomiciliary	1	M	Positive	InDRE
799	Triatoma dimidiata	Veracruz	Santiago Tuxtla	Vigia de enmedio	260	95	-95	19	27	18	27	11	-95.3242	18.4531	Intradomiciliary	1	F	Negative	InDRE
800	Triatoma dimidiata	Veracruz	Santiago Tuxtla	Vigia de enmedio	260	95	-95	19	27	18	27	11	-95.3242	18.4531	Intradomiciliary	1	M	Negative	InDRE
801	Triatoma dimidiata	Veracruz	Santiago Tuxtla	Vigia de enmedio	260	95	-95	19	27	18	27	11	-95.3242	18.4531	Intradomiciliary	2	F	Negative	InDRE
802	Triatoma dimidiata	Veracruz	Santiago Tuxtla	Vigia de enmedio	260	95	-95	19	27	18	27	11	-95.3242	18.4531	Intradomiciliary	1	M	Negative	InDRE
803	Triatoma dimidiata	Veracruz	Santiago Tuxtla	Vigia de enmedio	260	95	-95	19	27	18	27	11	-95.3242	18.4531	Intradomiciliary	2	F	Negative	InDRE
804	Triatoma dimidiata	Veracruz	Santiago Tuxtla	Vigia de enmedio	260	95	-95	19	27	18	27	11	-95.3242	18.4531	Intradomiciliary	1	M	Negative	InDRE
805	Triatoma dimidiata	Veracruz	Santiago Tuxtla	Vigia de enmedio	260	95	-95	19	27	18	27	11	-95.3242	18.4531	Intradomiciliary	2	M	Negative	InDRE
806	Triatoma dimidiata	Veracruz	Santiago Tuxtla	Vigia de enmedio	260	95	-95	19	27	18	27	11	-95.3242	18.4531	Intradomiciliary	2	F	Negative	InDRE
807	Triatoma dimidiata	Veracruz	Santiago Tuxtla	Vigia de enmedio	260	95	-95	19	27	18	27	11	-95.3242	18.4531	Intradomiciliary	1	M	Negative	InDRE
808	Triatoma dimidiata	Veracruz	Santiago Tuxtla	Vigia de enmedio	260	95	-95	19	27	18	27	11	-95.3242	18.4531	Intradomiciliary	1	F	Negative	InDRE
809	Triatoma dimidiata	Veracruz	Santiago Tuxtla	Lomas de Alonso Lázaro	20	95	-95	28	47	18	25	31	-95.4797	18.4253	Intradomiciliary	1	F	Negative	InDRE
810	Triatoma dimidiata	Veracruz	San Andres Tuxtla	San Andres Tuxtla	300	95	-95	12	44	18	26	59	-95.2122	18.4497	Intradomiciliary	1	M	n.d.	InDRE
811	Triatoma dimidiata	Veracruz	Saltabarranca	Zamora Caletón	10	95	-95	28	59	18	34	47	-95.4831	18.5797	Intradomiciliary	1	F	Negative	InDRE
812	Triatoma dimidiata	Veracruz	Santiago Tuxtla	Santiago Tuxtla	180	95	-95	17	58	18	27	42	-95.2994	18.4617	Intradomiciliary	1	F	Negative	InDRE
813	Triatoma dimidiata	Veracruz	Santiago Tuxtla	Santiago Tuxtla	180	95	-95	17	58	18	27	42	-95.2994	18.4617	Intradomiciliary	1	M	Negative	InDRE
814	Triatoma dimidiata	Veracruz	Tamiahua	Paso de León	480	95	-95	20	5	18	30	45	-95.3347	18.5125	n.d.	1	M	Negative	InDRE
815	Triatoma dimidiata	Veracruz	Tuxpam	Emiliano Zapata	10	97	-97	20	27	20	58	13	-97.3408	20.9703	n.d.	1	F	Negative	InDRE
816	Triatoma dimidiata	Veracruz	Tuxpam	Playa Emiliano Zapata	10	97	-97	20	27	20	58	13	-97.3408	20.9703	n.d.	1	F	n.d.	InDRE
817	Triatoma dimidiata	Veracruz	Chalma	La Barranca	100	98	-98	21	29	21	12	57	-98.3581	21.2158	Intradomiciliary	1	F	Negative	InDRE
818	Triatoma dimidiata	Veracruz	Chalma	La Barranca	100	98	-98	21	29	21	12	57	-98.3581	21.2158	Intradomiciliary	1	F	Negative	InDRE
819	Triatoma dimidiata	Veracruz	Chalma	La Barranca	100	98	-98	21	29	21	12	57	-98.3581	21.2158	Intradomiciliary	1	M	n.d.	InDRE
820	Triatoma dimidiata	Veracruz	Chalma	La Barranca	100	98	-98	21	29	21	12	57	-98.3581	21.2158	Intradomiciliary	1	M	Negative	InDRE
821	Triatoma dimidiata	Veracruz	Catemaco	Catemaco	340	95	-95	6	49	18	25	10	-95.1136	18.4194	Intradomiciliary	1	M	Negative	InDRE
822	Triatoma dimidiata	Veracruz	Angel R. Cabada	La Perla del michapan	10	95	-95	21	0	18	40	41	-95.35	18.6781	Intradomiciliary	1	F	Positive	InDRE
823	Triatoma dimidiata	Veracruz	Angel R. Cabada	La Perla del michapan	10	95	-95	21	0	18	40	41	-95.35	18.6781	Intradomiciliary	1	M	Negative	InDRE
824	Triatoma dimidiata	Veracruz	Angel R. Cabada	La Perla del michapan	10	95	-95	21	0	18	40	41	-95.35	18.6781	Intradomiciliary	1	M	Negative	InDRE
825	Triatoma dimidiata	Veracruz	Angel R. Cabada	La Perla del michapan	10	95	-95	21	0	18	40	41	-95.35	18.6781	Intradomiciliary	1	F	Negative	InDRE
826	Triatoma dimidiata	Veracruz	Saltabarranca	Suchapan	10	95	-95	31	52	18	35	23	-95.5311	18.5897	Intradomiciliary	1	F	Negative	InDRE
827	Triatoma dimidiata	Veracruz	Lerdo de Tejada	Lerdo de Tejada	10	95	-95	31	13	18	37	41	-95.5203	18.6281	Intradomiciliary	1	F	Positive	InDRE
828	Triatoma dimidiata	Veracruz	Cerro Azul	Piedra Labrada	200	97	-97	47	34	21	11	38	-97.7928	21.1939	n.d.	1	M	Negative	InDRE
829	Triatoma dimidiata	Veracruz	Cerro Azul	Piedra Labrada	200	97	-97	47	34	21	11	38	-97.7928	21.1939	n.d.	1	M	Negative	InDRE
830	Triatoma dimidiata	Veracruz	Cerro Azul	Piedra Labrada	200	97	-97	47	34	21	11	38	-97.7928	21.1939	n.d.	1	M	Positive	InDRE
831	Triatoma dimidiata	Veracruz	Cerro Azul	Piedra Labrada	200	97	-97	47	34	21	11	38	-97.7928	21.1939	n.d.	1	M	Positive	InDRE
832	Triatoma dimidiata	Veracruz	Cerro Azul	Piedra Labrada	200	97	-97	47	34	21	11	38	-97.7928	21.1939	n.d.	2	M	Negative	InDRE
833	Triatoma dimidiata	Veracruz	Cerro Azul	Piedra Labrada	200	97	-97	47	34	21	11	38	-97.7928	21.1939	n.d.	1	M	n.d.	InDRE
834	Triatoma dimidiata	Veracruz	Cerro Azul	Piedra Labrada	200	97	-97	47	34	21	11	38	-97.7928	21.1939	n.d.	1	F	Positive	InDRE
835	Triatoma dimidiata	Veracruz	Tantima	cerro de ayahuint	180	97	-97	46	50	21	26	25	-97.7806	21.4403	n.d.	1	F	Positive	InDRE
836	Triatoma dimidiata	Veracruz	Tantima	cerro de ayahuint	180	97	-97	46	50	21	26	25	-97.7806	21.4403	n.d.	1	M	Negative	InDRE
837	Triatoma dimidiata	Veracruz	Chinampa de Gorostiza	KM 22 Ampliación	80	97	-97	40	58	21	22	21	-97.6828	21.3725	n.d.	1	F	Negative	InDRE
838	Triatoma dimidiata	Veracruz	Chinampa de Gorostiza	KM 22 Ampliación	80	97	-97	40	58	21	22	21	-97.6828	21.3725	n.d.	3	M	Negative	InDRE
839	Triatoma dimidiata	Veracruz	Chinampa de Gorostiza	KM 22 Ampliación	80	97	-97	40	58	21	22	21	-97.6828	21.3725	n.d.	4	F	Negative	InDRE
840	Triatoma dimidiata	Veracruz	Chinampa de Gorostiza	KM 22 Ampliación	80	97	-97	40	58	21	22	21	-97.6828	21.3725	n.d.	1	F	Positive	InDRE
841	Triatoma dimidiata	Veracruz	Chinampa de Gorostiza	KM 22 Ampliación	80	97	-97	40	58	21	22	21	-97.6828	21.3725	n.d.	1	M	Negative	InDRE
842	Triatoma dimidiata	Veracruz	Chinampa de Gorostiza	KM 22 Ampliación	80	97	-97	40	58	21	22	21	-97.6828	21.3725	n.d.	1	M	Positive	InDRE
843	Triatoma dimidiata	Veracruz	Chinampa de Gorostiza	KM 22 Ampliación	80	97	-97	40	58	21	22	21	-97.6828	21.3725	n.d.	1	M	Negative	InDRE
844	Triatoma dimidiata	Veracruz	Chinameca	Agua fria	20	94	-94	44	29	18	3	9	-94.7414	18.0525	n.d.	1	M	Positive	InDRE
845	Triatoma dimidiata	Veracruz	Chinameca	Agua fria	20	94	-94	44	29	18	3	9	-94.7414	18.0525	n.d.	5	M	Negative	InDRE
846	Triatoma dimidiata	Veracruz	Chinameca	Agua fria	20	94	-94	44	29	18	3	9	-94.7414	18.0525	n.d.	1	F	Positive	InDRE
847	Triatoma dimidiata	Veracruz	Chinameca	Agua fria	20	94	-94	44	29	18	3	9	-94.7414	18.0525	n.d.	3	F	Negative	InDRE
848	Triatoma dimidiata	Veracruz	Santiago Tuxtla	Tapalapan	300	95	-95	18	26	18	31	56	-95.3072	18.5322	Intradomiciliary	1	M	n.d.	InDRE
849	Triatoma dimidiata	Veracruz	Hueyapan de Ocampo	Samaria	480	95	-95	4	22	18	15	8	-95.0728	18.2522	Intradomiciliary	1	F	Positive	InDRE
850	Triatoma dimidiata	Veracruz	Martínez de la Torre	Tres Bocas	20	96	-96	52	42	20	15	3	-96.8783	20.2508	n.d.	1	M	Positive	InDRE
851	Triatoma dimidiata	Veracruz	Tlapacoyan	Otra Banda	340	97	-97	13	15	19	59	51	-97.2208	19.9975	n.d.	1	F	Negative	InDRE
852	Triatoma dimidiata	Veracruz	Tlapacoyan	Otra Banda	340	97	-97	13	15	19	59	51	-97.2208	19.9975	n.d.	1	F	Negative	InDRE
853	Triatoma dimidiata	Veracruz	Santiago Tuxtla	Rancho Nuevo del Mostal	50	95	-95	30	31	18	19	5	-95.5086	18.3181	Intradomiciliary	1	F	Positive	InDRE
854	Triatoma dimidiata	Veracruz	Angel R. Cabada	Los Planes	30	95	-95	25	22	18	33	3	-95.4228	18.5508	pared de palma	2	M	Positive	InDRE
855	Triatoma dimidiata	Veracruz	Angel R. Cabada	Los Planes	30	95	-95	25	22	18	33	3	-95.4228	18.5508	pared de palma	4	M	Negative	InDRE
856	Triatoma dimidiata	Veracruz	Angel R. Cabada	Los Planes	30	95	-95	25	22	18	33	3	-95.4228	18.5508	pared de palma	2	F	Negative	InDRE
857	Triatoma dimidiata	Veracruz	Angel R. Cabada	Los Planes	30	95	-95	25	22	18	33	3	-95.4228	18.5508	Intradomiciliary	1	F	Positive	InDRE
858	Triatoma dimidiata	Veracruz	Angel R. Cabada	Los Planes	30	95	-95	25	22	18	33	3	-95.4228	18.5508	Intradomiciliary	2	F	Positive	InDRE
859	Triatoma dimidiata	Veracruz	Angel R. Cabada	Los Planes	30	95	-95	25	22	18	33	3	-95.4228	18.5508	Intradomiciliary	2	M	Negative	InDRE
860	Triatoma dimidiata	Veracruz	Angel R. Cabada	Los Planes	30	95	-95	25	22	18	33	3	-95.4228	18.5508	Intradomiciliary	1	F	Negative	InDRE
861	Triatoma dimidiata	Veracruz	Angel R. Cabada	Los Planes	30	95	-95	25	22	18	33	3	-95.4228	18.5508	Intradomiciliary	1	M	Positive	InDRE
862	Triatoma dimidiata	Veracruz	Ozuluama	San Crisogono	10	97	-97	41	52	21	44	55	-97.6978	21.7486	Intradomiciliary	1	M	Positive	InDRE
863	Triatoma dimidiata	Veracruz	Tantoyuca	Las Placetas	140	98	-98	14	47	21	27	10	-98.2464	21.4528	n.d.	1	M	Negative	InDRE
864	Triatoma dimidiata	Veracruz	Tempoal	El Cantarito	140	98	-98	21	14	21	28	19	-98.3539	21.4719	Intradomiciliary	2	F	Negative	InDRE
865	Triatoma dimidiata	Veracruz	Tempoal	El Cantarito	140	98	-98	21	14	21	28	19	-98.3539	21.4719	Intradomiciliary	1	M	Negative	InDRE
866	Triatoma dimidiata	Veracruz	Tempoal	El Cantarito	140	98	-98	21	14	21	28	19	-98.3539	21.4719	Intradomiciliary	1	M	Positive	InDRE
867	Triatoma dimidiata	Veracruz	Tantoyuca	Guayabo Grande	130	98	-98	16	26	21	29	13	-98.2739	21.4869	n.d.	1	F	Negative	InDRE
868	Triatoma dimidiata	Veracruz	Panuco	El Palmar	27	98	-98	13	45	22	9	58	-98.2292	22.1661	Intradomiciliary	1	F	Negative	InDRE
869	Triatoma dimidiata	Veracruz	Chinameca	Cerritos	50	94	-94	37	5	18	4	47	-94.6181	18.0797	Intradomiciliary	1	F	Positive	InDRE
870	Triatoma dimidiata	Veracruz	Chinameca	Chapopote	50	94	-94	39	2	18	4	30	-94.6506	18.075	Intradomiciliary	1	M	Negative	InDRE
871	Triatoma dimidiata	Veracruz	Chinameca	Chapopote	50	94	-94	39	2	18	4	30	-94.6506	18.075	Intradomiciliary	1	F	Negative	InDRE
872	Triatoma dimidiata	Veracruz	Chinameca	Agua fria	20	94	-94	44	29	18	3	9	-94.7414	18.0525	n.d.	1	F	Negative	InDRE
873	Triatoma dimidiata	Veracruz	Chinameca	Agua fria	20	94	-94	44	29	18	3	9	-94.7414	18.0525	Peridomiciliary	1	M	Positive	InDRE
874	Triatoma dimidiata	Veracruz	Chinameca	Agua fria	20	94	-94	44	29	18	3	9	-94.7414	18.0525	Peridomiciliary	1	F	Positive	InDRE
875	Triatoma dimidiata	Veracruz	Chinameca	Agua fria	20	94	-94	44	29	18	3	9	-94.7414	18.0525	Peridomiciliary	1	M	Negative	InDRE
876	Triatoma dimidiata	Veracruz	Angel R. Cabada	Los Planes	30	95	-95	25	22	18	33	3	-95.4228	18.5508	Intradomiciliary	1	M	n.d.	InDRE
877	Triatoma dimidiata	Veracruz	Angel R. Cabada	Los Planes	30	95	-95	25	22	18	33	3	-95.4228	18.5508	Intradomiciliary	1	F	Negative	InDRE
878	Triatoma dimidiata	Veracruz	Angel R. Cabada	Los Planes	30	95	-95	25	22	18	33	3	-95.4228	18.5508	Intradomiciliary	1	F	Negative	InDRE
879	Triatoma dimidiata	Veracruz	Lerdo de Tejada	Bajada de los Apompos	10	95	-95	28	53	18	39	39	-95.4814	18.6608	Intradomiciliary	1	M	Negative	InDRE
880	Triatoma dimidiata	Veracruz	Chinameca	Ateponta	20	94	-94	40	11	18	4	49	-94.6697	18.0803	Intradomiciliary	1	M	n.d.	InDRE
881	Triatoma dimidiata	Veracruz	Chinameca	Ateponta	20	94	-94	40	11	18	4	49	-94.6697	18.0803	Intradomiciliary	1	M	Negative	InDRE
882	Triatoma dimidiata	Veracruz	Lerdo de Tejada	Bajada de los Apompos	10	95	-95	28	53	18	39	39	-95.4814	18.6608	Intradomiciliary	1	F	Negative	InDRE
883	Triatoma dimidiata	Veracruz	Lerdo de Tejada	Bajada de los Apompos	10	95	-95	28	53	18	39	39	-95.4814	18.6608	Intradomiciliary	1	M	Positive	InDRE
884	Triatoma dimidiata	Veracruz	Lerdo de Tejada	Bajada de los Apompos	10	95	-95	28	53	18	39	39	-95.4814	18.6608	Intradomiciliary	1	F	Negative	InDRE
885	Triatoma dimidiata	Veracruz	Lerdo de Tejada	Bajada de los Apompos	10	95	-95	28	53	18	39	39	-95.4814	18.6608	Intradomiciliary	1	F	Negative	InDRE
886	Triatoma dimidiata	Veracruz	Lerdo de Tejada	Bajada de los Apompos	10	95	-95	28	53	18	39	39	-95.4814	18.6608	Intradomiciliary	1	M	Positive	InDRE
887	Triatoma dimidiata	Veracruz	Lerdo de Tejada	Bajada de los Apompos	10	95	-95	28	53	18	39	39	-95.4814	18.6608	Intradomiciliary	1	M	Positive	InDRE
888	Triatoma dimidiata	Veracruz	Angel R. Cabada	Cerro prieto	150	95	-95	23	3	18	33	24	-95.3842	18.5567	Intradomiciliary	1	F	Negative	InDRE
889	Triatoma dimidiata	Veracruz	Lerdo de Tejada	Laguna prieta	10	95	-95	29	0	18	40	25	-95.4833	18.6736	Intradomiciliary	1	M	Positive	InDRE
890	Triatoma dimidiata	Veracruz	Amatlan de los Reyes	La Cantera	660	96	-96	52	24	18	50	49	-96.8733	18.8469	Intradomiciliary	1	M	Negative	InDRE
891	Triatoma dimidiata	Veracruz	Amatlan de los Reyes	La Cantera	660	96	-96	52	24	18	50	49	-96.8733	18.8469	Intradomiciliary	1	F	Negative	InDRE
892	Triatoma dimidiata	Veracruz	Amatlan de los Reyes	La Cantera	660	96	-96	52	24	18	50	49	-96.8733	18.8469	Intradomiciliary	1	M	n.d.	InDRE
893	Triatoma dimidiata	Veracruz	Amatlan de los Reyes	La Cantera	660	96	-96	52	24	18	50	49	-96.8733	18.8469	Intradomiciliary	1	F	n.d.	InDRE
894	Triatoma dimidiata	Veracruz	Emiliano Zapata	Monte Obscuro	760	96	-96	47	18	19	23	40	-96.7883	19.3944	Intradomiciliary	3	F	Negative	InDRE
895	Triatoma dimidiata	Veracruz	Emiliano Zapata	Monte Obscuro	760	96	-96	47	18	19	23	40	-96.7883	19.3944	Intradomiciliary	1	F	n.d.	InDRE
896	Triatoma dimidiata	Veracruz	Emiliano Zapata	Chavarillo pueblo	880	96	-96	47	29	19	25	31	-96.7914	19.4253	Intradomiciliary	1	M	Negative	InDRE
897	Triatoma dimidiata	Veracruz	Emiliano Zapata	Chavarillo pueblo	880	96	-96	47	29	19	25	31	-96.7914	19.4253	Intradomiciliary	1	F	Negative	InDRE
898	Triatoma dimidiata	Veracruz	Emiliano Zapata	Chavarillo pueblo	880	96	-96	47	29	19	25	31	-96.7914	19.4253	Intradomiciliary	2	M	Negative	InDRE
899	Triatoma dimidiata	Veracruz	Emiliano Zapata	Chavarillo pueblo	880	96	-96	47	29	19	25	31	-96.7914	19.4253	Intradomiciliary	2	M	Negative	InDRE
900	Triatoma dimidiata	Veracruz	Emiliano Zapata	Chavarillo pueblo	880	96	-96	47	29	19	25	31	-96.7914	19.4253	Intradomiciliary	2	F	Negative	InDRE
901	Triatoma dimidiata	Veracruz	Santiago Tuxtla	Los jarochos	20	95	-95	26	49	18	27	53	-95.4469	18.4647	Intradomiciliary	1	M	Positive	InDRE
902	Triatoma dimidiata	Veracruz	Santiago Tuxtla	Los jarochos	20	95	-95	26	49	18	27	53	-95.4469	18.4647	Intradomiciliary	1	M	Negative	InDRE
903	Triatoma dimidiata	Veracruz	Santiago Tuxtla	Los jarochos	20	95	-95	26	49	18	27	53	-95.4469	18.4647	Intradomiciliary	1	M	n.d.	InDRE
904	Triatoma dimidiata	Veracruz	Santiago Tuxtla	Los jarochos	20	95	-95	26	49	18	27	53	-95.4469	18.4647	Intradomiciliary	1	M	Negative	InDRE
905	Triatoma dimidiata	Puebla	Jopala	Chicontla	340	97	-97	49	50	20	14	39	-97.8306	20.2442	n.d.	1	M	Negative	InDRE
906	Triatoma dimidiata	Veracruz	San Juan Evangelista	Villa Juanita	65	95	-95	13	25	17	48	39	-95.2236	17.8108	n.d.	1	M	Negative	InDRE
907	Triatoma dimidiata	Veracruz	San Juan Evangelista	Villa Juanita	65	95	-95	13	25	17	48	39	-95.2236	17.8108	n.d.	1	M	Negative	InDRE
908	Triatoma dimidiata	Veracruz	Pajapan	El Mangal	20	94	-94	39	27	18	11	17	-94.6575	18.1881	Intradomiciliary	1	M	Negative	InDRE
909	Triatoma dimidiata	Veracruz	Pajapan	El Mangal	20	94	-94	39	27	18	11	17	-94.6575	18.1881	Intradomiciliary	1	M	Negative	InDRE
910	Triatoma dimidiata	Veracruz	Chinameca	Ateponta	20	94	-94	40	11	18	4	49	-94.6697	18.0803	n.d.	1	F	n.d.	InDRE
911	Triatoma dimidiata	Veracruz	Chinameca	Ateponta	20	94	-94	40	11	18	4	49	-94.6697	18.0803	n.d.	1	F	n.d.	InDRE
912	Triatoma dimidiata	Veracruz	San Juan Evangelista	Raya las Carolinas	30	95	-95	11	50	17	50	41	-95.1972	17.8447	n.d.	1	F	Negative	InDRE
913	Triatoma dimidiata	Veracruz	Santiago Tuxtla	Los Jarochos	20	95	-95	26	49	18	27	53	-95.4469	18.4647	Intradomiciliary	1	F	Positive	InDRE
914	Triatoma dimidiata	Veracruz	Chontla	San Francisco	140	97	-97	57	10	21	17	15	-97.9528	21.2875	n.d.	1	M	Negative	InDRE
915	Triatoma dimidiata	Veracruz	Chontla	San Francisco	140	97	-97	57	10	21	17	15	-97.9528	21.2875	n.d.	1	F	Negative	InDRE
916	Triatoma dimidiata	Veracruz	Chontla	San Francisco	140	97	-97	57	10	21	17	15	-97.9528	21.2875	n.d.	1	M	Negative	InDRE
917	Triatoma dimidiata	Veracruz	Chontla	San Francisco	140	97	-97	57	10	21	17	15	-97.9528	21.2875	n.d.	1	F	Negative	InDRE
918	Triatoma dimidiata	Veracruz	Ixcatepec	La Guasina	210	97	-97	59	6	21	12	56	-97.985	21.2156	n.d.	1	F	Negative	InDRE
919	Triatoma dimidiata	Veracruz	Ixcatepec	La Guasina	210	97	-97	59	6	21	12	56	-97.985	21.2156	n.d.	1	F	n.d.	InDRE
920	Triatoma dimidiata	Veracruz	Ixcatepec	La Guasina	210	97	-97	59	6	21	12	56	-97.985	21.2156	n.d.	1	F	Negative	InDRE
921	Triatoma dimidiata	Veracruz	Ixcatepec	La Guasina	210	97	-97	59	6	21	12	56	-97.985	21.2156	n.d.	1	F	Negative	InDRE
922	Triatoma dimidiata	Veracruz	Ixcatepec	La Guasina	210	97	-97	59	6	21	12	56	-97.985	21.2156	n.d.	1	M	Negative	InDRE
923	Triatoma dimidiata	Veracruz	Ixcatepec	Ejido Ixcatepec	200	98	-98	0	15	21	14	14	-98.0042	21.2372	n.d.	1	M	Negative	InDRE
924	Triatoma dimidiata	Veracruz	Ixcatepec	Ejido Ixcatepec	200	98	-98	0	15	21	14	14	-98.0042	21.2372	n.d.	1	F	Negative	InDRE
925	Triatoma dimidiata	Veracruz	Ixcatepec	Ejido Ixcatepec	200	98	-98	0	15	21	14	14	-98.0042	21.2372	n.d.	1	F	Negative	InDRE
926	Triatoma dimidiata	Veracruz	Ixcatepec	La Avanzada	260	98	-98	1	30	21	11	43	-98.025	21.1953	n.d.	1	M	Negative	InDRE
927	Triatoma dimidiata	Veracruz	Ixcatepec	La Avanzada	260	98	-98	1	30	21	11	43	-98.025	21.1953	n.d.	1	M	Negative	InDRE
928	Triatoma dimidiata	Veracruz	Ixcatepec	Coyol seco	260	98	-98	1	33	21	11	26	-98.0258	21.1906	n.d.	1	M	Negative	InDRE
929	Triatoma dimidiata	Veracruz	Ixcatepec	Piedras Clavadas	260	97	-97	59	34	21	10	1	-97.9928	21.1669	n.d.	1	M	Negative	InDRE
930	Triatoma dimidiata	Veracruz	Ixcatepec	Piedras Clavadas	260	97	-97	59	34	21	10	1	-97.9928	21.1669	n.d.	1	F	Negative	InDRE
931	Triatoma dimidiata	Veracruz	Ixcatepec	Piedras Clavadas	260	97	-97	59	34	21	10	1	-97.9928	21.1669	n.d.	1	M	Negative	InDRE
932	Triatoma dimidiata	Veracruz	Ixcatepec	Piedras Clavadas	260	97	-97	59	34	21	10	1	-97.9928	21.1669	n.d.	1	F	Negative	InDRE
933	Triatoma dimidiata	Veracruz	Ixcatepec	Siete Palmas	160	98	-98	1	41	21	11	44	-98.0281	21.1956	n.d.	1	M	Negative	InDRE
934	Triatoma dimidiata	Veracruz	Ixcatepec	Siete Palmas	160	98	-98	1	41	21	11	44	-98.0281	21.1956	n.d.	1	F	Negative	InDRE
935	Triatoma dimidiata	Veracruz	Ixcatepec	Siete Palmas	160	98	-98	1	41	21	11	44	-98.0281	21.1956	n.d.	1	M	Negative	InDRE
936	Triatoma dimidiata	Veracruz	Ixcatepec	Siete Palmas	160	98	-98	1	41	21	11	44	-98.0281	21.1956	n.d.	2	F	Negative	InDRE
937	Triatoma dimidiata	Veracruz	Ixcatepec	Siete Palmas	160	98	-98	1	41	21	11	44	-98.0281	21.1956	n.d.	1	M	Negative	InDRE
938	Triatoma dimidiata	Veracruz	Ixcatepec	Siete Palmas	160	98	-98	1	41	21	11	44	-98.0281	21.1956	n.d.	1	F	Negative	InDRE
939	Triatoma dimidiata	Veracruz	Ixcatepec	Siete Palmas	160	98	-98	1	41	21	11	44	-98.0281	21.1956	n.d.	1	NIII	Negative	InDRE
940	Triatoma dimidiata	Veracruz	Ixcatepec	Siete Palmas	160	98	-98	1	41	21	11	44	-98.0281	21.1956	n.d.	3	NV	Negative	InDRE
941	Triatoma dimidiata	Veracruz	Ixcatepec	Siete Palmas	160	98	-98	1	41	21	11	44	-98.0281	21.1956	n.d.	1	F	Negative	InDRE
942	Triatoma dimidiata	Veracruz	Ixcatepec	Siete Palmas	160	98	-98	1	41	21	11	44	-98.0281	21.1956	n.d.	2	M	Negative	InDRE
943	Triatoma dimidiata	Veracruz	Ixcatepec	Siete Palmas	160	98	-98	1	41	21	11	44	-98.0281	21.1956	n.d.	1	M	Negative	InDRE
944	Triatoma dimidiata	Veracruz	Choapas	Ejido Alto Uxpanapa nº 3	30	94	-94	3	30	17	36	20	-94.0583	17.6056	n.d.	2	M	Negative	InDRE
945	Triatoma dimidiata	Veracruz	Choapas	Ejido Alto Uxpanapa nº 3	30	94	-94	3	30	17	36	20	-94.0583	17.6056	n.d.	1	M	Positive	InDRE
946	Triatoma dimidiata	Veracruz	Ixcatepec	El Gavilán	220	98	-98	0	33	21	12	42	-98.0092	21.2117	Intradomiciliary	1	F	Negative	InDRE
947	Triatoma dimidiata	Veracruz	Ixcatepec	El Gavilán	220	98	-98	0	33	21	12	42	-98.0092	21.2117	Intradomiciliary	1	F	Negative	InDRE
948	Triatoma dimidiata	Veracruz	Ixcatepec	El Gavilán	220	98	-98	0	33	21	12	42	-98.0092	21.2117	Intradomiciliary	1	M	Negative	InDRE
949	Triatoma dimidiata	Veracruz	Citlaltepetl	El Higo	100	97	-97	54	15	21	22	42	-97.9042	21.3783	Intradomiciliary	1	F	Negative	InDRE
950	Triatoma dimidiata	Veracruz	Ixcatepec	Naranjal	160	97	-97	59	26	21	13	19	-97.9906	21.2219	Intradomiciliary	1	M	Negative	InDRE
951	Triatoma dimidiata	Veracruz	Citlaltepetl	El Higo	100	97	-97	54	15	21	22	42	-97.9042	21.3783	Intradomiciliary	1	F	Negative	InDRE
952	Triatoma dimidiata	Veracruz	Citlaltepetl	La Calabaza	100	97	-97	55	18	21	23	35	-97.9217	21.3931	n.d.	1	F	Negative	InDRE
953	Triatoma dimidiata	Veracruz	Tlapacoyan	Otra Banda	340	97	-97	13	15	19	59	51	-97.2208	19.9975	n.d.	1	M	Negative	InDRE
954	Triatoma dimidiata	Hidalgo	Huautla	Los Puentes	500	98	-98	18	41	21	2	26	-98.3114	21.0406	Intradomiciliary	1	M	Positive	InDRE
955	Triatoma dimidiata	Hidalgo	Huautla	Los Puentes	500	98	-98	18	41	21	2	26	-98.3114	21.0406	Intradomiciliary	2	F	Positive	InDRE
956	Triatoma dimidiata	Hidalgo	Atlapexco	Achiquihuixtla	500	98	-98	18	41	21	2	26	-98.3114	21.0406	Intradomiciliary	2	M	Negative	InDRE
957	Triatoma dimidiata	Hidalgo	Atlapexco	Atlapexco	160	98	-98	20	53	21	1	1	-98.3481	21.0169	Intradomiciliary	2	F	Negative	InDRE
958	Triatoma dimidiata	Hidalgo	Xochiatipan	Xochiatipan	680	98	-98	17	7	20	50	2	-98.2853	20.8339	Intradomiciliary	3	F	Negative	InDRE
959	Triatoma dimidiata	Hidalgo	Xochiatipan	Xochiatipan	680	98	-98	17	7	20	50	2	-98.2853	20.8339	Intradomiciliary	1	M	Negative	InDRE
960	Triatoma dimidiata	Hidalgo	Xochiatipan	Xochiatipan	680	98	-98	17	7	20	50	2	-98.2853	20.8339	Intradomiciliary	1	M	Negative	InDRE
961	Triatoma dimidiata	Hidalgo	Xochiatipan	Xochiatipan	680	98	-98	17	7	20	50	2	-98.2853	20.8339	Intradomiciliary	2	F	Negative	InDRE
962	Triatoma dimidiata	Hidalgo	Xochiatipan	Xochiatipan	680	98	-98	17	7	20	50	2	-98.2853	20.8339	Intradomiciliary	1	M	Negative	InDRE
963	Triatoma dimidiata	Hidalgo	Xochiatipan	Xochiatipan	680	98	-98	17	7	20	50	2	-98.2853	20.8339	Intradomiciliary	2	F	Negative	InDRE
964	Triatoma dimidiata	Hidalgo	Xochiatipan	Xochiatipan	680	98	-98	17	7	20	50	2	-98.2853	20.8339	Intradomiciliary	1	F	Positive	InDRE
965	Triatoma dimidiata	Hidalgo	Xochiatipan	Xochiatipan	680	98	-98	17	7	20	50	2	-98.2853	20.8339	Intradomiciliary	1	M	Negative	InDRE
966	Triatoma dimidiata	Hidalgo	Yahualica	Yahualica	660	98	-98	22	55	20	56	57	-98.3819	20.9492	Intradomiciliary	1	M	Negative	InDRE
967	Triatoma dimidiata	Hidalgo	Yahualica	El Arenal	220	98	-98	23	12	20	54	36	-98.3867	20.91	Intradomiciliary	1	M	Positive	InDRE
968	Triatoma dimidiata	Hidalgo	Jaltocan	Revolución Mexicana	180	98	-98	31	16	21	8	52	-98.5211	21.1478	Intradomiciliary	2	F	Negative	InDRE
969	Triatoma dimidiata	Hidalgo	Jaltocan	Revolución Mexicana	180	98	-98	31	16	21	8	52	-98.5211	21.1478	Intradomiciliary	1	F	Positive	InDRE
970	Triatoma dimidiata	Hidalgo	Jaltocan	Revolución Mexicana	180	98	-98	31	16	21	8	52	-98.5211	21.1478	Intradomiciliary	1	M	Negative	InDRE
971	Triatoma dimidiata	Hidalgo	Jaltocan	Jaltocan	200	98	-98	32	17	21	7	59	-98.5381	21.1331	Intradomiciliary	1	F	Positive	InDRE
972	Triatoma dimidiata	Hidalgo	Huejutla	Huehuetla	380	98	-98	30	11	21	4	25	-98.5031	21.0736	Intradomiciliary	1	F	Negative	InDRE
973	Triatoma dimidiata	Hidalgo	Huejutla	Huehuetla	380	98	-98	30	11	21	4	25	-98.5031	21.0736	Intradomiciliary	1	M	Positive	InDRE
974	Triatoma dimidiata	Hidalgo	Huejutla	Huehuetla	380	98	-98	30	11	21	4	25	-98.5031	21.0736	Intradomiciliary	1	M	Negative	InDRE
975	Triatoma dimidiata	Hidalgo	Huejutla	Tehuetlan	320	98	-98	30	28	21	3	9	-98.5078	21.0525	Intradomiciliary	3	M	Negative	InDRE
976	Triatoma dimidiata	Veracruz	Tancoco	LLano de en Medio	160	97	-97	45	26	21	15	9	-97.7572	21.2525	Intradomiciliary	1	F	Negative	InDRE
977	Triatoma dimidiata	Veracruz	Ixcatepec	Siete palmas	160	98	-98	1	41	21	11	44	-98.0281	21.1956	Intradomiciliary	2	F	Negative	InDRE
978	Triatoma dimidiata	Veracruz	Ixcatepec	Siete palmas	160	98	-98	1	41	21	11	44	-98.0281	21.1956	Intradomiciliary	3	M	Negative	InDRE
979	Triatoma dimidiata	Veracruz	Ixcatepec	Coyol seco	260	98	-98	1	33	21	11	26	-98.0258	21.1906	Intradomiciliary	1	M	n.d.	InDRE
980	Triatoma dimidiata	Veracruz	Ixcatepec	Coyol seco	260	98	-98	1	33	21	11	26	-98.0258	21.1906	Intradomiciliary	2	NV	n.d.	InDRE
981	Triatoma dimidiata	Campeche	Hopelchen	Bolonchen	120	89	-89	44	51	20	0	15	-89.7475	20.0042	Intradomiciliary	1	F		InDRE
982	Triatoma dimidiata	Veracruz	Valle de Uxpanpa	Ejido Alto Uxpanpa	30	94	-94	3	30	17	36	20	-94.0583	17.6056	n.d.	1	F	Negative	InDRE
983	Triatoma dimidiata	Veracruz	Las Choapas	Ejido Alto Uxpanpa	30	94	-94	3	30	17	36	20	-94.0583	17.6056	n.d.	1	F	Negative	InDRE
984	Triatoma dimidiata	Veracruz	Las Choapas	Ejido Alto Uxpanpa	30	94	-94	3	30	17	36	20	-94.0583	17.6056	n.d.	1	M	Negative	InDRE
985	Triatoma dimidiata	Veracruz	Tepetzintla	Villa Nueva	200	97	-97	48	18	21	7	35	-97.805	21.1264	n.d.	3	M	Negative	InDRE
986	Triatoma dimidiata	Veracruz	Tepetzintla	Villa Nueva	200	97	-97	48	18	21	7	35	-97.805	21.1264	n.d.	2	F	Negative	InDRE
987	Triatoma dimidiata	Veracruz	Tepetzintla	Villa Nueva	200	97	-97	48	18	21	7	35	-97.805	21.1264	n.d.	1	M	Positive	InDRE
988	Triatoma dimidiata	Veracruz	Tepetzintla	Villa Nueva	200	97	-97	48	18	21	7	35	-97.805	21.1264	n.d.	2	F	Negative	InDRE
989	Triatoma dimidiata	Veracruz	Tepetzintla	Villa Nueva	200	97	-97	48	18	21	7	35	-97.805	21.1264	n.d.	1	M	Negative	InDRE
990	Triatoma dimidiata	Veracruz	Tepetzintla	Villa Nueva	200	97	-97	48	18	21	7	35	-97.805	21.1264	n.d.	1	M	Negative	InDRE
991	Triatoma dimidiata	Veracruz	Citlaltepetl	Ceiba Vieja	140	97	-97	53	29	21	21	29	-97.8914	21.3581	n.d.	1	F	Negative	InDRE
992	Triatoma dimidiata	Veracruz	Ixcatepec	Ejido Ixcatepec	200	98	-98	0	15	21	14	14	-98.0042	21.2372	n.d.	1	F	Negative	InDRE
993	Triatoma dimidiata	Veracruz	Ixcatepec	Siete Palmas	160	98	-98	1	41	21	11	44	-98.0281	21.1956	n.d.	4	F	Negative	InDRE
994	Triatoma dimidiata	Veracruz	Ixcatepec	Siete Palmas	160	98	-98	1	41	21	11	44	-98.0281	21.1956	n.d.	1	M	Negative	InDRE
995	Triatoma dimidiata	Veracruz	Ixcatepec	Ejido Ixcatepec	200	98	-98	0	15	21	14	14	-98.0042	21.2372	n.d.	1	F	Negative	InDRE
996	Triatoma dimidiata	Veracruz	Chontla	San Francisco	140	97	-97	57	10	21	17	15	-97.9528	21.2875	n.d.	1	F	Negative	InDRE
997	Triatoma dimidiata	Veracruz	Chontla	San Francisco	140	97	-97	57	10	21	17	15	-97.9528	21.2875	n.d.	1	M	Negative	InDRE
998	Triatoma dimidiata	Veracruz	Ixcatepec	Ejido Ixcatepec	200	98	-98	0	15	21	14	14	-98.0042	21.2372	n.d.	1	M	Negative	InDRE
999	Triatoma dimidiata	Veracruz	Ixcatepec	Ejido Ixcatepec	200	98	-98	0	15	21	14	14	-98.0042	21.2372	n.d.	1	M	Negative	InDRE
1000	Triatoma dimidiata	Veracruz	Tepetzintla	Villa Nueva	200	97	-97	48	18	21	7	35	-97.805	21.1264	n.d.	1	F	Negative	InDRE
1001	Triatoma dimidiata	Veracruz	Ixcatepec	Ejido Ixcatepec	200	98	-98	0	15	21	14	14	-98.0042	21.2372	n.d.	2	F	Negative	InDRE
1002	Triatoma dimidiata	Veracruz	Ixcatepec	Ejido Ixcatepec	200	98	-98	0	15	21	14	14	-98.0042	21.2372	n.d.	1	M	Positive	InDRE
1003	Triatoma dimidiata	Veracruz	Ixcatepec	Siete Palmas	160	98	-98	1	41	21	11	44	-98.0281	21.1956	n.d.	2	M	Negative	InDRE
1004	Triatoma dimidiata	Veracruz	Ixcatepec	Siete Palmas	160	98	-98	1	41	21	11	44	-98.0281	21.1956	n.d.	1	F	Negative	InDRE
1005	Triatoma dimidiata	Veracruz	Ixcatepec	Ejido Ixcatepec	160	98	-98	1	41	21	11	44	-98.0281	21.1956	n.d.	1	M	Negative	InDRE
1006	Triatoma dimidiata	Veracruz	Tepetzintla	Villa Nueva	200	97	-97	48	18	21	7	35	-97.805	21.1264	n.d.	2	M	Negative	InDRE
1007	Triatoma dimidiata	Veracruz	Tepetzintla	Villa Nueva	200	97	-97	48	18	21	7	35	-97.805	21.1264	n.d.	2	F	Negative	InDRE
1008	Triatoma dimidiata	Veracruz	Tepetzintla	Villa Nueva	200	97	-97	48	18	21	7	35	-97.805	21.1264	n.d.	1	F	Negative	InDRE
1009	Triatoma dimidiata	Veracruz	Ixcatepec	Poza Azul ó Piedras Clavadas	260	97	-97	59	34	21	10	1	-97.9928	21.1669	n.d.	3	F	Negative	InDRE
1010	Triatoma dimidiata	Veracruz	Ixcatepec	Poza Azul ó Piedras Clavadas	260	97	-97	59	34	21	10	1	-97.9928	21.1669	n.d.	1	M	Negative	InDRE
1011	Triatoma dimidiata	Veracruz	Tuxpam	Tuxpam	10	97	-97	24	11	20	57	32	-97.4031	20.9589	n.d.	1	M	n.d.	InDRE
1012	Triatoma dimidiata	Veracruz	Ixcatepec	Ejido Ixcatepec	200	98	-98	0	15	21	14	14	-98.0042	21.2372	n.d.	2	M	Negative	InDRE
1013	Triatoma dimidiata	Veracruz	Ixcatepec	Poza Azul ó Piedras Clavadas	260	97	-97	59	34	21	10	1	-97.9928	21.1669	n.d.	1	F	Negative	InDRE
1014	Triatoma dimidiata	Veracruz	Naranjos de Amatlan	Los Naranjos	60	97	-97	41	12	21	20	59	-97.6867	21.3497	n.d.	1	F	Negative	InDRE
1015	Triatoma dimidiata	Veracruz	Chontla	San Francisco	140	97	-97	57	10	21	17	15	-97.9528	21.2875	n.d.	1	F	Negative	InDRE
1016	Triatoma dimidiata	Veracruz	Temapache	La Pedrera	80	97	-97	52	12	20	54	58	-97.87	20.9161	n.d.	1	F	Negative	InDRE
1017	Triatoma dimidiata	Veracruz	Ixcatepec	Poza Azul ó Piedras Clavadas	260	97	-97	59	34	21	10	1	-97.9928	21.1669	n.d.	3	F	Negative	InDRE
1018	Triatoma dimidiata	Veracruz	Ixcatepec	Poza Azul ó Piedras Clavadas	260	97	-97	59	34	21	10	1	-97.9928	21.1669	n.d.	2	M	Negative	InDRE
1019	Triatoma dimidiata	Veracruz	Citlaltepetl	El Naranjal	200	97	-97	53	25	21	19	56	-97.8903	21.3322	n.d.	1	F	Negative	InDRE
1020	Triatoma dimidiata	Veracruz	Chinampa de Gorostiza	KM 22 Ampliación	80	97	-97	40	58	21	22	21	-97.6828	21.3725	n.d.	2	F	Negative	InDRE
1021	Triatoma dimidiata	Veracruz	Citlaltepetl	El Naranjal	200	97	-97	53	25	21	19	56	-97.8903	21.3322	n.d.	1	F	Negative	InDRE
1022	Triatoma dimidiata	Veracruz	Ixcatepec	Poza Azul ó Piedras Clavadas	260	97	-97	59	34	21	10	1	-97.9928	21.1669	n.d.	1	F	Negative	InDRE
1023	Triatoma dimidiata	Veracruz	Chontla	San Francisco	140	97	-97	57	10	21	17	15	-97.9528	21.2875	n.d.	2	M	Negative	InDRE
1024	Triatoma dimidiata	Veracruz	Chontla	San Francisco	140	97	-97	57	10	21	17	15	-97.9528	21.2875	n.d.	1	F	Negative	InDRE
1025	Triatoma dimidiata	Veracruz	Angel R. Cabada	Cerro Prieto	150	95	-95	23	3	18	33	24	-95.3842	18.5567	Intradomiciliary	1	M	Negative	InDRE
1026	Triatoma dimidiata	Veracruz	Angel R. Cabada	La Providencia	20	95	-95	28	34	18	30	33	-95.4761	18.5092	Intradomiciliary	1	M	Positive	InDRE
1027	Triatoma dimidiata	Veracruz	Angel R. Cabada	La Providencia	20	95	-95	28	34	18	30	33	-95.4761	18.5092	Intradomiciliary	1	M	Positive	InDRE
1028	Triatoma dimidiata	Veracruz	Angel R. Cabada	La Providencia	20	95	-95	28	34	18	30	33	-95.4761	18.5092	Intradomiciliary	1	M	Positive	InDRE
1029	Triatoma dimidiata	Veracruz	San Juan Evangelista	El Porvenir	80	95	-95	22	32	17	43	24	-95.3756	17.7233	n.d.	1	F	Positive	InDRE
1030	Triatoma dimidiata	Veracruz	Angel R. Cabada	La Providencia	20	95	-95	28	34	18	30	33	-95.4761	18.5092	Intradomiciliary	1	M	Negative	InDRE
1031	Triatoma dimidiata	Veracruz	Ixcatepec	La Guasina	210	97	-97	59	6	21	12	56	-97.985	21.2156	n.d.	4	F	Negative	InDRE
1032	Triatoma dimidiata	Veracruz	Ixcatepec	La Guasina	210	97	-97	59	6	21	12	56	-97.985	21.2156	n.d.	2	M	Negative	InDRE
1033	Triatoma dimidiata	Veracruz	Ixcatepec	La Guasina	210	97	-97	59	6	21	12	56	-97.985	21.2156	n.d.	1	M	Positive	InDRE
1034	Triatoma dimidiata	Veracruz	Ixcatepec	La Guasina	210	97	-97	59	6	21	12	56	-97.985	21.2156	n.d.	1	M	Negative	InDRE
1035	Triatoma dimidiata	Veracruz	Ixcatepec	La Guasina	210	97	-97	59	6	21	12	56	-97.985	21.2156	n.d.	3	M	Positive	InDRE
1036	Triatoma dimidiata	Veracruz	Ixcatepec	La Guasina	210	97	-97	59	6	21	12	56	-97.985	21.2156	n.d.	4	M	Negative	InDRE
1037	Triatoma dimidiata	Veracruz	Ixcatepec	La Guasina	210	97	-97	59	6	21	12	56	-97.985	21.2156	n.d.	1	M	n.d.	InDRE
1038	Triatoma dimidiata	Veracruz	Ixcatepec	La Guasina	210	97	-97	59	6	21	12	56	-97.985	21.2156	n.d.	1	M	Negative	InDRE
1039	Triatoma dimidiata	Veracruz	Citlaltepetl	La Cruz	200	97	-97	53	40	21	19	45	-97.8944	21.3292	n.d.	1	F	Negative	InDRE
1040	Triatoma dimidiata	Veracruz	Citlaltepetl	Los Cerritos	180	97	-97	53	3	21	20	39	-97.8842	21.3442	n.d.	1	F	Negative	InDRE
1041	Triatoma dimidiata	Veracruz	Citlaltepetl	Los Cerritos	180	97	-97	53	3	21	20	39	-97.8842	21.3442	n.d.	3	M	Negative	InDRE
1042	Triatoma dimidiata	Veracruz	Citlaltepetl	Los Cerritos	180	97	-97	53	3	21	20	39	-97.8842	21.3442	n.d.	2	M	Negative	InDRE
1043	Triatoma dimidiata	Veracruz	Citlaltepetl	Los Cerritos	180	97	-97	53	3	21	20	39	-97.8842	21.3442	n.d.	1	M	Positive	InDRE
1044	Triatoma dimidiata	Veracruz	Citlaltepetl	Los Cerritos	180	97	-97	53	3	21	20	39	-97.8842	21.3442	n.d.	1	M	Negative	InDRE
1045	Triatoma dimidiata	Veracruz	Citlaltepetl	Los Cerritos	180	97	-97	53	3	21	20	39	-97.8842	21.3442	n.d.	1	M	n.d.	InDRE
1046	Triatoma dimidiata	Veracruz	Citlaltepetl	Los Cerritos	180	97	-97	53	3	21	20	39	-97.8842	21.3442	n.d.	1	F	Negative	InDRE
1047	Triatoma dimidiata	Veracruz	Citlaltepetl	Los Cerritos	180	97	-97	53	3	21	20	39	-97.8842	21.3442	n.d.	1	F	Positive	InDRE
1048	Triatoma dimidiata	Veracruz	Citlaltepetl	Los Cerritos	180	97	-97	53	3	21	20	39	-97.8842	21.3442	n.d.	3	M	Negative	InDRE
1049	Triatoma dimidiata	Veracruz	Chontla	Cruz Manantial	140	97	-97	58	33	21	19	25	-97.9758	21.3236	n.d.	1	F	Negative	InDRE
1050	Triatoma dimidiata	Veracruz	Chontla	Cruz Manantial	140	97	-97	58	33	21	19	25	-97.9758	21.3236	n.d.	1	F	n.d.	InDRE
1051	Triatoma dimidiata	Veracruz	Chontla	La Laja	100	97	-97	58	13	21	22	27	-97.9703	21.3742	n.d.	1	F	Negative	InDRE
1052	Triatoma dimidiata	Veracruz	Chontla	La Laja	100	97	-97	58	13	21	22	27	-97.9703	21.3742	n.d.	1	M	Negative	InDRE
1053	Triatoma dimidiata	Veracruz	Chontla	La Laja	100	97	-97	58	13	21	22	27	-97.9703	21.3742	n.d.	1	F	Negative	InDRE
1054	Triatoma dimidiata	Veracruz	Chontla	La Laja	100	97	-97	58	13	21	22	27	-97.9703	21.3742	n.d.	1	F	Positive	InDRE
1055	Triatoma dimidiata	Veracruz	Chontla	La Laja	100	97	-97	58	13	21	22	27	-97.9703	21.3742	n.d.	3	M	Positive	InDRE
1056	Triatoma dimidiata	Veracruz	Chontla	La Laja	100	97	-97	58	13	21	22	27	-97.9703	21.3742	n.d.	1	M	Positive	InDRE
1057	Triatoma dimidiata	Veracruz	Chontla	La Laja	100	97	-97	58	13	21	22	27	-97.9703	21.3742	n.d.	1	M	Negative	InDRE
1058	Triatoma dimidiata	Veracruz	Citlaltepetl	Ceiba Vieja	140	97	-97	53	29	21	21	29	-97.8914	21.3581	n.d.	1	F	Negative	InDRE
1059	Triatoma dimidiata	Veracruz	Citlaltepetl	Ceiba Vieja	140	97	-97	53	29	21	21	29	-97.8914	21.3581	n.d.	1	M	Negative	InDRE
1060	Triatoma dimidiata	Veracruz	Citlaltepetl	Ceiba Vieja	140	97	-97	53	29	21	21	29	-97.8914	21.3581	n.d.	1	F	Negative	InDRE
1061	Triatoma dimidiata	Veracruz	Citlaltepetl	Ceiba Vieja	140	97	-97	53	29	21	21	29	-97.8914	21.3581	n.d.	2	M	Negative	InDRE
1062	Triatoma dimidiata	Veracruz	Citlaltepetl	Ceiba Vieja	140	97	-97	53	29	21	21	29	-97.8914	21.3581	n.d.	1	F	Negative	InDRE
1063	Triatoma dimidiata	Veracruz	Tuxpam	Héroes de Nacozari	30	97	-97	27	39	21	6	21	-97.4608	21.1058	n.d.	1	M	n.d.	InDRE
1064	Triatoma dimidiata	Veracruz	Citlaltepetl	Cerritos	180	97	-97	53	3	21	20	39	-97.8842	21.3442	n.d.	1	F	Negative	InDRE
1065	Triatoma dimidiata	Veracruz	Citlaltepetl	Cerritos	180	97	-97	53	3	21	20	39	-97.8842	21.3442	n.d.	3	M	Negative	InDRE
1066	Triatoma dimidiata	Veracruz	Citlaltepetl	Cerritos	180	97	-97	53	3	21	20	39	-97.8842	21.3442	n.d.	1	M	n.d.	InDRE
1067	Triatoma dimidiata	Hidalgo	Huazalingo	Amaxac	300	98	-98	26	28	21	2	29	-98.4411	21.0414	Intradomiciliary	1	M	Negative	InDRE
1068	Triatoma dimidiata	Hidalgo	Huazalingo	Amaxac	300	98	-98	26	28	21	2	29	-98.4411	21.0414	Intradomiciliary	2	F	Negative	InDRE
1069	Triatoma dimidiata	Hidalgo	Huazalingo	Amaxac	300	98	-98	26	28	21	2	29	-98.4411	21.0414	Intradomiciliary	3	M	Negative	InDRE
1070	Triatoma dimidiata	Hidalgo	Huazalingo	Amaxac	300	98	-98	26	28	21	2	29	-98.4411	21.0414	Intradomiciliary	2	F	n.d.	InDRE
1071	Triatoma dimidiata	Hidalgo	Huazalingo	Amaxac	300	98	-98	26	28	21	2	29	-98.4411	21.0414	Intradomiciliary	1	M	n.d.	InDRE
1072	Triatoma dimidiata	Hidalgo	Huazalingo	Amaxac	300	98	-98	26	28	21	2	29	-98.4411	21.0414	n.d.	4	F	Negative	InDRE
1073	Triatoma dimidiata	Hidalgo	Huazalingo	Amaxac	300	98	-98	26	28	21	2	29	-98.4411	21.0414	n.d.	1	F	Positive	InDRE
1074	Triatoma dimidiata	Hidalgo	Huazalingo	Amaxac	300	98	-98	26	28	21	2	29	-98.4411	21.0414	n.d.	1	M	Positive	InDRE
1075	Triatoma dimidiata	Hidalgo	Huazalingo	Amaxac	300	98	-98	26	28	21	2	29	-98.4411	21.0414	Intradomiciliary	1	F	Negative	InDRE
1076	Triatoma dimidiata	Hidalgo	Huazalingo	Amaxac	300	98	-98	26	28	21	2	29	-98.4411	21.0414	Intradomiciliary	1	M	Negative	InDRE
1077	Triatoma dimidiata	Hidalgo	Huazalingo	Amaxac	300	98	-98	26	28	21	2	29	-98.4411	21.0414	Intradomiciliary	1	M	Positive	InDRE
1078	Triatoma dimidiata	Hidalgo	Huazalingo	Amaxac	300	98	-98	26	28	21	2	29	-98.4411	21.0414	n.d.	1	M	Negative	InDRE
1079	Triatoma dimidiata	Hidalgo	Huazalingo	Amaxac	300	98	-98	26	28	21	2	29	-98.4411	21.0414	Intradomiciliary	1	F	Negative	InDRE
1080	Triatoma dimidiata	Hidalgo	Huazalingo	Amaxac	300	98	-98	26	28	21	2	29	-98.4411	21.0414	Intradomiciliary	1	F	n.d.	InDRE
1081	Triatoma dimidiata	Hidalgo	Huazalingo	Amaxac	300	98	-98	26	28	21	2	29	-98.4411	21.0414	Intradomiciliary	2	M	Negative	InDRE
1082	Triatoma dimidiata	Hidalgo	Huazalingo	Amaxac	300	98	-98	26	28	21	2	29	-98.4411	21.0414	Intradomiciliary	1	M	Negative	InDRE
1083	Triatoma dimidiata	Hidalgo	Huazalingo	Amaxac	300	98	-98	26	28	21	2	29	-98.4411	21.0414	Intradomiciliary	4	M	Negative	InDRE
1084	Triatoma dimidiata	Hidalgo	Huazalingo	Amaxac	300	98	-98	26	28	21	2	29	-98.4411	21.0414	Intradomiciliary	2	F	n.d.	InDRE
1085	Triatoma dimidiata	Hidalgo	Huazalingo	Amaxac	300	98	-98	26	28	21	2	29	-98.4411	21.0414	Intradomiciliary	2	F	Negative	InDRE
1086	Triatoma dimidiata	Hidalgo	Huazalingo	Amaxac	300	98	-98	26	28	21	2	29	-98.4411	21.0414	Intradomiciliary	1	F	Negative	InDRE
1087	Triatoma dimidiata	Hidalgo	Huazalingo	Amaxac	300	98	-98	26	28	21	2	29	-98.4411	21.0414	Intradomiciliary	1	M	Negative	InDRE
1088	Triatoma dimidiata	Hidalgo	Tlanchinol	Chalchocotipa	820	98	-98	35	8	21	2	59	-98.5856	21.0497	Intradomiciliary	2	F	Negative	InDRE
1089	Triatoma dimidiata	Hidalgo	Tlanchinol	Chalchocotipa	820	98	-98	35	8	21	2	59	-98.5856	21.0497	Intradomiciliary	1	M	Negative	InDRE
1090	Triatoma dimidiata	Hidalgo	Tlanchinol	Chalchocotipa	820	98	-98	35	8	21	2	59	-98.5856	21.0497	Intradomiciliary	1	M	Negative	InDRE
1091	Triatoma dimidiata	Hidalgo	Tlanchinol	Chalchocotipa	820	98	-98	35	8	21	2	59	-98.5856	21.0497	Intradomiciliary	1	M	Negative	InDRE
1092	Triatoma dimidiata	Hidalgo	Tlanchinol	Chalchocotipa	820	98	-98	35	8	21	2	59	-98.5856	21.0497	Intradomiciliary	1	F	Negative	InDRE
1093	Triatoma dimidiata	Hidalgo	Tlanchinol	El Suspiro	820	98	-98	33	22	21	3	23	-98.5561	21.0564	Intradomiciliary	1	M	Positive	InDRE
1094	Triatoma dimidiata	Hidalgo	Tlanchinol	El Suspiro	820	98	-98	33	22	21	3	23	-98.5561	21.0564	Intradomiciliary	2	M	Positive	InDRE
1095	Triatoma dimidiata	Hidalgo	Tlanchinol	El Suspiro	820	98	-98	33	22	21	3	23	-98.5561	21.0564	Intradomiciliary	1	M	Negative	InDRE
1096	Triatoma dimidiata	Hidalgo	Huazalingo	Huilotitla	400	98	-98	29	38	21	3	3	-98.4939	21.0508	Intradomiciliary	2	M	Negative	InDRE
1097	Triatoma dimidiata	Hidalgo	Huazalingo	Huilotitla	400	98	-98	29	38	21	3	3	-98.4939	21.0508	Intradomiciliary	1	F	Negative	InDRE
1098	Triatoma dimidiata	Hidalgo	Huazalingo	Huilotitla	400	98	-98	29	38	21	3	3	-98.4939	21.0508	Intradomiciliary	2	F	Negative	InDRE
1099	Triatoma dimidiata	Hidalgo	Huazalingo	Huilotitla	400	98	-98	29	38	21	3	3	-98.4939	21.0508	Intradomiciliary	1	M	Negative	InDRE
1100	Triatoma dimidiata	Hidalgo	Huazalingo	Huilotitla	400	98	-98	29	38	21	3	3	-98.4939	21.0508	Intradomiciliary	1	M	Negative	InDRE
1101	Triatoma dimidiata	Hidalgo	Huazalingo	Tzapotitla	360	98	-98	28	55	20	58	44	-98.4819	20.9789	Intradomiciliary	1	F	Negative	InDRE
1102	Triatoma dimidiata	Hidalgo	Huazalingo	Tzapotitla	360	98	-98	28	55	20	58	44	-98.4819	20.9789	Intradomiciliary	1	M	Negative	InDRE
1103	Triatoma dimidiata	Hidalgo	Huazalingo	Tzapotitla	360	98	-98	28	55	20	58	44	-98.4819	20.9789	Intradomiciliary	1	M	Negative	InDRE
1104	Triatoma dimidiata	Veracruz	Angel R. Cabada	La providencia	20	95	-95	28	34	18	30	33	-95.4761	18.5092	Intradomiciliary	1	F	Negative	InDRE
1105	Triatoma dimidiata	Veracruz	Angel R. Cabada	La providencia	20	95	-95	28	34	18	30	33	-95.4761	18.5092	Intradomiciliary	1	M	Negative	InDRE
1106	Triatoma dimidiata	Veracruz	Cerro Azul	Piedra Labrada	200	97	-97	47	34	21	11	38	-97.7928	21.1939	n.d.	3	M	Negative	InDRE
1107	Triatoma dimidiata	Veracruz	Cerro Azul	Piedra Labrada	200	97	-97	47	34	21	11	38	-97.7928	21.1939	n.d.	1	F	Negative	InDRE
1108	Triatoma dimidiata	Veracruz	Cerro Azul	Piedra Labrada	200	97	-97	47	34	21	11	38	-97.7928	21.1939	n.d.	1	F	Negative	InDRE
1109	Triatoma dimidiata	Veracruz	Cerro Azul	Piedra Labrada	200	97	-97	47	34	21	11	38	-97.7928	21.1939	n.d.	1	F	Negative	InDRE
1110	Triatoma dimidiata	Veracruz	Cerro Azul	Piedra Labrada	200	97	-97	47	34	21	11	38	-97.7928	21.1939	n.d.	1	M	Positive	InDRE
1111	Triatoma dimidiata	Veracruz	Cerro Azul	Piedra Labrada	200	97	-97	47	34	21	11	38	-97.7928	21.1939	n.d.	1	M	Negative	InDRE
1112	Triatoma dimidiata	Veracruz	Cerro Azul	Piedra Labrada	200	97	-97	47	34	21	11	38	-97.7928	21.1939	n.d.	1	M	Negative	InDRE
1113	Triatoma dimidiata	Veracruz	Cerro Azul	Juan Felipe	130	97	-97	46	3	21	9	18	-97.7675	21.155	n.d.	1	M	Negative	InDRE
1114	Triatoma dimidiata	Veracruz	Cerro Azul	Juan Felipe	130	97	-97	46	3	21	9	18	-97.7675	21.155	n.d.	1	F	Negative	InDRE
1115	Triatoma dimidiata	Veracruz	Tantima	El Higo o Cerro de Ayahul	180	97	-97	47	17	21	26	23	-97.7881	21.4397	n.d.	4	M	Negative	InDRE
1116	Triatoma dimidiata	Veracruz	Tantima	El Higo o Cerro de Ayahul	180	97	-97	47	17	21	26	23	-97.7881	21.4397	n.d.	5	M	Negative	InDRE
1117	Triatoma dimidiata	Veracruz	Tantima	El Higo o Cerro de Ayahul	180	97	-97	47	17	21	26	23	-97.7881	21.4397	n.d.	1	M	Negative	InDRE
1118	Triatoma dimidiata	Veracruz	Ixcatepec	Piedras Clavadas	260	97	-97	59	34	21	10	1	-97.9928	21.1669	n.d.	1	F	Positive	InDRE
1119	Triatoma dimidiata	Veracruz	Tuxpam	Playa Emiliano Zapata	10	97	-97	13	53	20	49	8	-97.2314	20.8189	n.d.	1	M	Negative	InDRE
1120	Triatoma dimidiata	Veracruz	Tuxpam	Playa Emiliano Zapata	10	97	-97	13	53	20	49	8	-97.2314	20.8189	n.d.	1	F	Negative	InDRE
1121	Triatoma dimidiata	Veracruz	Ixcatepec	El Gavilán	220	98	-98	0	33	21	12	42	-98.0092	21.2117	n.d.	2	F	Negative	InDRE
1122	Triatoma dimidiata	Veracruz	Ixcatepec	El Gavilán	220	98	-98	0	33	21	12	42	-98.0092	21.2117	n.d.	1	F	Positive	InDRE
1123	Triatoma dimidiata	Veracruz	Ixcatepec	El Gavilán	220	98	-98	0	33	21	12	42	-98.0092	21.2117	n.d.	1	M	Positive	InDRE
1124	Triatoma dimidiata	Veracruz	Ixcatepec	El Gavilán	220	98	-98	0	33	21	12	42	-98.0092	21.2117	n.d.	1	M	Negative	InDRE
1125	Triatoma dimidiata	Veracruz	Ixcatepec	El Gavilán	220	98	-98	0	33	21	12	42	-98.0092	21.2117	n.d.	1	F	Negative	InDRE
1126	Triatoma dimidiata	Veracruz	Ixcatepec	El Gavilán	220	98	-98	0	33	21	12	42	-98.0092	21.2117	n.d.	2	M	Negative	InDRE
1127	Triatoma dimidiata	Veracruz	Amatlan de los Reyes	Cruz de los Naranjos	1220	96	-96	52	38	18	56	43	-96.8772	18.9453	n.d.	1	M	Negative	InDRE
1128	Triatoma dimidiata	Veracruz	Temapache	Alvaro Obregon	20	97	-97	35	12	20	54	40	-97.5867	20.9111	n.d.	1	M	Positive	InDRE
1129	Triatoma dimidiata	Veracruz	Citlaltepetl	La calabaza	100	97	-97	55	18	21	23	35	-97.9217	21.3931	n.d.	2	F	Negative	InDRE
1130	Triatoma dimidiata	Veracruz	Angel R. Cabada	La providencia	20	95	-95	28	34	18	30	33	-95.4761	18.5092	Intradomiciliary	1	M	Negative	InDRE
1131	Triatoma dimidiata	Veracruz	Angel R. Cabada	Angel R. Cabada	10	95	-95	26	45	18	35	40	-95.4458	18.5944	Intradomiciliary	1	M	n.d.	InDRE
1132	Triatoma dimidiata	Veracruz	Angel R. Cabada	Angel R. Cabada	10	95	-95	26	45	18	35	40	-95.4458	18.5944	Intradomiciliary	1	M	Negative	InDRE
1133	Triatoma dimidiata	Veracruz	Angel R. Cabada	La providencia	20	95	-95	28	34	18	30	33	-95.4761	18.5092	Intradomiciliary	1	F	Negative	InDRE
1134	Triatoma dimidiata	Veracruz	Angel R. Cabada	La providencia	20	95	-95	28	34	18	30	33	-95.4761	18.5092	Intradomiciliary	1	M	n.d.	InDRE
1135	Triatoma dimidiata	Veracruz	Angel R. Cabada	La providencia	20	95	-95	28	34	18	30	33	-95.4761	18.5092	Intradomiciliary	2	M	Negative	InDRE
1136	Triatoma dimidiata	Veracruz	Angel R. Cabada	Saltillo Caracolar	30	95	-95	25	18	18	31	26	-95.4217	18.5239	Peridomiciliary	1	M	Positive	InDRE
1137	Triatoma dimidiata	Puebla	Jopala	Pedro Tlaocantongo	280	97	-97	48	5	20	13	53	-97.8014	20.2314	n.d.	1	F		InDRE
1138	Triatoma dimidiata	Veracruz	Angel R. Cabada	Saltillo Caracolar	30	95	-95	25	18	18	31	26	-95.4217	18.5239	Intradomiciliary	1	M	Positive	InDRE
1139	Triatoma dimidiata	Veracruz	Angel R. Cabada	Saltillo Caracolar	30	95	-95	25	18	18	31	26	-95.4217	18.5239	Intradomiciliary	1	M	Negative	InDRE
1140	Triatoma dimidiata	Veracruz	Angel R. Cabada	Saltillo Caracolar	30	95	-95	25	18	18	31	26	-95.4217	18.5239	Intradomiciliary	1	M	Positive	InDRE
1141	Triatoma dimidiata	Veracruz	Angel R. Cabada	Saltillo Caracolar	30	95	-95	25	18	18	31	26	-95.4217	18.5239	Intradomiciliary	1	F	Negative	InDRE
1142	Triatoma dimidiata	Veracruz	Angel R. Cabada	Saltillo Caracolar	30	95	-95	25	18	18	31	26	-95.4217	18.5239	Peridomiciliary	1	F	n.d.	InDRE
1143	Triatoma dimidiata	Hidalgo	Huejutla	Tezahapa	380	98	-98	31	18	21	6	38	-98.5217	21.1106	Intradomiciliary	5	M	Negative	InDRE
1144	Triatoma dimidiata	Hidalgo	Huejutla	Tezahapa	380	98	-98	31	18	21	6	38	-98.5217	21.1106	Intradomiciliary	1	F	Negative	InDRE
1145	Triatoma dimidiata	Hidalgo	Huejutla	Tezahapa	380	98	-98	31	18	21	6	38	-98.5217	21.1106	Intradomiciliary	1	F	Negative	InDRE
1146	Triatoma dimidiata	Hidalgo	Huejutla	Tezahapa	380	98	-98	31	18	21	6	38	-98.5217	21.1106	Intradomiciliary	1	M	Negative	InDRE
1147	Triatoma dimidiata	Hidalgo	Huejutla	Xoloxtla	100	98	-98	17	52	21	5	47	-98.2978	21.0964	n.d.	1	M	n.d.	InDRE
1148	Triatoma dimidiata	Hidalgo	Huejutla	Xoloxtla	100	98	-98	17	52	21	5	47	-98.2978	21.0964	Intradomiciliary	1	M	Negative	InDRE
1149	Triatoma dimidiata	Hidalgo	Huejutla	Xoloxtla	100	98	-98	17	52	21	5	47	-98.2978	21.0964	Intradomiciliary	1	M	Negative	InDRE
1150	Triatoma dimidiata	Hidalgo	Huejutla	Xoloxtla	100	98	-98	17	52	21	5	47	-98.2978	21.0964	Intradomiciliary	1	F	Negative	InDRE
1151	Triatoma dimidiata	Hidalgo	Huejutla	Xoloxtla	100	98	-98	17	52	21	5	47	-98.2978	21.0964	n.d.	1	F	Negative	InDRE
1152	Triatoma dimidiata	Hidalgo	Huejutla	Xoloxtla	100	98	-98	17	52	21	5	47	-98.2978	21.0964	n.d.	1	M	Negative	InDRE
1153	Triatoma dimidiata	Hidalgo	Huejutla	Xoloxtla	100	98	-98	17	52	21	5	47	-98.2978	21.0964	n.d.	1	F	Positive	InDRE
1154	Triatoma dimidiata	Hidalgo	Huejutla	Xoloxtla	100	98	-98	17	52	21	5	47	-98.2978	21.0964	n.d.	1	F	Negative	InDRE
1155	Triatoma dimidiata	Hidalgo	Huejutla	Xoloxtla	100	98	-98	17	52	21	5	47	-98.2978	21.0964	n.d.	1	M	Negative	InDRE
1156	Triatoma dimidiata	Hidalgo	Huejutla	Ahuehuetilla	580	98	-98	32	3	21	4	17	-98.5342	21.0714	n.d.	3	F	Negative	InDRE
1157	Triatoma dimidiata	Hidalgo	Huejutla	Ahuehuetilla	580	98	-98	32	3	21	4	17	-98.5342	21.0714	n.d.	3	M	Negative	InDRE
1158	Triatoma dimidiata	Hidalgo	Huejutla	Ahuehuetilla	580	98	-98	32	3	21	4	17	-98.5342	21.0714	n.d.	1	F	Negative	InDRE
1159	Triatoma dimidiata	Hidalgo	Huejutla	Ahuehuetilla	580	98	-98	32	3	21	4	17	-98.5342	21.0714	n.d.	2	M	Negative	InDRE
1160	Triatoma dimidiata	Hidalgo	Huejutla	Chumaquico	280	98	-98	28	53	21	4	1	-98.4814	21.0669	Intradomiciliary	1	M	Negative	InDRE
1161	Triatoma dimidiata	Hidalgo	Huejutla	Tepemaxac	780	98	-98	32	46	21	4	31	-98.5461	21.0753	Intradomiciliary	3	M	Negative	InDRE
1162	Triatoma dimidiata	Hidalgo	Huejutla	Tepemaxac	780	98	-98	32	46	21	4	31	-98.5461	21.0753	Intradomiciliary	1	F	Negative	InDRE
1163	Triatoma dimidiata	Hidalgo	Huejutla	Tepemaxac	780	98	-98	32	46	21	4	31	-98.5461	21.0753	Intradomiciliary	1	F	Negative	InDRE
1164	Triatoma dimidiata	Hidalgo	Huejutla	Tepemaxac	780	98	-98	32	46	21	4	31	-98.5461	21.0753	Intradomiciliary	1	F	n.d.	InDRE
1165	Triatoma dimidiata	Hidalgo	Huejutla	Zapotitla	200	98	-98	26	42	21	7	52	-98.445	21.1311	Intradomiciliary	1	F	Negative	InDRE
1166	Triatoma dimidiata	Hidalgo	Huejutla	Rancho Nuevo	300	98	-98	29	47	21	3	27	-98.4964	21.0575	Intradomiciliary	1	M	Negative	InDRE
1167	Triatoma dimidiata	Hidalgo	Huejutla	Axcaco	600	98	-98	32	27	21	4	13	-98.5408	21.0703	Intradomiciliary	1	F	Negative	InDRE
1168	Triatoma dimidiata	Hidalgo	Huejutla	Axcaco	600	98	-98	32	27	21	4	13	-98.5408	21.0703	Intradomiciliary	2	F	Negative	InDRE
1169	Triatoma dimidiata	Hidalgo	Huejutla	Axcaco	600	98	-98	32	27	21	4	13	-98.5408	21.0703	Intradomiciliary	2	M	Negative	InDRE
1170	Triatoma dimidiata	Hidalgo	Huehuetla	Huehuetla	440	98	-98	4	34	20	27	36	-98.0761	20.46	Intradomiciliary	1	M	Negative	InDRE
1171	Triatoma dimidiata	San Luis Potosi	San Anonio	Tanjilil	200	98	-98	52	29	21	36	54	-98.8747	21.615	Intradomiciliary	1	F	Positive	InDRE
1172	Triatoma dimidiata	San Luis Potosi	San Anonio	Tanchahuil	320	98	-98	55	17	21	36	37	-98.9214	21.6103	Intradomiciliary	2	M	Negative	InDRE
1173	Triatoma dimidiata	San Luis Potosi	San Anonio	Tanchahuil	320	98	-98	55	17	21	36	37	-98.9214	21.6103	n.d.	1	M	Negative	InDRE
1174	Triatoma dimidiata	San Luis Potosi	San Antonio	El Lejem	240	98	-98	51	52	21	36	39	-98.8644	21.6108	Intradomiciliary	1	M	Negative	InDRE
1175	Triatoma dimidiata	Edo. México	Tejupilco	El Capire	1140	100	-100	29	9	18	52	18	-100.486	18.8717	Intradomiciliary	3	F	Negative	InDRE
1176	Triatoma dimidiata	Edo. México	Tejupilco	El Capire	1140	100	-100	29	9	18	52	18	-100.486	18.8717	Intradomiciliary	1	M	Negative	InDRE
1177	Triatoma dimidiata	Edo. México	Tejupilco	El Capire	1140	100	-100	29	9	18	52	18	-100.486	18.8717	Intradomiciliary	2	M	n.d.	InDRE
1178	Triatoma dimidiata	Veracruz	San Juan Evangelista	El limoncito	40	95	-95	11	9	17	39	1	-95.1858	17.6503	Intradomiciliary	1	F	Negative	InDRE
1179	Triatoma dimidiata	Veracruz	San Juan Evangelista	El limoncito	40	95	-95	11	9	17	39	1	-95.1858	17.6503	Intradomiciliary	1	NIV	n.d.	InDRE
1180	Triatoma dimidiata	Veracruz	San Juan Evangelista	El limoncito	40	95	-95	11	9	17	39	1	-95.1858	17.6503	Intradomiciliary	1	NV	n.d.	InDRE
1181	Triatoma dimidiata	Veracruz	Angel R. Cabada	Laguna del Marquez	10	95	-95	27	40	18	40	44	-95.4611	18.6789	Intradomiciliary	1	F	Positive	InDRE
1182	Triatoma dimidiata	Veracruz	Angel R. Cabada	Laguna del Marquez	10	95	-95	27	40	18	40	44	-95.4611	18.6789	Intradomiciliary	1	M	Positive	InDRE
1183	Triatoma dimidiata	Veracruz	Angel R. Cabada	Laguna del Marquez	10	95	-95	27	40	18	40	44	-95.4611	18.6789	Intradomiciliary	1	F	Negative	InDRE
1184	Triatoma dimidiata	Veracruz	San Andrés Tuxtla	San Andrés Tuxtla	300	95	-95	12	44	18	26	59	-95.2122	18.4497	Intradomiciliary	1	M	n.d.	InDRE
1185	Triatoma dimidiata	Veracruz	Saltabarranca	Boca de la Sierra	10	95	-95	32	29	18	31	51	-95.5414	18.5308	Intradomiciliary	2	F	Positive	InDRE
1186	Triatoma dimidiata	Veracruz	Sayula de Aleman	Medias Aguas	50	95	-95	1	46	17	40	1	-95.0294	17.6669	n.d.	1	M	Positive	InDRE
1187	Triatoma dimidiata	Veracruz	Jesús Carranza	El Tesoro	60	94	-94	48	53	17	17	37	-94.8147	17.2936	Intradomiciliary	1	F	Negative	InDRE
1188	Triatoma dimidiata	Veracruz	Angel R. Cabada	La Perla de Michapan	10	95	-95	21	0	18	40	41	-95.35	18.6781	Peridomiciliary	1	F	Positive	InDRE
1189	Triatoma dimidiata	Veracruz	Angel R. Cabada	Chonegal	50	95	-95	23	34	18	34	30	-95.3928	18.575	Intradomiciliary	1	M	Negative	InDRE
1190	Triatoma dimidiata	Veracruz	Santiago Tuxtla	Sabaneta	20	95	-95	28	10	18	23	6	-95.4694	18.385	Intradomiciliary	1	M	Negative	InDRE
1191	Triatoma dimidiata	Veracruz	Acayucan	San Miguel	140	94	-94	57	13	18	4	12	-94.9536	18.07	Peridomiciliary	1	F	Negative	InDRE
1192	Triatoma dimidiata	Veracruz	Angel R. Cabada	Laguna del Marquez	10	95	-95	27	40	18	40	44	-95.4611	18.6789	Intradomiciliary	4	F	Negative	InDRE
1193	Triatoma dimidiata	Veracruz	Angel R. Cabada	Laguna del Marquez	10	95	-95	27	40	18	40	44	-95.4611	18.6789	Intradomiciliary	1	M	Positive	InDRE
1194	Triatoma dimidiata	Veracruz	Angel R. Cabada	Laguna del Marquez	10	95	-95	27	40	18	40	44	-95.4611	18.6789	Intradomiciliary	1	M	Negative	InDRE
1195	Triatoma dimidiata	Veracruz	Angel R. Cabada	Laguna del Marquez	10	95	-95	27	40	18	40	44	-95.4611	18.6789	Intradomiciliary	1	M	n.d.	InDRE
1196	Triatoma dimidiata	Veracruz	Angel R. Cabada	Laguna del Marquez	10	95	-95	27	40	18	40	44	-95.4611	18.6789	Intradomiciliary	1	F	Positive	InDRE
1197	Triatoma dimidiata	Veracruz	Angel R. Cabada	Laguna del Marquez	10	95	-95	27	40	18	40	44	-95.4611	18.6789	Intradomiciliary	1	F	n.d.	InDRE
1198	Triatoma dimidiata	Veracruz	Saltabarranca	El Capulinar	10	95	-95	30	2	18	35	2	-95.5006	18.5839	Intradomiciliary	1	M	Positive	InDRE
1199	Triatoma dimidiata	Veracruz	Saltabarranca	El Capulinar	10	95	-95	30	2	18	35	2	-95.5006	18.5839	Intradomiciliary	1	F	Negative	InDRE
1200	Triatoma dimidiata	Veracruz	Catemaco	La Palma	20	95	-95	3	47	18	33	34	-95.0631	18.5594	Intradomiciliary	1	F	Negative	InDRE
1201	Triatoma dimidiata	Veracruz	Acayucan	El Hato	120	94	-94	57	34	17	59	45	-94.9594	17.9958	Peridomiciliary	1	M	Positive	InDRE
1202	Triatoma dimidiata	Veracruz	Acayucan	El Hato	120	94	-94	57	34	17	59	45	-94.9594	17.9958	Peridomiciliary	1	M	Negative	InDRE
1203	Triatoma dimidiata	Veracruz	Santiago Tuxtla	Pueblo Nuevo del Mostal	30	95	-95	26	50	18	23	0	-95.4472	18.3833	Intradomiciliary	1	F	Negative	InDRE
1204	Triatoma dimidiata	Veracruz	Santiago Tuxtla	Pueblo Nuevo del Mostal	30	95	-95	26	50	18	23	0	-95.4472	18.3833	Intradomiciliary	1	M	Negative	InDRE
1205	Triatoma dimidiata	Veracruz	Santiago Tuxtla	Pueblo Nuevo del Mostal	30	95	-95	26	50	18	23	0	-95.4472	18.3833	Intradomiciliary	1	F	Negative	InDRE
1206	Triatoma dimidiata	Veracruz	Jesús Carranza	Las Perlas	20	94	-94	54	56	17	24	54	-94.9156	17.415	Intradomiciliary	1	M	Negative	InDRE
1207	Triatoma dimidiata	Veracruz	Zongolica	Galindonga	1500	96	-96	53	40	18	41	59	-96.8944	18.6997	Intradomiciliary	2	M	Negative	InDRE
1208	Triatoma dimidiata	Veracruz	Catemaco	El Jobo	400	95	-95	4	58	18	27	39	-95.0828	18.4608	Intradomiciliary	2	F	Negative	InDRE
1209	Triatoma dimidiata	Veracruz	Lerdo de Tejada	El Guayabal	10	95	-95	32	22	18	36	31	-95.5394	18.6086	Intradomiciliary	1	F	Negative	InDRE
1210	Triatoma dimidiata	Veracruz	San Andrés Tuxtla	San Andrés Tuxtla	300	95	-95	12	44	18	26	59	-95.2122	18.4497	Intradomiciliary	1	M	Negative	InDRE
1211	Triatoma dimidiata	Veracruz	Lerdo de tejada	Bajada de los Apompos	10	95	-95	28	53	18	39	39	-95.4814	18.6608	Intradomiciliary	1	F	Negative	InDRE
1212	Triatoma dimidiata	Veracruz	Lerdo de tejada	Bajada de los Apompos	10	95	-95	28	53	18	39	39	-95.4814	18.6608	Intradomiciliary	1	F	Negative	InDRE
1213	Triatoma dimidiata	Veracruz	Lerdo de tejada	Bajada de los Apompos	10	95	-95	28	53	18	39	39	-95.4814	18.6608	Intradomiciliary	1	F	Negative	InDRE
1214	Triatoma dimidiata	Veracruz	Lerdo de tejada	Bajada de los Apompos	10	95	-95	28	53	18	39	39	-95.4814	18.6608	Intradomiciliary	1	M	Positive	InDRE
1215	Triatoma dimidiata	Veracruz	Lerdo de tejada	Bajada de los Apompos	10	95	-95	28	53	18	39	39	-95.4814	18.6608	Intradomiciliary	1	F	Negative	InDRE
1216	Triatoma dimidiata	Veracruz	Lerdo de tejada	Bajada de los Apompos	10	95	-95	28	53	18	39	39	-95.4814	18.6608	Intradomiciliary	1	F	Positive	InDRE
1217	Triatoma dimidiata	Veracruz	Santiago Tuxtla	Pueblo Nuevo	20	95	-95	26	32	18	14	48	-95.4422	18.2467	Intradomiciliary	1	M	Negative	InDRE
1218	Triatoma dimidiata	Veracruz	San Andrés Tuxtla	San Juan de la Gloria	100	95	-95	15	46	18	40	30	-95.2628	18.675	Intradomiciliary	1	F	Negative	InDRE
1219	Triatoma dimidiata	Veracruz	Catemaco	El Jobo	400	95	-95	4	58	18	27	39	-95.0828	18.4608	Intradomiciliary	1	M	Negative	InDRE
1220	Triatoma dimidiata	Veracruz	Atzalan	El Fortin	440	97	-97	5	7	19	54	52	-97.0853	19.9144	Intradomiciliary	1	F	Positive	InDRE
1221	Triatoma dimidiata	Veracruz	Acayucan	San Antonio	60	94	-94	56	36	17	56	53	-94.9433	17.9481	Intradomiciliary	1	F	Negative	InDRE
1222	Triatoma dimidiata	Veracruz	Santiago Tuxtla	El Hato	30	95	-95	28	6	18	24	30	-95.4683	18.4083	Intradomiciliary	1	F	Negative	InDRE
1223	Triatoma dimidiata	Veracruz	Angel R. Cabada	Laguna del Marquez	10	95	-95	27	40	18	40	44	-95.4611	18.6789	Intradomiciliary	1	M	Negative	InDRE
1224	Triatoma dimidiata	Veracruz	Angel R. Cabada	Santa Margarita	20	95	-95	26	45	18	41	22	-95.4458	18.6894	Intradomiciliary	1	F	Positive	InDRE
1225	Triatoma dimidiata	Veracruz	Angel R. Cabada	Santa Margarita	20	95	-95	26	45	18	41	22	-95.4458	18.6894	Intradomiciliary	1	F	Negative	InDRE
1226	Triatoma dimidiata	Veracruz	Santiago Tuxtla	El Hato	30	95	-95	28	6	18	24	30	-95.4683	18.4083	Intradomiciliary	1	F	Positive	InDRE
1227	Triatoma dimidiata	Veracruz	Catemaco	La Palma	20	95	-95	3	47	18	33	34	-95.0631	18.5594	Peridomiciliary	1	F	Negative	InDRE
1228	Triatoma dimidiata	Veracruz	Saltabarranca	Zamora Caletón	10	95	-95	28	59	18	34	47	-95.4831	18.5797	Intradomiciliary	1	F	Negative	InDRE
1229	Triatoma dimidiata	Veracruz	Santiago Tuxtla	Mazatán	50	95	-95	20	5	18	21	9	-95.3347	18.3525	Intradomiciliary	1	F	Positive	InDRE
1230	Triatoma dimidiata	Veracruz	Santiago Tuxtla	Mazatán	50	95	-95	20	5	18	21	9	-95.3347	18.3525	Intradomiciliary	1	F	Negative	InDRE
1231	Triatoma dimidiata	Veracruz	Angel R. Cabada	Cerro Prieto	150	95	-95	23	3	18	33	24	-95.3842	18.5567	Intradomiciliary	1	F	Negative	InDRE
1232	Triatoma dimidiata	Veracruz	Angel R. Cabada	Laguna Verde	120	95	-95	20	29	18	37	25	-95.3414	18.6236	Intradomiciliary	1	M	Positive	InDRE
1233	Triatoma dimidiata	Veracruz	Angel R. Cabada	La Mulata	30	95	-95	24	40	18	36	16	-95.4111	18.6044	Intradomiciliary	1	M	Negative	InDRE
1234	Triatoma dimidiata	Veracruz	Atzalan	El Fortin	440	97	-97	5	7	19	54	52	-97.0853	19.9144	Intradomiciliary	1	F	Positive	InDRE
1235	Triatoma dimidiata	Veracruz	Atzalan	Piedra Grande	400	97	-97	6	22	19	55	25	-97.1061	19.9236	Intradomiciliary	1	F	Negative	InDRE
1236	Triatoma dimidiata	Veracruz	Tlapacoyan	San Isidro	430	97	-97	13	36	19	58	6	-97.2267	19.9683	Intradomiciliary	1	M	Negative	InDRE
1237	Triatoma dimidiata	Veracruz	Tlapacoyan	Congregacion Hidalgo	350	97	-97	15	19	19	57	30	-97.2553	19.9583	n.d.	1	F	Negative	InDRE
1238	Triatoma dimidiata	Veracruz	Tlapacoyan	Cosmiquiloyan	420	97	-97	14	29	19	58	45	-97.2414	19.9792	n.d.	1	F	Negative	InDRE
1239	Triatoma dimidiata	Veracruz	Tlapacoyan	Cosmiquiloyan	420	97	-97	14	29	19	58	45	-97.2414	19.9792	n.d.	1	F	Positive	InDRE
1240	Triatoma dimidiata	Veracruz	Santiago Tuxtla	Rincón de Zapatero	70	95	-95	21	34	18	21	57	-95.3594	18.3658	Intradomiciliary	1	F	Positive	InDRE
1241	Triatoma dimidiata	Veracruz	Santiago Tuxtla	Bodegas de Otapan	20	95	-95	29	44	18	21	51	-95.4956	18.3642	Intradomiciliary	1	F	n.d.	InDRE
1242	Triatoma dimidiata	Veracruz	Santiago Tuxtla	Bodegas de Otapan	20	95	-95	29	44	18	21	51	-95.4956	18.3642	Intradomiciliary	1	F	n.d.	InDRE
1243	Triatoma dimidiata	Veracruz	Lerdo de Tejada	Bajada de los Apompos	10	95	-95	28	53	18	39	39	-95.4814	18.6608	Intradomiciliary	1	F	Negative	InDRE
1244	Triatoma dimidiata	Veracruz	Lerdo de Tejada	Bajada de los Apompos	10	95	-95	28	53	18	39	39	-95.4814	18.6608	Intradomiciliary	1	M	Positive	InDRE
1245	Triatoma dimidiata	Veracruz	Angel R. Cabada	Laguna del Marquez	10	95	-95	27	40	18	40	44	-95.4611	18.6789	Intradomiciliary	1	F	Negative	InDRE
1246	Triatoma dimidiata	Veracruz	Lerdo de Tejada	Bajada de los Apompos	10	95	-95	28	53	18	39	39	-95.4814	18.6608	Intradomiciliary	1	M	n.d.	InDRE
1247	Triatoma dimidiata	Veracruz	Santiago Tuxtla	Los Pinos	200	95	-95	21	15	18	23	39	-95.3542	18.3942	Intradomiciliary	1	F	Positive	InDRE
1248	Triatoma dimidiata	Veracruz	Hueyapan de Ocampo	La Guadalupe	40	95	-95	9	10	18	7	54	-95.1528	18.1317	Intradomiciliary	1	F	Negative	InDRE
1249	Triatoma dimidiata	Veracruz	Las Choapas	La Luz	20	94	-94	3	14	17	45	59	-94.0539	17.7664	n.d.	1	F	Negative	InDRE
1250	Triatoma dimidiata	Veracruz	Las Choapas	La Lomita	20	93	-93	49	30	17	40	57	-93.825	17.6825	n.d.	1	F	Negative	InDRE
1251	Triatoma dimidiata	Veracruz	Jamapa	La Matamba	30	96	-96	18	0	19	1	16	-96.3	19.0211	Intradomiciliary	1	F	n.d.	InDRE
1252	Triatoma dimidiata	Veracruz	Puente Nacional	El coyolar	180	96	-96	36	55	19	17	19	-96.6153	19.2886	Intradomiciliary	1	M	Negative	InDRE
1253	Triatoma dimidiata	Veracruz	Puente Nacional	El coyolar	180	96	-96	36	55	19	17	19	-96.6153	19.2886	Intradomiciliary	1	M	Negative	InDRE
1254	Triatoma dimidiata	Veracruz	Puente Nacional	El coyolar	180	96	-96	36	55	19	17	19	-96.6153	19.2886	Intradomiciliary	1	F	Negative	InDRE
1255	Triatoma dimidiata	Veracruz	Puente Nacional	El coyolar	180	96	-96	36	55	19	17	19	-96.6153	19.2886	Intradomiciliary	1	M	Negative	InDRE
1256	Triatoma dimidiata	Veracruz	Ozulama de Mascareñas	El canal	30	98	-98	5	35	21	44	45	-98.0931	21.7458	Intradomiciliary	1	F	n.d.	InDRE
1257	Triatoma dimidiata	Veracruz	Tlalixcoyan	La Tuna Morelos	10	96	-96	1	15	18	52	30	-96.0208	18.875	Intradomiciliary	1	F	n.d.	InDRE
1258	Triatoma dimidiata	Veracruz	Medellín	Plaza de toros	10	96	-96	8	39	18	59	45	-96.1442	18.9958	Intradomiciliary	1	F	Negative	InDRE
1259	Triatoma dimidiata	Veracruz	Tlalixcoyan	Mata de Lazaro	35	96	-96	13	53	18	45	59	-96.2314	18.7664	Intradomiciliary	1	M	Negative	InDRE
1260	Triatoma dimidiata	Veracruz	Soledad de Doblado	La Unión Uno	60	96	-96	24	57	19	5	34	-96.4158	19.0928	Intradomiciliary	1	M	Negative	InDRE
1261	Triatoma dimidiata	Veracruz	Jamapa	Las Puertas	10	96	-96	12	51	19	2	21	-96.2142	19.0392	Intradomiciliary	1	M	Negative	InDRE
1262	Triatoma dimidiata	Veracruz	Soledad de Doblado	El Progreso	60	96	-96	24	19	19	5	17	-96.4053	19.0881	Intradomiciliary	1	M	Positive	InDRE
1263	Triatoma dimidiata	Veracruz	Soledad de Doblado	El Izote	80	96	-96	27	29	19	7	12	-96.4581	19.12	Peridomiciliary	1	F	Negative	InDRE
1264	Triatoma dimidiata	Veracruz	Soledad de Doblado	Santa Cruz	120	96	-96	28	42	19	6	22	-96.4783	19.1061	Intradomiciliary	1	F	Positive	InDRE
1265	Triatoma dimidiata	Veracruz	Soledad de doblado	Los Guajitos	60	96	-96	24	7	19	6	13	-96.4019	19.1036	Intradomiciliary	1	F	Negative	InDRE
1266	Triatoma dimidiata	Veracruz	Soledad de doblado	Los Guajitos	60	96	-96	24	7	19	6	13	-96.4019	19.1036	Intradomiciliary	1	M	Positive	InDRE
1267	Triatoma dimidiata	Veracruz	Soledad de Doblado	El Progreso	60	96	-96	24	19	19	5	17	-96.4053	19.0881	Intradomiciliary	1	F	Positive	InDRE
1268	Triatoma dimidiata	Veracruz	Alvarado	Rincón de la Palma	10	95	-95	57	26	18	49	13	-95.9572	18.8203	Intradomiciliary	1	M	Negative	InDRE
1269	Triatoma dimidiata	Veracruz	Cotaxtla	El Chavernero	130	96	-96	28	22	18	51	46	-96.4728	18.8628	Intradomiciliary	1	M	Negative	InDRE
1270	Triatoma dimidiata	Veracruz	Ixcatepec	Chilacaco	240	97	-97	59	55	21	10	45	-97.9986	21.1792	n.d.	1	F	Negative	InDRE
1271	Triatoma dimidiata	Veracruz	Ixcatepec	Chilacaco	240	97	-97	59	55	21	10	45	-97.9986	21.1792	n.d.	1	F	Negative	InDRE
1272	Triatoma dimidiata	Veracruz	Ixcatepec	Chilacaco	240	97	-97	59	55	21	10	45	-97.9986	21.1792	n.d.	1	F	Positive	InDRE
1273	Triatoma dimidiata	Veracruz	Ixcatepec	Chilacaco	240	97	-97	59	55	21	10	45	-97.9986	21.1792	n.d.	2	F	Negative	InDRE
1274	Triatoma dimidiata	Veracruz	Ixcatepec	Chilacaco	240	97	-97	59	55	21	10	45	-97.9986	21.1792	n.d.	1	M	Negative	InDRE
1275	Triatoma dimidiata	Veracruz	Ixcatepec	Chilacaco	240	97	-97	59	55	21	10	45	-97.9986	21.1792	n.d.	2	F	Negative	InDRE
1276	Triatoma dimidiata	Veracruz	Ixcatepec	Chilacaco	240	97	-97	59	55	21	10	45	-97.9986	21.1792	n.d.	1	F	Negative	InDRE
1277	Triatoma dimidiata	Veracruz	Ixcatepec	Chilacaco	240	97	-97	59	55	21	10	45	-97.9986	21.1792	n.d.	1	M	Negative	InDRE
1278	Triatoma dimidiata	Veracruz	Ixcatepec	Chilacaco	240	97	-97	59	55	21	10	45	-97.9986	21.1792	n.d.	3	F	Negative	InDRE
1279	Triatoma dimidiata	Veracruz	Ixcatepec	Chilacaco	240	97	-97	59	55	21	10	45	-97.9986	21.1792	n.d.	1	M	n.d.	InDRE
1280	Triatoma dimidiata	Veracruz	Ixcatepec	Chilacaco	240	97	-97	59	55	21	10	45	-97.9986	21.1792	n.d.	1	M	Negative	InDRE
1281	Triatoma dimidiata	Veracruz	Ixcatepec	Chilacaco	240	97	-97	59	55	21	10	45	-97.9986	21.1792	n.d.	2	F	Negative	InDRE
1282	Triatoma dimidiata	Veracruz	Medellín	Paso Colorado	10	96	-96	8	26	19	4	26	-96.1406	19.0739	Intradomiciliary	1	M	Negative	InDRE
1283	Triatoma dimidiata	Veracruz	Medellín	Paso Colorado	10	96	-96	8	26	19	4	26	-96.1406	19.0739	Intradomiciliary	1	M	Negative	InDRE
1284	Triatoma dimidiata	Veracruz	Medellín	Paso Colorado	10	96	-96	8	26	19	4	26	-96.1406	19.0739	Intradomiciliary	1	M	Positive	InDRE
1285	Triatoma dimidiata	Veracruz	Soledad de Doblado	El Progreso	60	96	-96	24	19	19	5	17	-96.4053	19.0881	Intradomiciliary	1	M	Positive	InDRE
1286	Triatoma dimidiata	Veracruz	Medellín	Paso Colorado	10	96	-96	8	26	19	4	26	-96.1406	19.0739	Intradomiciliary	1	M	Negative	InDRE
1287	Triatoma dimidiata	Veracruz	Medellín	Paso Colorado	10	96	-96	8	26	19	4	26	-96.1406	19.0739	Intradomiciliary	1	F	Negative	InDRE
1288	Triatoma dimidiata	Puebla	Tlaola	Tlaola	1160	97	-97	55	22	20	8	12	-97.9228	20.1367	Peridomiciliary	1	M	n.d.	InDRE
1289	Triatoma dimidiata	Veracruz	Cotaxtla	El Sombrerete	130	96	-96	26	56	18	51	48	-96.4489	18.8633	Intradomiciliary	1	F	Negative	InDRE
1290	Triatoma dimidiata	Veracruz	Puente Nacional	Teopanapan	340	96	-96	41	10	19	15	34	-96.6861	19.2594	Intradomiciliary	1	F	Positive	InDRE
1291	Triatoma dimidiata	Veracruz	Alvarado	Salinas	10	95	-95	56	37	18	53	25	-95.9436	18.8903	Intradomiciliary	1	M	Negative	InDRE
1292	Triatoma dimidiata	Veracruz	Soledad de Doblado	El Progreso	60	96	-96	24	19	19	5	17	-96.4053	19.0881	Banca	1	F	Positive	InDRE
1293	Triatoma dimidiata	Veracruz	Medellín	Paso Colorado	10	96	-96	8	26	19	4	26	-96.1406	19.0739	Intradomiciliary	1	F	Negative	InDRE
1294	Triatoma dimidiata	Puebla	Pantepec	Nuevo Carrizal	220	97	-97	53	40	20	30	0	-97.8944	20.5	n.d.	1	F	Negative	InDRE
1295	Triatoma dimidiata	Puebla	Pantepec	El Pacífico	270	97	-97	50	14	20	32	50	-97.8372	20.5472	Intradomiciliary	2	M	Negative	InDRE
1296	Triatoma dimidiata	Puebla	Pantepec	El Pacífico	270	97	-97	50	14	20	32	50	-97.8372	20.5472	Intradomiciliary	1	M	Positive	InDRE
1297	Triatoma dimidiata	Puebla	Pantepec	El Pacífico	270	97	-97	50	14	20	32	50	-97.8372	20.5472	Intradomiciliary	1	M	Positive	InDRE
1298	Triatoma dimidiata	Puebla	Pantepec	El Pacífico	270	97	-97	50	14	20	32	50	-97.8372	20.5472	Intradomiciliary	1	F	Negative	InDRE
1299	Triatoma dimidiata	Puebla	Pantepec	El Pacífico	270	97	-97	50	14	20	32	50	-97.8372	20.5472	Intradomiciliary	1	M	Positive	InDRE
1300	Triatoma dimidiata	Puebla	Pantepec	El Pacífico	270	97	-97	50	14	20	32	50	-97.8372	20.5472	Intradomiciliary	6	M	Negative	InDRE
1301	Triatoma dimidiata	Puebla	Pantepec	El Pacífico	270	97	-97	50	14	20	32	50	-97.8372	20.5472	Intradomiciliary	3	F	Negative	InDRE
1302	Triatoma dimidiata	Puebla	Pantepec	El Pacífico	270	97	-97	50	14	20	32	50	-97.8372	20.5472	Intradomiciliary	5	M	Negative	InDRE
1303	Triatoma dimidiata	Puebla	Pantepec	El Pacífico	270	97	-97	50	14	20	32	50	-97.8372	20.5472	Intradomiciliary	1	F	Negative	InDRE
1304	Triatoma dimidiata	Puebla	Jopala	Chicontla	340	97	-97	49	50	20	14	39	-97.8306	20.2442	Intradomiciliary	1	F	Negative	InDRE
1305	Triatoma dimidiata	Veracruz	Chontla	La laja	100	97	-97	58	13	21	22	27	-97.9703	21.3742	Intradomiciliary	1	M	Positive	InDRE
1306	Triatoma dimidiata	Veracruz	Chontla	La laja	100	97	-97	58	13	21	22	27	-97.9703	21.3742	Intradomiciliary	1	M	Positive	InDRE
1307	Triatoma dimidiata	Veracruz	Chontla	La laja	100	97	-97	58	13	21	22	27	-97.9703	21.3742	Intradomiciliary	1	F	Positive	InDRE
1308	Triatoma dimidiata	Veracruz	Chontla	La laja	100	97	-97	58	13	21	22	27	-97.9703	21.3742	Intradomiciliary	1	M	Positive	InDRE
1309	Triatoma dimidiata	Veracruz	Chontla	La laja	100	97	-97	58	13	21	22	27	-97.9703	21.3742	Intradomiciliary	1	M	Positive	InDRE
1310	Triatoma dimidiata	Veracruz	Chontla	San Francisco	140	97	-97	57	10	21	17	15	-97.9528	21.2875	Intradomiciliary	1	F	Positive	InDRE
1311	Triatoma dimidiata	Veracruz	Tamiahua	Paso de Leon	40	97	-97	35	0	21	16	35	-97.5833	21.2764	Intradomiciliary	1	M	Positive	InDRE
1312	Triatoma dimidiata	Veracruz	Chontla	San Francisco	140	97	-97	57	10	21	17	15	-97.9528	21.2875	Intradomiciliary	1	F	n.d.	InDRE
1313	Triatoma dimidiata	Veracruz	Chontla	San Francisco	140	97	-97	57	10	21	17	15	-97.9528	21.2875	Intradomiciliary	1	F	Negative	InDRE
1314	Triatoma dimidiata	Puebla	Pantepec	El Terrero	210	97	-97	52	35	20	33	8	-97.8764	20.5522	Intradomiciliary	1	F	Negative	InDRE
1315	Triatoma dimidiata	Puebla	Pantepec	El Terrero	210	97	-97	52	35	20	33	8	-97.8764	20.5522	Intradomiciliary	1	F	Positive	InDRE
1316	Triatoma dimidiata	Puebla	Pantepec	El Terrero	210	97	-97	52	35	20	33	8	-97.8764	20.5522	n.d.	1	F	Negative	InDRE
1317	Triatoma dimidiata	Puebla	Pantepec	El Terrero	210	97	-97	52	35	20	33	8	-97.8764	20.5522	n.d.	1	F	Negative	InDRE
1318	Triatoma dimidiata	Puebla	Pantepec	El Terrero	210	97	-97	52	35	20	33	8	-97.8764	20.5522	n.d.	1	F	Negative	InDRE
1319	Triatoma dimidiata	Puebla	Pantepec	El Terrero	210	97	-97	52	35	20	33	8	-97.8764	20.5522	n.d.	1	M	n.d.	InDRE
1320	Triatoma dimidiata	Puebla	Pantepec	El Terreno	210	97	-97	52	35	20	33	8	-97.8764	20.5522	Intradomiciliary	1	F	Positive	InDRE
1321	Triatoma dimidiata	Puebla	Pantepec	El Terreno	210	97	-97	52	35	20	33	8	-97.8764	20.5522	Intradomiciliary	2	F	Negative	InDRE
1322	Triatoma dimidiata	Puebla	Pantepec	El Terreno	210	97	-97	52	35	20	33	8	-97.8764	20.5522	Intradomiciliary	1	NIV	Negative	InDRE
1323	Triatoma dimidiata	Puebla	Pantepec	El Terreno	210	97	-97	52	35	20	33	8	-97.8764	20.5522	Intradomiciliary	1	F	Negative	InDRE
1324	Triatoma dimidiata	Puebla	Pantepec	El Terreno	210	97	-97	52	35	20	33	8	-97.8764	20.5522	Intradomiciliary	1	F	Negative	InDRE
1325	Triatoma dimidiata	Puebla	Pantepec	El Terreno	210	97	-97	52	35	20	33	8	-97.8764	20.5522	Intradomiciliary	1	M	n.d.	InDRE
1326	Triatoma dimidiata	Puebla	Pantepec	El Terreno	210	97	-97	52	35	20	33	8	-97.8764	20.5522	Intradomiciliary	1	F	Negative	InDRE
1327	Triatoma dimidiata	Veracruz	Comapa	La Luz	420	96	-96	38	46	19	6	29	-96.6461	19.1081	Intradomiciliary	1	F	Positive	InDRE
1328	Triatoma dimidiata	Veracruz	Comapa	Comapa	1040	96	-96	53	13	19	9	50	-96.8869	19.1639	Intradomiciliary	1	M	Negative	InDRE
1329	Triatoma dimidiata	Veracruz	Comapa	La Luz	420	96	-96	38	46	19	6	29	-96.6461	19.1081	Intradomiciliary	1	F	Positive	InDRE
1330	Triatoma dimidiata	Veracruz	Comapa	Platanar	580	96	-96	42	57	19	9	23	-96.7158	19.1564	Intradomiciliary	1	M	Negative	InDRE
1331	Triatoma dimidiata	Veracruz	Alvarado	La Aguada	10	96	-96	1	58	19	1	47	-96.0328	19.0297	Intradomiciliary	1	F	Positive	InDRE
1332	Triatoma dimidiata	Veracruz	Alvarado	La Aguada	10	96	-96	1	58	19	1	47	-96.0328	19.0297	Intradomiciliary	1	M	Negative	InDRE
1333	Triatoma dimidiata	Veracruz	Alvarado	La Aguada	10	96	-96	1	58	19	1	47	-96.0328	19.0297	Intradomiciliary	1	F	Positive	InDRE
1334	Triatoma dimidiata	Veracruz	Alvarado	La Aguada	10	96	-96	1	58	19	1	47	-96.0328	19.0297	Intradomiciliary	1	M	Negative	InDRE
1335	Triatoma dimidiata	Puebla	Jopala	San Pedro Tlaolantongo	280	97	-97	48	5	20	13	53	-97.8014	20.2314	Intradomiciliary	2	F	Negative	InDRE
1336	Triatoma dimidiata	Puebla	Jopala	San Pedro Tlaolantongo	280	97	-97	48	5	20	13	53	-97.8014	20.2314	Intradomiciliary	1	M	Positive	InDRE
1337	Triatoma dimidiata	Puebla	Jopala	San Pedro Tlaolantongo	280	97	-97	48	5	20	13	53	-97.8014	20.2314	Intradomiciliary	1	M	Negative	InDRE
1338	Triatoma dimidiata	Puebla	Jopala	San Pedro Tlaolantongo	280	97	-97	48	5	20	13	53	-97.8014	20.2314	Intradomiciliary	1	M	Negative	InDRE
1339	Triatoma dimidiata	Puebla	Jopala	San Pedro Tlaolantongo	280	97	-97	48	5	20	13	53	-97.8014	20.2314	Intradomiciliary	1	M	Negative	InDRE
1340	Triatoma dimidiata	Querétaro	Peñamiller	Matlapa	1320	99	-99	48	54	21	3	7	-99.815	21.0519	Intradomiciliary	1	M	Positive	InDRE
1341	Triatoma dimidiata	Veracruz	Carrillo Puerto	Mata Coyote (El Palmar)	300	96	-96	40	54	18	48	52	-96.6817	18.8144	Intradomiciliary	1	F	Negative	InDRE
1342	Triatoma dimidiata	Veracruz	Cuitlahuac	Puente Quebrado	350	96	-96	44	34	18	45	19	-96.7428	18.7553	Intradomiciliary	1	F	Negative	InDRE
1343	Triatoma dimidiata	Querétaro	Jalpan de Serra	Rancho Nuevo	900	99	-99	9	24	21	36	21	-99.1567	21.6058	Peridomiciliary	1	M	n.d.	InDRE
1344	Triatoma dimidiata	Hidalgo	Huehuetla	San Lorenzo Achiotepec	520	98	-98	4	6	20	35	49	-98.0683	20.5969	n.d.	1	M	Negative	InDRE
1345	Triatoma dimidiata	Hidalgo	Tenango de Doria	San Jose del Valle	1220	98	-98	8	20	20	22	59	-98.1389	20.3831	Intradomiciliary	1	F	Negative	InDRE
1346	Triatoma dimidiata	Hidalgo	Jaltocan	Las Limas	160	98	-98	31	48	21	9	40	-98.53	21.1611	Intradomiciliary	1	F	Negative	InDRE
1347	Triatoma dimidiata	Hidalgo	Chapulhuacán	Arroyo Blanco	240	98	-98	59	59	21	9	51	-98.9997	21.1642	Intradomiciliary	1	M	n.d.	InDRE
1348	Triatoma dimidiata	Hidalgo	Chapulhuacán	Soledad del Coyol	320	98	-98	57	16	21	4	24	-98.9544	21.0733	Intradomiciliary	1	M	n.d.	InDRE
1349	Triatoma dimidiata	Hidalgo	Chapulhuacán	Soledad del Coyol	320	98	-98	57	16	21	4	24	-98.9544	21.0733	Intradomiciliary	1	M	Negative	InDRE
1350	Triatoma dimidiata	Hidalgo	Tenango de Doria	El Tramo	1100	98	-98	13	25	20	21	42	-98.2236	20.3617	Intradomiciliary	1	F	n.d.	InDRE
1351	Triatoma dimidiata	Hidalgo	Tenango de Doria	La Joya	1140	98	-98	11	2	20	23	10	-98.1839	20.3861	Intradomiciliary	1	F	Negative	InDRE
1352	Triatoma dimidiata	Hidalgo	Tenango de Doria	La Joya	1140	98	-98	11	2	20	23	10	-98.1839	20.3861	bodega	1	F	Negative	InDRE
1353	Triatoma dimidiata	Hidalgo	Tenango de Doria	El Juanthe	1060	98	-98	13	41	20	22	53	-98.2281	20.3814	Intradomiciliary	1	F	Negative	InDRE
1354	Triatoma dimidiata	Hidalgo	Tenango de Doria	El Casiu	1040	98	-98	13	31	20	22	31	-98.2253	20.3753	Intradomiciliary	1	M	Negative	InDRE
1355	Triatoma dimidiata	Hidalgo	Huehuetla	Palo Verde	580	98	-98	1	40	20	32	57	-98.0278	20.5492	Intradomiciliary	1	M	Negative	InDRE
1356	Triatoma dimidiata	Hidalgo	Huehuetla	Palo Verde	580	98	-98	1	40	20	32	57	-98.0278	20.5492	Intradomiciliary	1	M	Negative	InDRE
1357	Triatoma dimidiata	Hidalgo	Huehuetla	Palo Verde	580	98	-98	1	40	20	32	57	-98.0278	20.5492	Intradomiciliary	1	F	Negative	InDRE
1358	Triatoma dimidiata	Hidalgo	Huehuetla	Palo Verde	580	98	-98	1	40	20	32	57	-98.0278	20.5492	Intradomiciliary	1	M	Negative	InDRE
1359	Triatoma dimidiata	Hidalgo	Chapulhuacán	Neblinas	900	98	-98	55	14	21	6	54	-98.9206	21.115	Intradomiciliary	1	M	n.d.	InDRE
1360	Triatoma dimidiata	Hidalgo	Chapulhuacán	La Loma	780	98	-98	55	18	21	10	54	-98.9217	21.1817	Peridomiciliary	1	M	Negative	InDRE
1361	Triatoma dimidiata	Hidalgo	Chapulhuacán	La Loma	780	98	-98	55	18	21	10	54	-98.9217	21.1817	Intradomiciliary	1	F	n.d.	InDRE
1362	Triatoma dimidiata	Hidalgo	Chapulhuacán	La Loma	780	98	-98	55	18	21	10	54	-98.9217	21.1817	Intradomiciliary	1	M	n.d.	InDRE
1363	Triatoma dimidiata	Hidalgo	Chapulhuacán	La Loma	780	98	-98	55	18	21	10	54	-98.9217	21.1817	Intradomiciliary	1	F	n.d.	InDRE
1364	Triatoma dimidiata	Hidalgo	Pisaflores	Guayabos	720	99	-99	1	38	21	16	28	-99.0272	21.2744	Intradomiciliary	1	F	n.d.	InDRE
1365	Triatoma dimidiata	Hidalgo	La Misión	La Soledad	960	99	-99	3	16	21	8	16	-99.0544	21.1378	Intradomiciliary	1	M	n.d.	InDRE
1366	Triatoma dimidiata	Hidalgo	Zimapan	Xindho Guadalupe	1860	99	-99	19	46	20	43	57	-99.3294	20.7325	Intradomiciliary	1	F	Negative	InDRE
1367	Triatoma dimidiata	Hidalgo	Zimapan	Xindho Guadalupe	1860	99	-99	19	46	20	43	57	-99.3294	20.7325	Peridomiciliary	1	M	n.d.	InDRE
1368	Triatoma dimidiata	Hidalgo	Chapulhuacán	Zacatal	200	98	-98	55	32	21	11	51	-98.9256	21.1975	Intradomiciliary	1	F	Negative	InDRE
1369	Triatoma dimidiata	Hidalgo	Chapulhuacán	La Piedra	600	98	-98	57	4	21	10	1	-98.9511	21.1669	Intradomiciliary	1	M	Positive	InDRE
1370	Triatoma dimidiata	Puebla	Pantepec	Mecapalapa	200	97	-97	51	24	20	31	29	-97.8567	20.5247	Intradomiciliary	1	M	Negative	InDRE
1371	Triatoma dimidiata	Puebla	Zihuateutla	Loma Bonita	660	97	-97	49	50	20	16	48	-97.8306	20.28	n.d.	1	F	Positive	InDRE
1372	Triatoma dimidiata	Puebla	Fco. Z. Mena	Metlaltoyuca	350	97	-97	51	6	20	44	2	-97.8517	20.7339	n.d.	1	NIV	Negative	InDRE
1373	Triatoma dimidiata	Puebla	Fco. Z. Mena	Metlaltoyuca	350	97	-97	51	6	20	44	2	-97.8517	20.7339	n.d.	3	F	n.d.	InDRE
1374	Triatoma dimidiata	Puebla	Fco. Z. Mena	Metlaltoyuca	350	97	-97	51	6	20	44	2	-97.8517	20.7339	n.d.	1	F	Negative	InDRE
1375	Triatoma dimidiata	Puebla	Fco. Z. Mena	Metlaltoyuca	350	97	-97	51	6	20	44	2	-97.8517	20.7339	n.d.	1	M	Positive	InDRE
1376	Triatoma dimidiata	Puebla	Jopala	Chicontla	340	97	-97	49	50	20	14	39	-97.8306	20.2442	n.d.	1	F	Positive	InDRE
1377	Triatoma dimidiata	Puebla	Pantepec	El Jobo	360	97	-97	54	26	20	31	52	-97.9072	20.5311	n.d.	1	F	Positive	InDRE
1378	Triatoma dimidiata	Puebla	Pantepec	El Jobo	360	97	-97	54	26	20	31	52	-97.9072	20.5311	n.d.	1	M	Positive	InDRE
1379	Triatoma dimidiata	Puebla	Pantepec	El Jobo	360	97	-97	54	26	20	31	52	-97.9072	20.5311	n.d.	1	F	Positive	InDRE
1380	Triatoma dimidiata	Puebla	Pantepec	El Jobo	360	97	-97	54	26	20	31	52	-97.9072	20.5311	n.d.	1	F	Positive	InDRE
1381	Triatoma dimidiata	Puebla	Pantepec	El Jobo	360	97	-97	54	26	20	31	52	-97.9072	20.5311	n.d.	1	F	Positive	InDRE
1382	Triatoma dimidiata	Campeche	Campeche	Campeche	10	90	-90	31	54	19	50	32	-90.5317	19.8422	n.d.	1	F	Positive	InDRE
1383	Triatoma dimidiata	Campeche	Champotón	La Ceiba	30	90	-90	52	34	19	1	53	-90.8761	19.0314	Intradomiciliary	1	M	Negative	InDRE
1384	Triatoma dimidiata	Puebla	Zihuateutla	Tecpatlán	520	97	-97	52	2	20	14	20	-97.8672	20.2389	n.d.	1	M	n.d.	InDRE
1385	Triatoma dimidiata	Tabasco	Huimanguillo	Mecatepec	20	93	-93	31	29	17	53	26	-93.5247	17.8906	n.d.	1	F	Positive	InDRE
1386	Triatoma dimidiata	Campeche	Champotón	La Ceiba	30	90	-90	52	34	19	1	53	-90.8761	19.0314	n.d.	1	M	Negative	InDRE
1387	Triatoma dimidiata	Tamaulipas	Gómez Farias	El Corozo	120	99	-99	7	52	23	5	5	-99.1311	23.0847	Intradomiciliary	1	F	Positive	InDRE
1388	Triatoma dimidiata	Jalisco	Tamazula de Giordano	Vista Hermosa	1160	103	-103	20	25	19	41	25	-103.34	19.6903	Intradomiciliary	1	F	Positive	InDRE
1389	Triatoma dimidiata	Tabasco	Huimanguillo	Ocoapan	30	93	-93	28	45	17	49	50	-93.4792	17.8306	Intradomiciliary	1	F	n.d.	InDRE
1390	Triatoma dimidiata	Tabasco	Centla	Francisco I Madero	10	92	-92	44	30	18	27	56	-92.7417	18.4656	n.d.	1	F	n.d.	InDRE
1391	Triatoma dimidiata	Puebla	Francisco Z. Mena	Metlaltoyuca	350	97	-97	51	6	20	44	2	-97.8517	20.7339	n.d.	1	F	n.d.	InDRE
1392	Triatoma dimidiata	Oaxaca	Putla Villa de Guerrero	Putla Villa de Guerrero	720	97	-97	55	45	17	1	33	-97.9292	17.0258	Intradomiciliary	1	F	n.d.	InDRE
1393	Triatoma dimidiata	Campeche	Carmen	Isla Aguada	5	91	-91	29	30	18	47	5	-91.4917	18.7847	Peridomiciliary	1	F	Negative	InDRE
1394	Triatoma dimidiata	Oaxaca	San Pedro Nopala	El Temazcal	2080	97	-97	33	14	17	47	25	-97.5539	17.7903	Intradomiciliary	1	F	n.d.	InDRE
1395	Triatoma dimidiata	Campeche	Campeche	Col. Ampliación	10	90	-90	31	54	19	50	32	-90.5317	19.8422	Intradomiciliary	1	F	n.d.	InDRE
1396	Triatoma dimidiata	Campeche	Carmen	C.d. del Carmen	2	91	-91	49	51	18	38	36	-91.8308	18.6433	Intradomiciliary	1	M	n.d.	InDRE
1397	Triatoma dimidiata	Campeche	Campeche	Lerma	10	90	-90	31	54	19	50	32	-90.5317	19.8422	Intradomiciliary	1	M	n.d.	InDRE
1398	Triatoma dimidiata	Campeche	Carmen	Isla Aguada	5	91	-91	29	30	18	47	5	-91.4917	18.7847	Intradomiciliary	1	M	n.d.	InDRE
1399	Triatoma dimidiata	Campeche	Campeche	Col. J. Ortiz D.	10	90	-90	31	54	19	50	32	-90.5317	19.8422	Intradomiciliary	1	F	n.d.	InDRE
1400	Triatoma dimidiata	Campeche	Hopelchén	Bolonchén de Rejón	120	89	-89	44	51	20	0	15	-89.7475	20.0042	Intradomiciliary	1	F	n.d.	InDRE
1401	Triatoma dimidiata	Campeche	Hopelchén	Bolonchén de Rejón	120	89	-89	44	51	20	0	15	-89.7475	20.0042	Intradomiciliary	1	F	Negative	InDRE
1402	Triatoma dimidiata	Hidalgo	Huejutla de Reyes	Chalanviyapa	120	98	-98	21	54	21	9	0	-98.365	21.15	Intradomiciliary	1	F	Positive	InDRE
1403	Triatoma dimidiata	Hidalgo	Huejutla de Reyes	Huejutla de Reyes	140	98	-98	25	12	21	8	25	-98.42	21.1403	n.d.	1	F	n.d.	InDRE
1404	Triatoma dimidiata	Tabasco	Huimanguillo	Ocuapan	30	93	-93	29	23	17	5	1	-93.4897	17.0836	n.d.	1	M	n.d.	InDRE
1405	Triatoma dimidiata	Guerrero	Ometepec	Santa maria Asunción	560	98	-98	23	28	16	46	8	-98.3911	16.7689	Intradomiciliary	1	F	n.d.	InDRE
1406	Triatoma dimidiata	Tabasco	Huimanguillo	Ocuapan	30	93	-93	29	23	17	51	17	-93.4897	17.8547	Intradomiciliary	1	F	n.d.	InDRE
1407	Triatoma dimidiata	Hidalgo	Atlapexco	Atlapexco	160	98	-98	20	53	21	1	1	-98.3481	21.0169	Intradomiciliary	1	M	Negative	InDRE
1408	Triatoma dimidiata	Hidalgo	Atlapexco	Huitzolaco	180	98	-98	22	39	21	2	22	-98.3775	21.0394	Intradomiciliary	1	F	Negative	InDRE
1409	Triatoma dimidiata	Hidalgo	Huautla	Huautla	520	98	-98	17	11	21	1	51	-98.2864	21.0308	Intradomiciliary	2	F	Positive	InDRE
1410	Triatoma dimidiata	San Luis Potosi	Xilitla	Xilitla	600	98	-98	59	25	21	23	10	-98.9903	21.3861	Peridomiciliary	1	F	Positive	InDRE
1411	Triatoma dimidiata	Hidalgo	Huehuetla	Huehuetla	440	98	-98	4	34	20	27	36	-98.0761	20.46	Intradomiciliary	1	F	Negative	InDRE
1412	Triatoma dimidiata	Hidalgo	Huehuetla	Chapingo	680	98	-98	5	42	20	26	19	-98.095	20.4386	Intradomiciliary	1	M	Negative	InDRE
1413	Triatoma dimidiata	Hidalgo	Tenango de Doria	San Isidro La Laguna	980	98	-98	7	43	20	22	43	-98.1286	20.3786	Intradomiciliary	1	F	Negative	InDRE
1414	Triatoma dimidiata	Hidalgo	San Bartolo Tutotepec	San Bartolo Tutotepec	1000	98	-98	12	4	20	23	59	-98.2011	20.3997	Intradomiciliary	1	M	Negative	InDRE
1415	Triatoma dimidiata	Hidalgo	San Bartolo Tutotepec	San Bartolo Tutotepec	1000	98	-98	12	4	20	23	59	-98.2011	20.3997	Intradomiciliary	1	F	Negative	InDRE
1416	Triatoma dimidiata	Hidalgo	Huejutla de Reyes	Tehuetlan	320	98	-98	30	28	21	3	9	-98.5078	21.0525	n.d.	1	F	Positive	InDRE
1417	Triatoma dimidiata	Hidalgo	La Mision	San Cristobal	1040	99	-99	3	31	21	7	29	-99.0586	21.1247	Peridomiciliary	1	F	Negative	InDRE
1418	Triatoma dimidiata	Campeche	Campeche	Campeche	10	90	-90	31	54	19	50	32	-90.5317	19.8422	Intradomiciliary	2	M	Negative	InDRE
1419	Triatoma dimidiata	Hidalgo	Zacualtipan de Angeles	Xoluapa	680	98	-98	28	20	20	42	25	-98.4722	20.7069	n.d.	1	F	Negative	InDRE
1420	Triatoma dimidiata	Hidalgo	San Felipe Orizatlan	San Felipe Orizatlan	180	98	-98	36	31	21	10	16	-98.6086	21.1711	n.d.	1	M	Positive	InDRE
1421	Triatoma dimidiata	Hidalgo	Huehuetla	El Paraiso	880	98	-98	4	56	20	25	56	-98.0822	20.4322	n.d.	1	F	Negative	InDRE
1422	Triatoma dimidiata	Jalisco	Tamazula de Gordiana	Apatzingan	1200	103	-103	11	42	19	47	17	-103.195	19.7881	consultorio	1	F	Positive	InDRE
1423	Triatoma dimidiata	Hidalgo	Huejutla de Reyes	Huejutla de Reyes	140	98	-98	25	12	21	8	25	-98.42	21.1403	Intradomiciliary	1	M	n.d.	InDRE
1424	Triatoma dimidiata	Hidalgo	Xochiatipan	Cruzhica	320	98	-98	16	52	20	52	15	-98.2811	20.8708	Intradomiciliary	1	F	n.d.	InDRE
1425	Triatoma dimidiata	Hidalgo	Huejutla de Reyes	Huejutla de Reyes	140	98	-98	25	12	21	8	25	-98.42	21.1403	n.d.	1	F	n.d.	InDRE
1426	Triatoma dimidiata	Hidalgo	Xochiatipan	Xochiatipan	680	98	-98	17	7	20	50	2	-98.2853	20.8339	n.d.	2	M	Negative	InDRE
1427	Triatoma dimidiata	Hidalgo	Huejutla de Reyes	Huejutla de Reyes	140	98	-98	25	12	21	8	25	-98.42	21.1403	Intradomiciliary	1	F	Positive	InDRE
1428	Triatoma dimidiata	Veracruz	Chalma	El pintor	140	98	-98	24	57	21	9	35	-98.4158	21.1597	Intradomiciliary	1	F	n.d.	InDRE
1429	Triatoma dimidiata	Hidalgo	Tlanchinol	El Suspiro	820	98	-98	33	22	21	3	23	-98.5561	21.0564	Intradomiciliary	1	F	Negative	InDRE
1430	Triatoma dimidiata	Hidalgo	Huazalingo	Congreso	740	98	-98	30	0	21	1	51	-98.5	21.0308	Intradomiciliary	1	M	Negative	InDRE
1431	Triatoma dimidiata	Hidalgo	Huazalingo	Congreso	740	98	-98	30	0	21	1	51	-98.5	21.0308	Intradomiciliary	1	M	Positive	InDRE
1432	Triatoma dimidiata	Hidalgo	Huazalingo	Congreso	740	98	-98	30	0	21	1	51	-98.5	21.0308	Intradomiciliary	1	M	Negative	InDRE
1433	Triatoma dimidiata	Hidalgo	Huazalingo	Congreso	740	98	-98	30	0	21	1	51	-98.5	21.0308	Intradomiciliary	1	M	Negative	InDRE
1434	Triatoma dimidiata	Hidalgo	Huazalingo	Congreso	740	98	-98	30	0	21	1	51	-98.5	21.0308	Intradomiciliary	1	F	Negative	InDRE
1435	Triatoma dimidiata	Hidalgo	Huazalingo	Congreso	740	98	-98	30	0	21	1	51	-98.5	21.0308	n.d.	1	M	Positive	InDRE
1436	Triatoma dimidiata	Hidalgo	Huazalingo	Congreso	740	98	-98	30	0	21	1	51	-98.5	21.0308	Intradomiciliary	1	M	Positive	InDRE
1437	Triatoma dimidiata	Hidalgo	Huejutla de Reyes	Huejutla de Reyes	140	98	-98	25	12	21	8	25	-98.42	21.1403	Intradomiciliary	1	M	Positive	InDRE
1438	Triatoma dimidiata	Hidalgo	Huautla	La Loma	320	98	-98	13	12	21	0	12	-98.22	21.0033	Peridomiciliary	1	F	Positive	InDRE
1439	Triatoma dimidiata	Hidalgo	Huautla	La Loma	320	98	-98	13	12	21	0	12	-98.22	21.0033	Peridomiciliary	1	M	n.d.	InDRE
1440	Triatoma dimidiata	Hidalgo	Xochiatipan	Xochitl	280	98	-98	16	52	20	54	15	-98.2811	20.9042	Intradomiciliary	1	M	Negative	InDRE
1441	Triatoma dimidiata	Hidalgo	Xochiatipan	Xochitl	280	98	-98	16	52	20	54	15	-98.2811	20.9042	Intradomiciliary	1	M	Negative	InDRE
1442	Triatoma dimidiata	Hidalgo	Huejutla de Reyes	Ixcuicuila	450	98	-98	29	37	21	4	39	-98.4936	21.0775	Intradomiciliary	1	F	Negative	InDRE
1443	Triatoma dimidiata	Hidalgo	Huejutla de Reyes	Santa Maria	420	98	-98	31	55	21	6	25	-98.5319	21.1069	Intradomiciliary	1	M	Negative	InDRE
1444	Triatoma dimidiata	Hidalgo	Huehuetla	San Gregorio	840	98	-98	1	4	20	29	49	-98.0178	20.4969	Intradomiciliary	1	M	Negative	InDRE
1445	Triatoma dimidiata	Hidalgo	Huehuetla	San Gregorio	840	98	-98	1	4	20	29	49	-98.0178	20.4969	Intradomiciliary	1	F	Negative	InDRE
1446	Triatoma dimidiata	Hidalgo	Huehuetla	Santa Ines	740	98	-98	5	23	20	27	16	-98.0897	20.4544	Intradomiciliary	1	F	Negative	InDRE
1447	Triatoma dimidiata	Hidalgo	Tianguistengo	Atecoxco	880	98	-98	28	3	20	49	31	-98.4675	20.8253	n.d.	1	F	Negative	InDRE
1448	Triatoma dimidiata	Hidalgo	San Bartolo Tutotepec	San Bartolo Tutotepec	1000	98	-98	12	4	20	23	59	-98.2011	20.3997	Intradomiciliary	1	M	Positive	InDRE
1449	Triatoma dimidiata	Hidalgo	Huehuetla	San Gregorio	840	98	-98	1	4	20	29	49	-98.0178	20.4969	Intradomiciliary	1	F	Negative	InDRE
1450	Triatoma dimidiata	Hidalgo	Huehuetla	San Gregorio	840	98	-98	1	4	20	29	49	-98.0178	20.4969	Intradomiciliary	1	F	Negative	InDRE
1451	Triatoma dimidiata	Hidalgo	Huehuetla	La Esperanza	1000	98	-98	3	16	20	29	15	-98.0544	20.4875	Intradomiciliary	1	M	Negative	InDRE
1452	Triatoma dimidiata	Hidalgo	Tenango de Doria	Santa Maria Temaxcalapa	1000	98	-98	11	55	20	22	49	-98.1986	20.3803	Intradomiciliary	1	F	Negative	InDRE
1453	Triatoma dimidiata	San Luis Potosi	Tamazunchale	Tamazunchale	140	98	-98	47	30	21	15	40	-98.7917	21.2611	Intradomiciliary	1	M	Negative	InDRE
1454	Triatoma dimidiata	Hidalgo	Calnalí	Santa Lucía	820	98	-98	30	21	20	55	15	-98.5058	20.9208	Intradomiciliary	1	M	Negative	InDRE
1455	Triatoma dimidiata	Hidalgo	Calnalí	Santa Lucía	820	98	-98	30	21	20	55	15	-98.5058	20.9208	Intradomiciliary	1	M	Positive	InDRE
1456	Triatoma dimidiata	Hidalgo	Calnalí	Santa Lucía	820	98	-98	30	21	20	55	15	-98.5058	20.9208	Intradomiciliary	1	M	Negative	InDRE
1457	Triatoma dimidiata	Jalisco	Cabo Corrientes	Yelapa	20	105	-105	26	47	20	29	15	-105.446	20.4875	Intradomiciliary	1	F	Positive	InDRE
1458	Triatoma dimidiata	Jalisco	La Barca	La Barca	1520	102	-102	32	59	20	16	38	-102.55	20.2772	Intradomiciliary	1	F	Positive	InDRE
1459	Triatoma dimidiata	Oaxaca	San Miguel del Puerto	El Manila	380	96	-96	10	19	15	55	50	-96.1719	15.9306	n.d.	1	F	Negative	InDRE
1460	Triatoma dimidiata	Oaxaca	San Pedro Pochutla	Arroyo Cruz	100	96	-96	28	59	15	41	29	-96.4831	15.6914	Intradomiciliary	1	F	Positive	InDRE
1461	Triatoma dimidiata	Oaxaca	Villa de Tututepec	Rio Grande	30	97	-97	26	0	16	0	40	-97.4333	16.0111	n.d.	1	F	Positive	InDRE
1462	Triatoma dimidiata	Quintana Roo	Felipe Carrillo Puerto	Felipe Carrillo Puerto	30	88	-88	2	43	19	34	43	-88.0453	19.5786	n.d.	1	M	Negative	InDRE
1463	Triatoma dimidiata	Quintana Roo	Felipe Carrillo Puerto	Felipe Carrillo Puerto	30	88	-88	2	43	19	34	43	-88.0453	19.5786	n.d.	1	F	Negative	InDRE
1464	Triatoma dimidiata	Campeche	Hopelchen	Ich - ek	80	89	-89	58	0	19	43	55	-89.9667	19.7319	Intradomiciliary	1	F	Positive	InDRE
1465	Triatoma dimidiata	Chiapas	Tecpatan	San José Cushipac	640	93	-93	19	11	17	10	43	-93.3197	17.1786	Intradomiciliary	1	M	Negative	InDRE
1466	Triatoma dimidiata	Chiapas	Tecpatan	San José Cushipac	640	93	-93	19	11	17	10	43	-93.3197	17.1786	Intradomiciliary	1	M	n.d.	InDRE
1467	Triatoma dimidiata	Chiapas	Tecpatan	San José Cushipac	640	93	-93	19	11	17	10	43	-93.3197	17.1786	Intradomiciliary	1	F	Positive	InDRE
1468	Triatoma dimidiata	Chiapas	San Fernando	Miguel Hidalgo	960	93	-93	14	15	16	51	51	-93.2375	16.8642	Intradomiciliary	2	F	n.d.	InDRE
1469	Triatoma dimidiata	Chiapas	Berriozabal	Rìo Blanco	500	93	-93	18	40	16	56	13	-93.3111	16.9369	Intradomiciliary	1	M	n.d.	InDRE
1470	Triatoma dimidiata	Chiapas	Berriozabal	Rìo Blanco	500	93	-93	18	40	16	56	13	-93.3111	16.9369	Intradomiciliary	1	F	n.d.	InDRE
1471	Triatoma dimidiata	Chiapas	Berriozabal	Nuevo Progreso	800	93	-93	22	40	16	54	20	-93.3778	16.9056	Intradomiciliary	1	F	Negative	InDRE
1472	Triatoma dimidiata	Chiapas	Berriozabal	Nuevo Progreso	800	93	-93	22	40	16	54	20	-93.3778	16.9056	Intradomiciliary	1	M	Negative	InDRE
1473	Triatoma dimidiata	Chiapas	San Fernando	San Antonio	670	93	-93	16	2	16	57	2	-93.2672	16.9506	Intradomiciliary	1	F	Negative	InDRE
1474	Triatoma dimidiata	Chiapas	San Fernando	San Antonio	670	93	-93	16	2	16	57	2	-93.2672	16.9506	Intradomiciliary	1	M	Negative	InDRE
1475	Triatoma dimidiata	Yucatán	Ticul	Santa Elena	25	89	-89	32	2	20	23	43	-89.5339	20.3953	Peridomiciliary	2	M	Negative	InDRE
1476	Triatoma dimidiata	Yucatán	Ticul	Santa Elena	25	89	-89	32	2	20	23	43	-89.5339	20.3953	Peridomiciliary	2	F	Negative	InDRE
1477	Triatoma dimidiata	Yucatán	Mani	Mani	26	89	-89	23	25	20	23	11	-89.3903	20.3864	n.d.	2	M	Negative	InDRE
1478	Triatoma dimidiata	Yucatán	Mani	Mani	26	89	-89	23	25	20	23	11	-89.3903	20.3864	n.d.	1	F	Negative	InDRE
1479	Triatoma dimidiata	Yucatán	Oxkutzcab	Oxkutzcab	33	89	-89	25	6	20	18	10	-89.4183	20.3028	n.d.	1	F	Negative	InDRE
1480	Triatoma dimidiata	Yucatán	Oxkutzcab	Oxkutzcab	33	89	-89	25	6	20	18	10	-89.4183	20.3028	n.d.	2	M	Negative	InDRE
1481	Triatoma dimidiata	Yucatán	Oxkutzcab	Oxkutzcab	33	89	-89	25	6	20	18	10	-89.4183	20.3028	n.d.	1	F	n.d.	InDRE
1482	Triatoma dimidiata	Yucatán	Oxkutzcab	Oxkutzcab	33	89	-89	25	6	20	18	10	-89.4183	20.3028	n.d.	1	M	n.d.	InDRE
1483	Triatoma dimidiata	Yucatán	Oxkutzcab	Oxkutzcab	33	89	-89	25	6	20	18	10	-89.4183	20.3028	n.d.	2	M	Negative	InDRE
1484	Triatoma dimidiata	Hidalgo	Huautla	Banderas	160	98	-98	13	43	21	0	48	-98.2286	21.0133	Intradomiciliary	1	M	Positive	InDRE
1485	Triatoma dimidiata	Hidalgo	Yahualica	Tamalcuatitla	440	98	-98	21	11	20	55	32	-98.3531	20.9256	Intradomiciliary	1	M	Negative	InDRE
1486	Triatoma dimidiata	Hidalgo	Yahualica	Tamalcuatitla	440	98	-98	21	11	20	55	32	-98.3531	20.9256	Intradomiciliary	1	F	Negative	InDRE
1487	Triatoma dimidiata	Hidalgo	Yahualica	Tamalcuatitla	440	98	-98	21	11	20	55	32	-98.3531	20.9256	Intradomiciliary	1	NV	Negative	InDRE
1488	Triatoma dimidiata	Hidalgo	Huautla	Aquexpalco	160	98	-98	12	3	21	2	33	-98.2008	21.0425	Intradomiciliary	1	F	Positive	InDRE
1489	Triatoma dimidiata	Yucatán	Opichen	Calcehtok	15	89	-89	54	46	20	34	0	-89.9128	20.5667	Intradomiciliary	1	M	Positive	InDRE
1490	Triatoma dimidiata	Yucatán	Opichen	Calcehtok	15	89	-89	54	46	20	34	0	-89.9128	20.5667	Intradomiciliary	2	F	Negative	InDRE
1491	Triatoma dimidiata	Yucatán	Ticul	Pustunich	25	89	-89	30	46	20	22	4	-89.5128	20.3678	Intradomiciliary	2	M	Negative	InDRE
1492	Triatoma dimidiata	Yucatán	Ticul	Pustunich	25	89	-89	30	46	20	22	4	-89.5128	20.3678	Intradomiciliary	2	F	Negative	InDRE
1493	Triatoma dimidiata	Yucatán	Ticul	Pustunich	25	89	-89	30	46	20	22	4	-89.5128	20.3678	Intradomiciliary	2	M	Positive	InDRE
1494	Triatoma dimidiata	Yucatán	Ticul	Pustunich	25	89	-89	30	46	20	22	4	-89.5128	20.3678	Intradomiciliary	3	M	Negative	InDRE
1495	Triatoma dimidiata	Yucatán	Ticul	Pustunich	25	89	-89	30	46	20	22	4	-89.5128	20.3678	Intradomiciliary	1	F	Positive	InDRE
1496	Triatoma dimidiata	Yucatán	Opichen	Opichen	10	89	-89	51	25	20	32	59	-89.8569	20.5497	Intradomiciliary	3	M	Positive	InDRE
1497	Triatoma dimidiata	Yucatán	Opichen	Opichen	10	89	-89	51	25	20	32	59	-89.8569	20.5497	Intradomiciliary	1	F	Negative	InDRE
1498	Triatoma dimidiata	Yucatán	Ticul	Yotholin	28	89	-89	27	18	20	19	35	-89.455	20.3264	Intradomiciliary	1	M	Positive	InDRE
1499	Triatoma dimidiata	Yucatán	Ticul	Yotholin	28	89	-89	27	18	20	19	35	-89.455	20.3264	Intradomiciliary	2	M	Negative	InDRE
1500	Triatoma dimidiata	Yucatán	Ticul	Yotholin	28	89	-89	27	18	20	19	35	-89.455	20.3264	Intradomiciliary	1	F	Positive	InDRE
1501	Triatoma dimidiata	Yucatán	Oxkutzcab	Oxkutzcab	33	89	-89	25	6	20	18	10	-89.4183	20.3028	Intradomiciliary	1	F	n.d.	InDRE
1502	Triatoma dimidiata	Yucatán	Peto	Peto	35	88	-88	55	17	20	7	32	-88.9214	20.1256	Intradomiciliary	1	M	Positive	InDRE
1503	Triatoma dimidiata	Yucatán	Akil	Akil	31	89	-89	20	52	20	15	56	-89.3478	20.2656	Intradomiciliary	1	M	Positive	InDRE
1504	Triatoma dimidiata	Yucatán	Akil	Akil	31	89	-89	20	52	20	15	56	-89.3478	20.2656	Intradomiciliary	3	M	Negative	InDRE
1505	Triatoma dimidiata	Yucatán	Akil	Akil	31	89	-89	20	52	20	15	56	-89.3478	20.2656	Intradomiciliary	3	M	Positive	InDRE
1506	Triatoma dimidiata	Yucatán	Akil	Akil	31	89	-89	20	52	20	15	56	-89.3478	20.2656	Intradomiciliary	2	F	Positive	InDRE
1507	Triatoma dimidiata	Yucatán	Mama	Mama	24	89	-89	21	54	20	28	38	-89.365	20.4772	Intradomiciliary	1	F	Positive	InDRE
1508	Triatoma dimidiata	Yucatán	Dzan	Dzan	17	89	-89	28	3	20	23	13	-89.4675	20.3869	Intradomiciliary	2	M	Positive	InDRE
1509	Triatoma dimidiata	Yucatán	Dzan	Dzan	17	89	-89	28	3	20	23	13	-89.4675	20.3869	Intradomiciliary	2	F	Positive	InDRE
1510	Triatoma dimidiata	Chiapas	Copainala	San José Motejen	690	93	-93	10	38	17	1	35	-93.1772	17.0264	Intradomiciliary	1	F	n.d.	InDRE
1511	Triatoma dimidiata	Chiapas	Tecpatan	Menapac	400	93	-93	19	42	17	9	18	-93.3283	17.155	Intradomiciliary	1	F	Positive	InDRE
1512	Triatoma dimidiata	Guerrero	Cuajinalapa	Tejas Crudas	110	98	-98	32	24	16	22	8	-98.54	16.3689	Intradomiciliary	2	M	n.d.	InDRE
1513	Triatoma dimidiata	Yucatán	Valladolid	Xocen	27	88	-88	9	47	20	35	56	-88.1631	20.5989	n.d.	1	F	Positive	InDRE
1514	Triatoma dimidiata	Yucatán	Valladolid	Xocen	27	88	-88	9	47	20	35	56	-88.1631	20.5989	n.d.	2	F	n.d.	InDRE
1515	Triatoma dimidiata	Yucatán	Valladolid	Xocen	27	88	-88	9	47	20	35	56	-88.1631	20.5989	n.d.	1	M	n.d.	InDRE
1516	Triatoma dimidiata	Yucatán	Valladolid	Valladolid	25	88	-88	12	5	20	41	26	-88.2014	20.6906	Intradomiciliary	1	M	n.d.	InDRE
1517	Triatoma dimidiata	Yucatán	Valladolid	Valladolid	25	88	-88	12	5	20	41	26	-88.2014	20.6906	Intradomiciliary	1	F	Positive	InDRE
1518	Triatoma dimidiata	Yucatán	Oxkutzcab	Oxkutzcab	33	89	-89	25	6	20	18	10	-89.4183	20.3028	Intradomiciliary	2	M	n.d.	InDRE
1519	Triatoma dimidiata	Yucatán	Oxkutzcab	Oxkutzcab	33	89	-89	25	6	20	18	10	-89.4183	20.3028	n.d.	1	M	Negative	InDRE
1520	Triatoma dimidiata	Yucatán	Progreso	Chicxulub	2	89	-89	39	48	21	17	4	-89.6633	21.2844	n.d.	1	F	n.d.	InDRE
1521	Triatoma dimidiata	Yucatán	Postunich	Postunich	25	89	-89	30	46	20	22	4	-89.5128	20.3678	n.d.	1	M	n.d.	InDRE
1522	Triatoma dimidiata	Yucatán	Postunich	Postunich	25	89	-89	30	46	20	22	4	-89.5128	20.3678	n.d.	1	F	n.d.	InDRE
1523	Triatoma dimidiata	Yucatán	Postunich	Postunich	25	89	-89	30	46	20	22	4	-89.5128	20.3678	n.d.	5	M	n.d.	InDRE
1524	Triatoma dimidiata	Yucatán	Mérida	Mérida	9	89	-89	37	18	20	58	4	-89.6217	20.9678	Intradomiciliary	1	M	Positive	InDRE
1525	Triatoma dimidiata	Yucatán	Mérida	Mérida	9	89	-89	37	18	20	58	4	-89.6217	20.9678	n.d.	1	M	n.d.	InDRE
1526	Triatoma dimidiata	Yucatán	Mérida	Mérida	9	89	-89	37	18	20	58	4	-89.6217	20.9678	n.d.	1	F	n.d.	InDRE
1527	Triatoma dimidiata	Yucatán	Mérida	Mérida	9	89	-89	37	18	20	58	4	-89.6217	20.9678	Intradomiciliary	1	M	n.d.	InDRE
1528	Triatoma dimidiata	Yucatán	Valladolid	Valladolid	25	88	-88	12	5	20	41	26	-88.2014	20.6906	n.d.	2	NV	Positive	InDRE
1529	Triatoma dimidiata	Yucatán	Valladolid	Valladolid	25	88	-88	12	5	20	41	26	-88.2014	20.6906	Peridomiciliary	1	F	n.d.	InDRE
1530	Triatoma dimidiata	Yucatán	Calotmul	Calotmul	23	88	-88	10	37	21	1	8	-88.1769	21.0189	Peridomiciliary	1	F	Positive	InDRE
1531	Triatoma dimidiata	Yucatán	Chemax	Chemax	26	87	-87	56	11	20	39	17	-87.9364	20.6547	Peridomiciliary	1	M	Positive	InDRE
1532	Triatoma dimidiata	Yucatán	Chemax	Chemax	26	87	-87	56	11	20	39	17	-87.9364	20.6547	Peridomiciliary	1	F	Negative	InDRE
1533	Triatoma dimidiata	Yucatán	Postunich	Postunich	25	89	-89	30	46	20	22	4	-89.5128	20.3678	n.d.	1	F	n.d.	InDRE
1534	Triatoma dimidiata	Yucatán	Sacalum	Sacalum	22	89	-89	35	23	20	29	42	-89.5897	20.495	n.d.	3	M	Positive	InDRE
1535	Triatoma dimidiata	Yucatán	Sacalum	Sacalum	22	89	-89	35	23	20	29	42	-89.5897	20.495	n.d.	2	M	Negative	InDRE
1536	Triatoma dimidiata	Yucatán	Sacalum	Sacalum	22	89	-89	35	23	20	29	42	-89.5897	20.495	n.d.	1	F	Negative	InDRE
1537	Triatoma dimidiata	Yucatán	Sacalum	Sacalum	22	89	-89	35	23	20	29	42	-89.5897	20.495	n.d.	2	F	Positive	InDRE
1538	Triatoma dimidiata	Yucatán	Sacalum	Sacalum	22	89	-89	35	23	20	29	42	-89.5897	20.495	n.d.	3	M	Positive	InDRE
1539	Triatoma dimidiata	Yucatán	Sacalum	Sacalum	22	89	-89	35	23	20	29	42	-89.5897	20.495	n.d.	1	M	Negative	InDRE
1540	Triatoma dimidiata	Yucatán	Sacalum	Sacalum	22	89	-89	35	23	20	29	42	-89.5897	20.495	n.d.	2	F	Positive	InDRE
1541	Triatoma dimidiata	Chiapas	San Fernando	San Antonio	670	93	-93	16	2	16	57	2	-93.2672	16.9506	Intradomiciliary	2	M	n.d.	InDRE
1542	Triatoma dimidiata	Chiapas	Tecpatan	Menapac	400	93	-93	19	42	17	9	18	-93.3283	17.155	Intradomiciliary	1	M	Positive	InDRE
1543	Triatoma dimidiata	Chiapas	Tecpatan	Menapac	400	93	-93	19	42	17	9	18	-93.3283	17.155	Intradomiciliary	1	M	Negative	InDRE
1544	Triatoma dimidiata	Chiapas	Tecpatan	Carmen Cerro Santo	700	93	-93	20	27	17	10	19	-93.3408	17.1719	Intradomiciliary	2	M	n.d.	InDRE
1545	Triatoma dimidiata	Chiapas	Tecpatan	Carmen Cerro Santo	700	93	-93	20	27	17	10	19	-93.3408	17.1719	Intradomiciliary	3	F	n.d.	InDRE
1546	Triatoma dimidiata	Chiapas	Tecpatan	Carmen Cerro Santo	700	93	-93	20	27	17	10	19	-93.3408	17.1719	Intradomiciliary	2	F	Negative	InDRE
1547	Triatoma dimidiata	Chiapas	Tecpatan	Casa Blanca	660	93	-93	18	21	17	11	12	-93.3058	17.1867	Intradomiciliary	2	NV	Negative	InDRE
1548	Triatoma dimidiata	Chiapas	Tecpatan	San José Cuchipac	360	93	-93	45	33	17	6	17	-93.7592	17.1047	Intradomiciliary	2	M	n.d.	InDRE
1549	Triatoma dimidiata	Chiapas	Tecpatan	San José Cuchipac	360	93	-93	45	33	17	6	17	-93.7592	17.1047	Intradomiciliary	2	F	n.d.	InDRE
1550	Triatoma dimidiata	Chiapas	Tecpatan	San José Cuchipac	360	93	-93	45	33	17	6	17	-93.7592	17.1047	Intradomiciliary	1	F	Positive	InDRE
1551	Triatoma dimidiata	Chiapas	Tecpatan	n.d.	320	93	-93	18	40	17	8	10	-93.3111	17.1361	n.d.	1	M	n.d.	InDRE
1552	Triatoma dimidiata	Campeche	Campeche	Campeche	10	90	-90	31	54	19	50	32	-90.5317	19.8422	Intradomiciliary	1	M	n.d.	InDRE
1553	Triatoma dimidiata	Campeche	Champoton	Seybaplaya	5	90	-90	55	19	19	6	16	-90.9219	19.1044	Intradomiciliary	1	M	Negative	InDRE
1554	Triatoma dimidiata	Campeche	Hopelchen	San Isidro	110	89	-89	14	20	18	57	10	-89.2389	18.9528	Intradomiciliary	1	F	n.d.	InDRE
1555	Triatoma dimidiata	Chiapas	Ocozocuautla	Rivera A. Serdan	820	93	-93	22	30	16	45	45	-93.375	16.7625	Intradomiciliary	1	M	Negative	InDRE
1556	Triatoma dimidiata	Chiapas	Ocozocuautla	Rivera A. Serdan	820	93	-93	22	30	16	45	45	-93.375	16.7625	Intradomiciliary	1	F	Negative	InDRE
1557	Triatoma dimidiata	Chiapas	Francisco de Leon	Rivera A. Serdan	760	93	-93	16	25	17	17	51	-93.2736	17.2975	Intradomiciliary	2	F	n.d.	InDRE
1558	Triatoma dimidiata	Chiapas	Francisco de Leon	El paraíso	750	93	-93	14	19	17	13	54	-93.2386	17.2317	Intradomiciliary	3	M	n.d.	InDRE
1559	Triatoma dimidiata	Chiapas	Tecpatan	Rancho las Granjas	320	93	-93	18	40	17	8	10	-93.3111	17.1361	Intradomiciliary	1	F	n.d.	InDRE
1560	Triatoma dimidiata	Jalisco	Cabo corrientes	Yelapa	20	105	-105	26	47	20	29	15	-105.446	20.4875	Intradomiciliary	1	F	Positive	InDRE
1561	Triatoma dimidiata	Quintana Roo	Othón P. Blanco	Chetumal	10	88	-88	18	19	18	30	13	-88.3053	18.5036	n.d.	2	M	Positive	InDRE
1562	Triatoma dimidiata	Quintana Roo	Othón P. Blanco	Chetumal	10	88	-88	18	19	18	30	13	-88.3053	18.5036	n.d.	2	M	Negative	InDRE
1563	Triatoma dimidiata	Yucatán	Mani	Mani	26	89	-89	23	25	20	23	11	-89.3903	20.3864	n.d.	1	F	n.d.	InDRE
1564	Triatoma dimidiata	Yucatán	Tizimin	Tizimin	17	88	-88	9	3	21	8	32	-88.1508	21.1422	Peridomiciliary	2	M	Negative	InDRE
1565	Triatoma dimidiata	Yucatán	Chacsinkin	Chacsinkin	33	89	-89	0	58	20	10	21	-89.0161	20.1725	n.d.	1	M	Negative	InDRE
1566	Triatoma dimidiata	Yucatán	Chacsinkin	Chacsinkin	33	89	-89	0	58	20	10	21	-89.0161	20.1725	n.d.	1	F	Negative	InDRE
1567	Triatoma dimidiata	Yucatán	Dzan	Dzan	17	89	-89	28	3	20	23	13	-89.4675	20.3869	n.d.	1	M	Negative	InDRE
1568	Triatoma dimidiata	Yucatán	Ticul	Pustunich	25	89	-89	30	46	20	22	4	-89.5128	20.3678	n.d.	1	F	Negative	InDRE
1569	Triatoma dimidiata	Yucatán	Ticul	Pustunich	25	89	-89	30	46	20	22	4	-89.5128	20.3678	n.d.	3	M	n.d.	InDRE
1570	Triatoma dimidiata	Yucatán	Ticul	Pustunich	25	89	-89	30	46	20	22	4	-89.5128	20.3678	n.d.	1	F	Negative	InDRE
1571	Triatoma dimidiata	Yucatán	Valladolid	Valladolid	25	88	-88	12	5	20	41	26	-88.2014	20.6906	Peridomiciliary	1	M	Negative	InDRE
1572	Triatoma dimidiata	Yucatán	Valladolid	Pixoy	23	88	-88	15	45	20	42	53	-88.2625	20.7147	Intradomiciliary	1	F	Positive	InDRE
1573	Triatoma dimidiata	Yucatán	Valladolid	Pixoy	23	88	-88	15	45	20	42	53	-88.2625	20.7147	Intradomiciliary	1	M	n.d.	InDRE
1574	Triatoma dimidiata	Yucatán	Valladolid	Pixoy	23	88	-88	15	45	20	42	53	-88.2625	20.7147	Intradomiciliary	1	M	Negative	InDRE
1575	Triatoma dimidiata	Yucatán	Sotuta	Xbonchen	19	89	-89	4	2	20	32	15	-89.0672	20.5375	n.d.	5	M	n.d.	InDRE
1576	Triatoma dimidiata	Yucatán	Sotuta	Xbonchen	19	89	-89	4	2	20	32	15	-89.0672	20.5375	n.d.	1	F	Negative	InDRE
1577	Triatoma dimidiata	Yucatán	Sotuta	Xbonchen	19	89	-89	4	2	20	32	15	-89.0672	20.5375	n.d.	1	F	Positive	InDRE
1578	Triatoma dimidiata	Yucatán	Sotuta	Xbonchen	19	89	-89	4	2	20	32	15	-89.0672	20.5375	n.d.	1	F	Negative	InDRE
1579	Triatoma dimidiata	Yucatán	Sotuta	Xbonchen	19	89	-89	4	2	20	32	15	-89.0672	20.5375	n.d.	1	F	n.d.	InDRE
1580	Triatoma dimidiata	Yucatán	Sotuta	Xbonchen	19	89	-89	4	2	20	32	15	-89.0672	20.5375	n.d.	1	M	n.d.	InDRE
1581	Triatoma dimidiata	Yucatán	Mérida	Mérida	9	89	-89	37	18	20	58	4	-89.6217	20.9678	Intradomiciliary	1	M	Negative	InDRE
1582	Triatoma dimidiata	Yucatán	Ticul	Ticul	25	89	-89	32	2	20	23	43	-89.5339	20.3953	n.d.	1	F	Negative	InDRE
1583	Triatoma dimidiata	Yucatán	Mérida	Caucel	8	89	-89	42	25	21	0	53	-89.7069	21.0147	n.d.	1	F	Negative	InDRE
1584	Triatoma dimidiata	Yucatán	Ticul	Santa Elena	25	89	-89	32	2	20	23	43	-89.5339	20.3953	n.d.	1	NV	Negative	InDRE
1585	Triatoma dimidiata	Hidalgo	Huazalingo	Huilotitla	400	98	-98	29	38	21	3	3	-98.4939	21.0508	Intradomiciliary	1	F	Negative	InDRE
1586	Triatoma dimidiata	Hidalgo	Huazalingo	Huilotitla	400	98	-98	29	38	21	3	3	-98.4939	21.0508	Intradomiciliary	1	M	Negative	InDRE
1587	Triatoma dimidiata	Hidalgo	Huazalingo	Huilotitla	400	98	-98	29	38	21	3	3	-98.4939	21.0508	n.d.	1	M	Negative	InDRE
1588	Triatoma dimidiata	Hidalgo	Calnali	Techichico	800	98	-98	30	51	20	53	50	-98.5142	20.8972	Intradomiciliary	1	F	Negative	InDRE
1589	Triatoma dimidiata	Chiapas	Ocozocuautla	El Arenal	1030	93	-93	20	16	16	46	37	-93.3378	16.7769	Intradomiciliary	1	F	n.d.	InDRE
1590	Triatoma dimidiata	Chiapas	Ocozocuautla	El Arenal	1030	93	-93	20	16	16	46	37	-93.3378	16.7769	Intradomiciliary	1	M	n.d.	InDRE
1591	Triatoma dimidiata	Chiapas	Copainala	El Cipres	1140	93	-93	14	7	17	2	37	-93.2353	17.0436	Intradomiciliary	1	M	n.d.	InDRE
1592	Triatoma dimidiata	Chiapas	Copainala	Ribera Tuña	800	93	-93	13	5	17	7	58	-93.2181	17.1328	Intradomiciliary	1	F	n.d.	InDRE
1593	Triatoma dimidiata	Chiapas	Copainala	Ribera Tuña	800	93	-93	13	5	17	7	58	-93.2181	17.1328	Intradomiciliary	1	M	n.d.	InDRE
1594	Triatoma dimidiata	Chiapas	Ocozocuautla de Espino	Ocuilapa de Juárez	940	93	-93	24	40	16	51	7	-93.4111	16.8519	Intradomiciliary	2	F	Negative	InDRE
1595	Triatoma dimidiata	Chiapas	Copainala	San Luis Pohastec	1100	93	-93	13	24	17	7	9	-93.2233	17.1192	Intradomiciliary	1	F	Negative	InDRE
1596	Triatoma dimidiata	Chiapas	Copainala	Benito Juárez	1180	93	-93	14	57	17	8	21	-93.2492	17.1392	Intradomiciliary	1	F	Negative	InDRE
1597	Triatoma dimidiata	Yucatán	Uman	Xkukul sur	7	89	-89	40	12	20	51	21	-89.67	20.8558	Peridomiciliary	1	M	n.d.	InDRE
1598	Triatoma dimidiata	Yucatán	Valladolid	Valladolid	25	88	-88	12	5	20	41	26	-88.2014	20.6906	Intradomiciliary	1	F	Negative	InDRE
1599	Triatoma dimidiata	Yucatán	Peto	Peto	35	88	-88	55	17	20	7	32	-88.9214	20.1256	n.d.	1	M	n.d.	InDRE
1600	Triatoma dimidiata	Yucatán	Ticul	Ticul	25	89	-89	32	2	20	23	43	-89.5339	20.3953	n.d.	1	M	Negative	InDRE
1601	Triatoma dimidiata	Yucatán	Valladolid	Pixoy	23	88	-88	15	45	20	42	53	-88.2625	20.7147	Peridomiciliary	1	F	Negative	InDRE
1602	Triatoma dimidiata	Yucatán	Ticul	Ticul	25	89	-89	32	2	20	23	43	-89.5339	20.3953	n.d.	1	M	n.d.	InDRE
1603	Triatoma dimidiata	Campeche	Hopelchen	Hopelchen	10	90	-90	31	54	19	50	32	-90.5317	19.8422	Peridomiciliary	1	M	Negative	InDRE
1604	Triatoma dimidiata	Yucatán	Yaxkukul	Yaxkukul	8	89	-89	25	12	21	3	42	-89.42	21.0617	Peridomiciliary	1	F	n.d.	InDRE
1605	Triatoma dimidiata	Yucatán	Mérida	Mérida	9	89	-89	37	18	20	58	4	-89.6217	20.9678	Intradomiciliary	1	F	Negative	InDRE
1606	Triatoma dimidiata	Yucatán	Ticul	Yotholin	28	89	-89	27	18	20	19	35	-89.455	20.3264	n.d.	2	F	Negative	InDRE
1607	Triatoma dimidiata	Yucatán	Ticul	Yotholin	28	89	-89	27	18	20	19	35	-89.455	20.3264	n.d.	2	F	Negative	InDRE
1608	Triatoma dimidiata	Yucatán	Ticul	Yotholin	28	89	-89	27	18	20	19	35	-89.455	20.3264	n.d.	1	M	n.d.	InDRE
1609	Triatoma dimidiata	Yucatán	Ticul	Yotholin	28	89	-89	27	18	20	19	35	-89.455	20.3264	n.d.	3	M	Negative	InDRE
1610	Triatoma dimidiata	Yucatán	Ticul	Yotholin	28	89	-89	27	18	20	19	35	-89.455	20.3264	n.d.	1	F	Negative	InDRE
1611	Triatoma dimidiata	Yucatán	Ticul	Yotholin	28	89	-89	27	18	20	19	35	-89.455	20.3264	n.d.	1	M	Negative	InDRE
1612	Triatoma dimidiata	Yucatán	Ticul	Yotholin	28	89	-89	27	18	20	19	35	-89.455	20.3264	n.d.	1	F	n.d.	InDRE
1613	Triatoma dimidiata	Yucatán	Oxkutzcab	Oxkutzcab	33	89	-89	25	6	20	18	10	-89.4183	20.3028	n.d.	1	M	n.d.	InDRE
1614	Triatoma dimidiata	Yucatán	Oxkutzcab	Oxkutzcab	33	89	-89	25	6	20	18	10	-89.4183	20.3028	n.d.	1	M	n.d.	InDRE
1615	Triatoma dimidiata	Yucatán	Ticul	Postunich	25	89	-89	30	46	20	22	4	-89.5128	20.3678	n.d.	1	M	n.d.	InDRE
1616	Triatoma dimidiata	Yucatán	Ticul	Ticul	25	89	-89	32	2	20	23	43	-89.5339	20.3953	n.d.	1	M	n.d.	InDRE
1617	Triatoma dimidiata	Yucatán	Ticul	Ticul	25	89	-89	32	2	20	23	43	-89.5339	20.3953	Peridomiciliary	1	M	n.d.	InDRE
1618	Triatoma dimidiata	Yucatán	Valladolid	Pixoy	23	88	-88	15	45	20	42	53	-88.2625	20.7147	Peridomiciliary	1	F	n.d.	InDRE
1619	Triatoma dimidiata	Yucatán	Sotuta	Sotuta	21	89	-89	0	22	20	35	45	-89.0061	20.5958	n.d.	6	F	n.d.	InDRE
1620	Triatoma dimidiata	Yucatán	Sotuta	Sotuta	21	89	-89	0	22	20	35	45	-89.0061	20.5958	n.d.	3	M	n.d.	InDRE
1621	Triatoma dimidiata	Yucatán	Sotuta	Sotuta	21	89	-89	0	22	20	35	45	-89.0061	20.5958	n.d.	4	F	n.d.	InDRE
1622	Triatoma dimidiata	Yucatán	Sotuta	Sotuta	21	89	-89	0	22	20	35	45	-89.0061	20.5958	n.d.	2	M	n.d.	InDRE
1623	Triatoma dimidiata	Yucatán	Uman	Yaxcopoil	7	89	-89	43	20	20	44	43	-89.7222	20.7453	Intradomiciliary	1	F	n.d.	InDRE
1624	Triatoma dimidiata	Yucatán	Uman	Chicxulub	7	89	-89	40	12	20	51	21	-89.67	20.8558	Intradomiciliary	1	M	n.d.	InDRE
1625	Triatoma dimidiata	Yucatán	Uman	Yaxcopoil	7	89	-89	43	20	20	44	43	-89.7222	20.7453	Intradomiciliary	1	M	n.d.	InDRE
1626	Triatoma dimidiata	Yucatán	Uman	Yaxcopoil	7	89	-89	43	20	20	44	43	-89.7222	20.7453	Intradomiciliary	1	F	n.d.	InDRE
1627	Triatoma dimidiata	Yucatán	Uman	Yaxcopoil	7	89	-89	43	20	20	44	43	-89.7222	20.7453	Intradomiciliary	1	M	n.d.	InDRE
1628	Triatoma dimidiata	Yucatán	Uman	Yaxcopoil	7	89	-89	43	20	20	44	43	-89.7222	20.7453	Intradomiciliary	1	F	n.d.	InDRE
1629	Triatoma dimidiata	Yucatán	Tixkokob	Tixkokob	8	89	-89	23	37	21	0	8	-89.3936	21.0022	Intradomiciliary	1	F	n.d.	InDRE
1630	Triatoma dimidiata	Yucatán	Uman	Yaxcopoil	7	89	-89	43	20	20	44	43	-89.7222	20.7453	Peridomiciliary	2	F	n.d.	InDRE
1631	Triatoma dimidiata	Yucatán	Ticul	Postunich	25	89	-89	30	46	20	22	4	-89.5128	20.3678	n.d.	1	M	n.d.	InDRE
1632	Triatoma dimidiata	Yucatán	Ticul	Postunich	25	89	-89	30	46	20	22	4	-89.5128	20.3678	n.d.	1	M	n.d.	InDRE
1633	Triatoma dimidiata	Yucatán	Ticul	Ticul	25	89	-89	32	2	20	23	43	-89.5339	20.3953	n.d.	1	F	n.d.	InDRE
1634	Triatoma dimidiata	Yucatán	Ticul	Mani	25	89	-89	32	47	20	24	22	-89.5464	20.4061	n.d.	1	M	n.d.	InDRE
1635	Triatoma dimidiata	Yucatán	Ticul	Mani	25	89	-89	32	47	20	24	22	-89.5464	20.4061	n.d.	1	M	n.d.	InDRE
1636	Triatoma dimidiata	Yucatán	Ticul	Mani	25	89	-89	32	47	20	24	22	-89.5464	20.4061	n.d.	1	F	n.d.	InDRE
1637	Triatoma dimidiata	Yucatán	Muna	Muna	19	89	-89	42	47	20	29	5	-89.7131	20.4847	n.d.	2	M	n.d.	InDRE
1638	Triatoma dimidiata	Yucatán	Muna	Muna	19	89	-89	42	47	20	29	5	-89.7131	20.4847	n.d.	2	F	n.d.	InDRE
1639	Triatoma dimidiata	Yucatán	Tekax	Tekax de Alvaro Obregon	37	89	-89	17	17	20	12	7	-89.2881	20.2019	n.d.	1	F	n.d.	InDRE
1640	Triatoma dimidiata	Yucatán	Uman	Uman	7	89	-89	45	0	20	53	0	-89.75	20.8833	n.d.	1	M	n.d.	InDRE
1641	Triatoma dimidiata	Yucatán	Uman	Uman	7	89	-89	45	0	20	53	0	-89.75	20.8833	n.d.	1	F	n.d.	InDRE
1642	Triatoma dimidiata	Yucatán	Mérida	San Antonio Kau	10	89	-89	38	29	20	49	0	-89.6414	20.8167	Peridomiciliary	1	F	Positive	InDRE
1643	Triatoma dimidiata	Yucatán	Mérida	San Antonio Kau	10	89	-89	38	29	20	49	0	-89.6414	20.8167	Peridomiciliary	2	M	Positive	InDRE
1644	Triatoma dimidiata	Yucatán	Mérida	San Antonio Kau	10	89	-89	38	29	20	49	0	-89.6414	20.8167	Peridomiciliary	2	M	Negative	InDRE
1645	Triatoma dimidiata	Yucatán	Mérida	San Antonio Kau	10	89	-89	38	29	20	49	0	-89.6414	20.8167	Peridomiciliary	1	M	n.d.	InDRE
1646	Triatoma dimidiata	Yucatán	Mérida	San Antonio Kau	10	89	-89	38	29	20	49	0	-89.6414	20.8167	Peridomiciliary	2	F	Positive	InDRE
1647	Triatoma dimidiata	Yucatán	Mérida	San Antonio Kau	10	89	-89	38	29	20	49	0	-89.6414	20.8167	Peridomiciliary	1	F	Negative	InDRE
1648	Triatoma dimidiata	Yucatán	Mérida	San Antonio Kau	10	89	-89	38	29	20	49	0	-89.6414	20.8167	Peridomiciliary	2	M	n.d.	InDRE
1649	Triatoma dimidiata	Yucatán	Mérida	San Antonio Kau	10	89	-89	38	29	20	49	0	-89.6414	20.8167	Peridomiciliary	1	M	n.d.	InDRE
1650	Triatoma dimidiata	Yucatán	Mérida	San Antonio Kau	10	89	-89	38	29	20	49	0	-89.6414	20.8167	Peridomiciliary	2	F	Positive	InDRE
1651	Triatoma dimidiata	Yucatán	Sotuta	Sotuta	21	89	-89	0	22	20	35	45	-89.0061	20.5958	Intradomiciliary	4	F	n.d.	InDRE
1652	Triatoma dimidiata	Yucatán	Sotuta	Sotuta	21	89	-89	0	22	20	35	45	-89.0061	20.5958	Intradomiciliary	2	M	n.d.	InDRE
1653	Triatoma dimidiata	Yucatán	Sotuta	Sotuta	21	89	-89	0	22	20	35	45	-89.0061	20.5958	Intradomiciliary	4	F	n.d.	InDRE
1654	Triatoma dimidiata	Yucatán	Sotuta	Sotuta	21	89	-89	0	22	20	35	45	-89.0061	20.5958	Intradomiciliary	2	M	Positive	InDRE
1655	Triatoma dimidiata	Yucatán	Sotuta	Sotuta	21	89	-89	0	22	20	35	45	-89.0061	20.5958	Intradomiciliary	3	F	n.d.	InDRE
1656	Triatoma dimidiata	Yucatán	Sotuta	Sotuta	21	89	-89	0	22	20	35	45	-89.0061	20.5958	Intradomiciliary	2	M	n.d.	InDRE
1657	Triatoma dimidiata	Yucatán	Mérida	Mérida	9	89	-89	37	18	20	58	4	-89.6217	20.9678	Peridomiciliary	2	M	n.d.	InDRE
1658	Triatoma dimidiata	Yucatán	Mérida	Mérida	9	89	-89	37	18	20	58	4	-89.6217	20.9678	Peridomiciliary	2	F	n.d.	InDRE
1659	Triatoma dimidiata	Yucatán	Tixkokob	Ekmul	8	89	-89	20	57	20	57	50	-89.3492	20.9639	Peridomiciliary	1	M	Negative	InDRE
1660	Triatoma dimidiata	Yucatán	Chixulub	Chixulub	8	89	-89	31	0	21	8	11	-89.5167	21.1364	Intradomiciliary	1	M	Positive	InDRE
1661	Triatoma dimidiata	Yucatán	Mérida	Mérida	9	89	-89	37	18	20	58	4	-89.6217	20.9678	Intradomiciliary	1	F	n.d.	InDRE
1662	Triatoma dimidiata	Yucatán	Mérida	Mérida	9	89	-89	37	18	20	58	4	-89.6217	20.9678	Intradomiciliary	1	F	Positive	InDRE
1663	Triatoma dimidiata	Yucatán	Mérida	Mérida	9	89	-89	37	18	20	58	4	-89.6217	20.9678	n.d.	1	F	Positive	InDRE
1664	Triatoma dimidiata	Yucatán	Uman	Yaxcopoil	7	89	-89	43	20	20	44	43	-89.7222	20.7453	n.d.	1	F	n.d.	InDRE
1665	Triatoma dimidiata	Yucatán	Uman	Uman	7	89	-89	45	0	20	53	0	-89.75	20.8833	n.d.	1	M	Negative	InDRE
1666	Triatoma dimidiata	Yucatán	Valladolid	Pixoy	23	88	-88	15	45	20	42	53	-88.2625	20.7147	Intradomiciliary	2	F	n.d.	InDRE
1667	Triatoma dimidiata	Yucatán	Valladolid	Pixoy	23	88	-88	15	45	20	42	53	-88.2625	20.7147	Peridomiciliary	2	M	Negative	InDRE
1668	Triatoma dimidiata	Yucatán	Valladolid	Valladolid	25	88	-88	12	5	20	41	26	-88.2014	20.6906	Peridomiciliary	1	M	n.d.	InDRE
1669	Triatoma dimidiata	Chiapas	Copainala	Ribera Julian G.	690	93	-93	15	45	17	7	27	-93.2625	17.1242	Intradomiciliary	2	M	Negative	InDRE
1670	Triatoma dimidiata	Chiapas	Copainala	Ribera Julian G.	690	93	-93	15	45	17	7	27	-93.2625	17.1242	Intradomiciliary	1	F	Negative	InDRE
1671	Triatoma dimidiata	Chiapas	Tecpatan	El Jicaro	320	93	-93	18	40	17	8	10	-93.3111	17.1361	Intradomiciliary	2	F	Negative	InDRE
1672	Triatoma dimidiata	Chiapas	Tecpatan	El Jicaro	320	93	-93	18	40	17	8	10	-93.3111	17.1361	Intradomiciliary	3	M	n.d.	InDRE
1673	Triatoma dimidiata	Chiapas	Tecpatan	El Jicaro	320	93	-93	18	40	17	8	10	-93.3111	17.1361	Intradomiciliary	1	F	n.d.	InDRE
1674	Triatoma dimidiata	Chiapas	Copainala	La Providencia	1000	93	-93	14	27	17	9	45	-93.2408	17.1625	Intradomiciliary	2	F	Negative	InDRE
1675	Triatoma dimidiata	Chiapas	Copainala	Santa Maria Buenavista	1040	93	-93	9	39	17	3	55	-93.1608	17.0653	Intradomiciliary	2	M	Negative	InDRE
1676	Triatoma dimidiata	Chiapas	Copainala	Ribera Santa Catarina	620	93	-93	17	0	17	8	18	-93.2833	17.1383	Intradomiciliary	1	F	Negative	InDRE
1677	Triatoma dimidiata	Chiapas	Copainala	Ribera Santa Catarina	620	93	-93	17	0	17	8	18	-93.2833	17.1383	Intradomiciliary	3	M	Negative	InDRE
1678	Triatoma dimidiata	Chiapas	Copainala	Ribera Santa Catarina	620	93	-93	17	0	17	8	18	-93.2833	17.1383	Intradomiciliary	2	M	n.d.	InDRE
1679	Triatoma dimidiata	Chiapas	San Fernando	San Antonio	670	93	-93	16	2	16	57	2	-93.2672	16.9506	Intradomiciliary	1	F	Negative	InDRE
1680	Triatoma dimidiata	Yucatán	Mani	Mani	26	89	-89	23	25	20	23	11	-89.3903	20.3864	n.d.	1	F	n.d.	InDRE
1681	Triatoma dimidiata	Yucatán	Tizimin	Tizimin	17	88	-88	9	3	21	8	32	-88.1508	21.1422	Peridomiciliary	1	M	Negative	InDRE
1682	Triatoma dimidiata	Yucatán	Tizimin	Tizimin	17	88	-88	9	3	21	8	32	-88.1508	21.1422	Peridomiciliary	1	M	n.d.	InDRE
1683	Triatoma dimidiata	Yucatán	Chacsinkin	Chacsinkin	33	89	-89	0	58	20	10	21	-89.0161	20.1725	n.d.	1	NIII	Negative	InDRE
1684	Triatoma dimidiata	Yucatán	Chacsinkin	Chacsinkin	33	89	-89	0	58	20	10	21	-89.0161	20.1725	n.d.	1	M	Negative	InDRE
1685	Triatoma dimidiata	Yucatán	Dzan	Dzan	17	89	-89	28	3	20	23	13	-89.4675	20.3869	n.d.	1	M	Negative	InDRE
1686	Triatoma dimidiata	Yucatán	Ticul	Pustunich	25	89	-89	30	46	20	22	4	-89.5128	20.3678	n.d.	1	F	Negative	InDRE
1687	Triatoma dimidiata	Yucatán	Ticul	Pustunich	25	89	-89	30	46	20	22	4	-89.5128	20.3678	n.d.	3	M	n.d.	InDRE
1688	Triatoma dimidiata	Yucatán	Ticul	Pustunich	25	89	-89	30	46	20	22	4	-89.5128	20.3678	n.d.	1	F	Negative	InDRE
1689	Triatoma dimidiata	Yucatán	Valladolid	Valladolid	25	88	-88	12	5	20	41	26	-88.2014	20.6906	Peridomiciliary	1	M	Negative	InDRE
1690	Triatoma dimidiata	Yucatán	Valladolid	Pixoy	23	88	-88	15	45	20	42	53	-88.2625	20.7147	Intradomiciliary	1	F	Positive	InDRE
1691	Triatoma dimidiata	Yucatán	Valladolid	Pixoy	23	88	-88	15	45	20	42	53	-88.2625	20.7147	Intradomiciliary	1	M	n.d.	InDRE
1692	Triatoma dimidiata	Yucatán	Valladolid	Pixoy	23	88	-88	15	45	20	42	53	-88.2625	20.7147	Intradomiciliary	1	M	Negative	InDRE
1693	Triatoma dimidiata	Yucatán	Sotuta	Xbonchen	19	89	-89	4	2	20	32	15	-89.0672	20.5375	n.d.	5	M	n.d.	InDRE
1694	Triatoma dimidiata	Yucatán	Sotuta	Xbonchen	19	89	-89	4	2	20	32	15	-89.0672	20.5375	n.d.	1	F	Negative	InDRE
1695	Triatoma dimidiata	Yucatán	Sotuta	Xbonchen	19	89	-89	4	2	20	32	15	-89.0672	20.5375	n.d.	1	F	Positive	InDRE
1696	Triatoma dimidiata	Yucatán	Sotuta	Xbonchen	19	89	-89	4	2	20	32	15	-89.0672	20.5375	n.d.	1	F	Negative	InDRE
1697	Triatoma dimidiata	Yucatán	Sotuta	Xbonchen	19	89	-89	4	2	20	32	15	-89.0672	20.5375	n.d.	1	F	n.d.	InDRE
1698	Triatoma dimidiata	Yucatán	Sotuta	Xbonchen	19	89	-89	4	2	20	32	15	-89.0672	20.5375	n.d.	1	M	n.d.	InDRE
1699	Triatoma dimidiata	Yucatán	Mérida	Mérida	9	89	-89	37	18	20	58	4	-89.6217	20.9678	Intradomiciliary	1	M	Negative	InDRE
1700	Triatoma dimidiata	Yucatán	Ticul	Ticul	25	89	-89	32	2	20	23	43	-89.5339	20.3953	n.d.	1	F	n.d.	InDRE
1701	Triatoma dimidiata	Yucatán	Mérida	Caucel	8	89	-89	42	25	21	0	53	-89.7069	21.0147	n.d.	1	F	Negative	InDRE
1702	Triatoma dimidiata	Yucatán	Ticul	Santa Elena	50	89	-89	34	36	20	23	46	-89.5767	20.3961	n.d.	1	NV	Negative	InDRE
1703	Triatoma dimidiata	Yucatán	Uman	Yaxkukul	7	89	-89	40	12	20	51	21	-89.67	20.8558	n.d.	1	M	n.d.	InDRE
1704	Triatoma dimidiata	Yucatán	Valladolid	Valladolid	25	88	-88	12	5	20	41	26	-88.2014	20.6906	Intradomiciliary	1	F	Negative	InDRE
1705	Triatoma dimidiata	Yucatán	Peto	Peto	35	88	-88	55	17	20	7	32	-88.9214	20.1256	n.d.	1	M	n.d.	InDRE
1706	Triatoma dimidiata	Yucatán	Ticul	Ticul	25	89	-89	32	2	20	23	43	-89.5339	20.3953	n.d.	1	M	Negative	InDRE
1707	Triatoma dimidiata	Yucatán	Valladolid	Pixoy	23	88	-88	15	45	20	42	53	-88.2625	20.7147	Peridomiciliary	1	F	Negative	InDRE
1708	Triatoma dimidiata	Yucatán	Ticul	Ticul	25	89	-89	32	2	20	23	43	-89.5339	20.3953	n.d.	1	M	n.d.	InDRE
1709	Triatoma dimidiata	Yucatán	Dzemul	Dzemul	10	89	-89	18	32	21	12	37	-89.3089	21.2103	Intradomiciliary	1	F	n.d.	InDRE
1710	Triatoma dimidiata	Yucatán	Mani	Mani	26	89	-89	23	25	20	23	11	-89.3903	20.3864	n.d.	2	F	Negative	InDRE
1711	Triatoma dimidiata	Yucatán	Mani	Mani	26	89	-89	23	25	20	23	11	-89.3903	20.3864	n.d.	1	M	Negative	InDRE
1712	Triatoma dimidiata	Yucatán	Mani	Mani	26	89	-89	23	25	20	23	11	-89.3903	20.3864	n.d.	1	M	n.d.	InDRE
1713	Triatoma dimidiata	Yucatán	Sotuta	Sotuta	21	89	-89	0	22	20	35	45	-89.0061	20.5958	n.d.	1	M	n.d.	InDRE
1714	Triatoma dimidiata	Yucatán	Sotuta	Sotuta	21	89	-89	0	22	20	35	45	-89.0061	20.5958	n.d.	1	F	Negative	InDRE
1715	Triatoma dimidiata	Yucatán	Progreso	Paraíso	3	89	-89	39	2	21	11	35	-89.6506	21.1931	n.d.	1	F	n.d.	InDRE
1716	Triatoma dimidiata	Yucatán	Mérida	Mérida	9	89	-89	37	18	20	58	4	-89.6217	20.9678	Peridomiciliary	1	M	n.d.	InDRE
1717	Triatoma dimidiata	Yucatán	Valladolid	Pixoy	23	88	-88	15	45	20	42	53	-88.2625	20.7147	Intradomiciliary	2	F	n.d.	InDRE
1718	Triatoma dimidiata	Yucatán	Valladolid	Pixoy	23	88	-88	15	45	20	42	53	-88.2625	20.7147	Intradomiciliary	1	M	n.d.	InDRE
1719	Triatoma dimidiata	Yucatán	Tizimin	Tizimin	17	88	-88	9	3	21	8	32	-88.1508	21.1422	Peridomiciliary	1	M	n.d.	InDRE
1720	Triatoma dimidiata	Yucatán	Teabo	Teabo	7	89	-89	17	4	20	23	59	-89.2844	20.3997	Intradomiciliary	1	M	n.d.	InDRE
1721	Triatoma dimidiata	Yucatán	Teabo	Teabo	7	89	-89	17	4	20	23	59	-89.2844	20.3997	Peridomiciliary	3	F	Negative	InDRE
1722	Triatoma dimidiata	Yucatán	Teabo	Teabo	7	89	-89	17	4	20	23	59	-89.2844	20.3997	Peridomiciliary	1	M	Positive	InDRE
1723	Triatoma dimidiata	Yucatán	Ticul	Ticul	25	89	-89	32	2	20	23	43	-89.5339	20.3953	Intradomiciliary	4	M	Negative	InDRE
1724	Triatoma dimidiata	Yucatán	Ticul	Ticul	25	89	-89	32	2	20	23	43	-89.5339	20.3953	Intradomiciliary	2	M	n.d.	InDRE
1725	Triatoma dimidiata	Yucatán	Valladolid	Xocen	27	88	-88	9	47	20	35	56	-88.1631	20.5989	Intradomiciliary	3	M	n.d.	InDRE
1726	Triatoma dimidiata	Yucatán	Hunucma	Hunucma	8	89	-89	52	28	21	0	55	-89.8744	21.0153	Peridomiciliary	1	M	Negative	InDRE
1727	Triatoma dimidiata	Yucatán	Hunucma	Hunucma	8	89	-89	52	28	21	0	55	-89.8744	21.0153	Peridomiciliary	1	F	Negative	InDRE
1728	Triatoma dimidiata	Yucatán	Hunucma	Hunucma	8	89	-89	52	28	21	0	55	-89.8744	21.0153	Peridomiciliary	1	M	Positive	InDRE
1729	Triatoma dimidiata	Yucatán	Hunucma	Hunucma	8	89	-89	52	28	21	0	55	-89.8744	21.0153	Peridomiciliary	1	F	Positive	InDRE
1730	Triatoma dimidiata	Yucatán	Mérida	Mérida	9	89	-89	37	18	20	58	4	-89.6217	20.9678	Peridomiciliary	1	M	n.d.	InDRE
1731	Triatoma dimidiata	Yucatán	Progreso	Progreso	2	89	-89	39	48	21	17	4	-89.6633	21.2844	Peridomiciliary	1	F	Positive	InDRE
1732	Triatoma dimidiata	Yucatán	Progreso	Progreso	2	89	-89	39	48	21	17	4	-89.6633	21.2844	Peridomiciliary	1	F	Negative	InDRE
1733	Triatoma dimidiata	Yucatán	Halacho	Halacho	7	90	-90	4	55	20	28	35	-90.0819	20.4764	Peridomiciliary	1	F	n.d.	InDRE
1734	Triatoma dimidiata	Yucatán	Halacho	Halacho	7	90	-90	4	55	20	28	35	-90.0819	20.4764	Intradomiciliary	1	F	Positive	InDRE
1735	Triatoma dimidiata	Yucatán	Halacho	Halacho	7	90	-90	4	55	20	28	35	-90.0819	20.4764	Peridomiciliary	1	F	Negative	InDRE
1736	Triatoma dimidiata	Yucatán	Valladolid	Pixoy	23	88	-88	15	45	20	42	53	-88.2625	20.7147	Peridomiciliary	1	F	n.d.	InDRE
1737	Triatoma dimidiata	Yucatán	Valladolid	Pixoy	23	88	-88	15	45	20	42	53	-88.2625	20.7147	Peridomiciliary	2	M	n.d.	InDRE
1738	Triatoma dimidiata	Yucatán	Dzan	Dzan	17	89	-89	28	3	20	23	13	-89.4675	20.3869	Intradomiciliary	1	M	Negative	InDRE
1739	Triatoma dimidiata	Yucatán	Chumayel	Chumayel	25	89	-89	18	4	20	25	42	-89.3011	20.4283	Peridomiciliary	1	F	Positive	InDRE
1740	Triatoma dimidiata	Yucatán	Chumayel	Chumayel	25	89	-89	18	4	20	25	42	-89.3011	20.4283	Peridomiciliary	1	M	Negative	InDRE
1741	Triatoma dimidiata	Yucatán	Valladolid	Ebtun	25	88	-88	15	38	20	39	48	-88.2606	20.6633	Peridomiciliary	1	F	n.d.	InDRE
1742	Triatoma dimidiata	Yucatán	Valladolid	Ebtun	25	88	-88	15	38	20	39	48	-88.2606	20.6633	Peridomiciliary	2	F	Positive	InDRE
1743	Triatoma dimidiata	Yucatán	Izamal	Izamal	13	89	-89	1	4	20	55	53	-89.0178	20.9314	Intradomiciliary	1	F	Negative	InDRE
1744	Triatoma dimidiata	Yucatán	Sotuta	Sotuta	21	89	-89	0	22	20	35	45	-89.0061	20.5958	Intradomiciliary	2	F	Negative	InDRE
1745	Triatoma dimidiata	Yucatán	Ticul	Ticul	25	89	-89	32	2	20	23	43	-89.5339	20.3953	Intradomiciliary	1	F	Negative	InDRE
1746	Triatoma dimidiata	Yucatán	Ticul	Ticul	25	89	-89	32	2	20	23	43	-89.5339	20.3953	Intradomiciliary	1	F	n.d.	InDRE
1747	Triatoma dimidiata	Yucatán	Ticul	Ticul	25	89	-89	32	2	20	23	43	-89.5339	20.3953	Peridomiciliary	5	M	Negative	InDRE
1748	Triatoma dimidiata	Yucatán	Ticul	Ticul	25	89	-89	32	2	20	23	43	-89.5339	20.3953	Peridomiciliary	1	M	Positive	InDRE
1749	Triatoma dimidiata	Yucatán	Oxkutzcab	Oxkutzcab	33	89	-89	25	6	20	18	10	-89.4183	20.3028	Intradomiciliary	1	F	Negative	InDRE
1750	Triatoma dimidiata	Yucatán	Mérida	Mérida	9	89	-89	37	18	20	58	4	-89.6217	20.9678	Intradomiciliary	1	F	Negative	InDRE
1751	Triatoma dimidiata	Yucatán	Mérida	Mérida	9	89	-89	37	18	20	58	4	-89.6217	20.9678	Intradomiciliary	1	F	n.d.	InDRE
1752	Triatoma dimidiata	Yucatán	Tixpeual	Tixpeual	8	89	-89	26	30	20	58	34	-89.4417	20.9761	Peridomiciliary	1	M	Positive	InDRE
1753	Triatoma dimidiata	Yucatán	Tixpeual	Tixpeual	8	89	-89	26	30	20	58	34	-89.4417	20.9761	Peridomiciliary	1	F	n.d.	InDRE
1754	Triatoma dimidiata	Yucatán	Tixpeual	Tixpeual	8	89	-89	26	30	20	58	34	-89.4417	20.9761	Peridomiciliary	4	M	n.d.	InDRE
1755	Triatoma dimidiata	Yucatán	Tixpeual	Tixpeual	8	89	-89	26	30	20	58	34	-89.4417	20.9761	Peridomiciliary	1	M	n.d.	InDRE
1756	Triatoma dimidiata	Yucatán	Yaxkukul	Yaxkukul	8	89	-89	25	12	21	3	42	-89.42	21.0617	Peridomiciliary	1	F	Positive	InDRE
1757	Triatoma dimidiata	Yucatán	Timucuy	Timucuy	14	89	-89	30	49	20	48	38	-89.5136	20.8106	Peridomiciliary	1	M	Positive	InDRE
1758	Triatoma dimidiata	Yucatán	Timucuy	Timucuy	14	89	-89	30	49	20	48	38	-89.5136	20.8106	Peridomiciliary	1	F	Positive	InDRE
1759	Triatoma dimidiata	Yucatán	Timucuy	Timucuy	14	89	-89	30	49	20	48	38	-89.5136	20.8106	Peridomiciliary	1	M	Negative	InDRE
1760	Triatoma dimidiata	Yucatán	Timucuy	Timucuy	14	89	-89	30	49	20	48	38	-89.5136	20.8106	Peridomiciliary	2	M	Positive	InDRE
1761	Triatoma dimidiata	Yucatán	Timucuy	Timucuy	14	89	-89	30	49	20	48	38	-89.5136	20.8106	Peridomiciliary	1	M	Negative	InDRE
1762	Triatoma dimidiata	Yucatán	Timucuy	Timucuy	14	89	-89	30	49	20	48	38	-89.5136	20.8106	Peridomiciliary	1	F	Negative	InDRE
1763	Triatoma dimidiata	Yucatán	Timucuy	Timucuy	14	89	-89	30	49	20	48	38	-89.5136	20.8106	Peridomiciliary	2	M	Negative	InDRE
1764	Triatoma dimidiata	Yucatán	Timucuy	Timucuy	14	89	-89	30	49	20	48	38	-89.5136	20.8106	Peridomiciliary	1	M	Positive	InDRE
1765	Triatoma dimidiata	Chiapas	San Fernando	Monterrey	800	93	-93	14	27	16	55	3	-93.2408	16.9175	Intradomiciliary	1	F	Positive	InDRE
1766	Triatoma dimidiata	Chiapas	San Fernando	Monterrey	800	93	-93	14	27	16	55	3	-93.2408	16.9175	Intradomiciliary	2	M	Positive	InDRE
1767	Triatoma dimidiata	Chiapas	Coapilla	Morelia	1320	93	-93	8	38	17	5	32	-93.1439	17.0922	Intradomiciliary	3	F	Positive	InDRE
1768	Triatoma dimidiata	Chiapas	Coapilla	San Sebastian	1040	93	-93	7	4	17	3	55	-93.1178	17.0653	Intradomiciliary	1	F	Positive	InDRE
1769	Triatoma dimidiata	Chiapas	Coapilla	San Sebastian	1040	93	-93	7	4	17	3	55	-93.1178	17.0653	Intradomiciliary	2	F	n.d.	InDRE
1770	Triatoma dimidiata	Chiapas	Coapilla	Buena Vista (Matasanos)	1400	93	-93	4	1	17	6	25	-93.0669	17.1069	Intradomiciliary	1	M	Positive	InDRE
1771	Triatoma dimidiata	Chiapas	San Fernando	Monterrey	800	93	-93	14	27	16	55	3	-93.2408	16.9175	Intradomiciliary	1	M	Positive	InDRE
1772	Triatoma dimidiata	Campeche	Campeche	Santa Lucia	10	90	-90	31	54	19	50	32	-90.5317	19.8422	Intradomiciliary	1	F	Negative	InDRE
1773	Triatoma dimidiata	Yucatán	Ticul	Ticul	25	89	-89	32	2	20	23	43	-89.5339	20.3953	Intradomiciliary	1	F	n.d.	InDRE
1774	Triatoma dimidiata	Yucatán	Tzucacab	Tzucacab	36	89	-89	3	2	20	4	15	-89.0506	20.0708	Peridomiciliary	1	F	n.d.	InDRE
1775	Triatoma dimidiata	Yucatán	Tzucacab	Tzucacab	36	89	-89	3	2	20	4	15	-89.0506	20.0708	Peridomiciliary	3	M	n.d.	InDRE
1776	Triatoma dimidiata	Yucatán	Tekax	Tekax de Alvaro Obregon	37	89	-89	17	17	20	12	7	-89.2881	20.2019	Intradomiciliary	1	F	n.d.	InDRE
1777	Triatoma dimidiata	Yucatán	Oxkutzcab	Xoyahuen	25	89	-89	30	46	20	22	4	-89.5128	20.3678	Peridomiciliary	1	F	n.d.	InDRE
1778	Triatoma dimidiata	Yucatán	Oxkutzcab	Oxkutzcab	33	89	-89	25	6	20	18	10	-89.4183	20.3028	Peridomiciliary	1	M	Negative	InDRE
1779	Triatoma dimidiata	Yucatán	Hunucma	Hunucma	8	89	-89	52	28	21	0	55	-89.8744	21.0153	Peridomiciliary	1	M	Positive	InDRE
1780	Triatoma dimidiata	Yucatán	Hunucma	Hunucma	8	89	-89	52	28	21	0	55	-89.8744	21.0153	Peridomiciliary	1	F	Positive	InDRE
1781	Triatoma dimidiata	Yucatán	Hunucma	Hunucma	8	89	-89	52	28	21	0	55	-89.8744	21.0153	Peridomiciliary	2	M	Positive	InDRE
1782	Triatoma dimidiata	Yucatán	Mérida	Mérida	9	89	-89	37	18	20	58	4	-89.6217	20.9678	Intradomiciliary	1	F	Positive	InDRE
1783	Triatoma dimidiata	Yucatán	Tekit	Tekit	16	89	-89	19	53	20	31	56	-89.3314	20.5322	Peridomiciliary	4	M	Positive	InDRE
1784	Triatoma dimidiata	Yucatán	Tekit	Tekit	16	89	-89	19	53	20	31	56	-89.3314	20.5322	Peridomiciliary	1	F	Negative	InDRE
1785	Triatoma dimidiata	Yucatán	Tekit	Tekit	16	89	-89	19	53	20	31	56	-89.3314	20.5322	Peridomiciliary	1	F	n.d.	InDRE
1786	Triatoma dimidiata	Yucatán	Tekit	Tekit	16	89	-89	19	53	20	31	56	-89.3314	20.5322	Intradomiciliary	1	M	n.d.	InDRE
1787	Triatoma dimidiata	Yucatán	Tekit	Tekit	16	89	-89	19	53	20	31	56	-89.3314	20.5322	Peridomiciliary	1	F	n.d.	InDRE
1788	Triatoma dimidiata	Yucatán	Mérida	Mérida	9	89	-89	37	18	20	58	4	-89.6217	20.9678	Peridomiciliary	1	F	n.d.	InDRE
1789	Triatoma dimidiata	Yucatán	Ticul	Ticul	25	89	-89	32	2	20	23	43	-89.5339	20.3953	Intradomiciliary	2	F	n.d.	InDRE
1790	Triatoma dimidiata	Yucatán	Dzemul	Dzemul	10	89	-89	18	32	21	12	37	-89.3089	21.2103	Intradomiciliary	1	M	Negative	InDRE
1791	Triatoma dimidiata	Yucatán	Oxkutzcab	Oxkutzcab	10	89	-89	18	32	21	12	37	-89.3089	21.2103	Peridomiciliary	1	F	Negative	InDRE
1792	Triatoma dimidiata	Yucatán	Oxkutzcab	Oxkutzcab	10	89	-89	18	32	21	12	37	-89.3089	21.2103	Peridomiciliary	1	M	Negative	InDRE
1793	Triatoma dimidiata	Yucatán	Ticul	Ticul	25	89	-89	32	2	20	23	43	-89.5339	20.3953	Intradomiciliary	1	F	n.d.	InDRE
1794	Triatoma dimidiata	Yucatán	Mérida	Mérida	9	89	-89	37	18	20	58	4	-89.6217	20.9678	Peridomiciliary	2	F	Positive	InDRE
1795	Triatoma dimidiata	Yucatán	Mérida	Mérida	9	89	-89	37	18	20	58	4	-89.6217	20.9678	Peridomiciliary	1	M	Positive	InDRE
1796	Triatoma dimidiata	Yucatán	Valladolid	Ebtun	25	88	-88	15	38	20	39	48	-88.2606	20.6633	Intradomiciliary	1	M	Positive	InDRE
1797	Triatoma dimidiata	Yucatán	Mérida	Mérida	9	89	-89	37	18	20	58	4	-89.6217	20.9678	Peridomiciliary	2	M	Positive	InDRE
1798	Triatoma dimidiata	Yucatán	Mérida	Mérida	9	89	-89	37	18	20	58	4	-89.6217	20.9678	Peridomiciliary	1	M	Negative	InDRE
1799	Triatoma dimidiata	Yucatán	Mani	Mani	26	89	-89	23	25	20	23	11	-89.3903	20.3864	Intradomiciliary	3	F	Positive	InDRE
1800	Triatoma dimidiata	Yucatán	Mani	Mani	26	89	-89	23	25	20	23	11	-89.3903	20.3864	Intradomiciliary	1	F	Negative	InDRE
1801	Triatoma dimidiata	Yucatán	Mani	Mani	26	89	-89	23	25	20	23	11	-89.3903	20.3864	Intradomiciliary	1	M	Negative	InDRE
1802	Triatoma dimidiata	Yucatán	Mani	Mani	26	89	-89	23	25	20	23	11	-89.3903	20.3864	Intradomiciliary	5	M	n.d.	InDRE
1803	Triatoma dimidiata	Yucatán	Ticul	Ticul	25	89	-89	32	2	20	23	43	-89.5339	20.3953	Intradomiciliary	1	F	n.d.	InDRE
1804	Triatoma dimidiata	Yucatán	Ticul	Pustunich	25	89	-89	30	46	20	22	4	-89.5128	20.3678	Peridomiciliary	1	M	Negative	InDRE
1805	Triatoma dimidiata	Yucatán	Izamal	Citilcum	16	89	-89	6	59	20	57	10	-89.1164	20.9528	Peridomiciliary	1	M	Negative	InDRE
1806	Triatoma dimidiata	Yucatán	Izamal	Citilcum	16	89	-89	6	59	20	57	10	-89.1164	20.9528	Peridomiciliary	2	F	Negative	InDRE
1807	Triatoma dimidiata	Yucatán	Izamal	Citilcum	16	89	-89	6	59	20	57	10	-89.1164	20.9528	Peridomiciliary	3	M	Negative	InDRE
1808	Triatoma dimidiata	Yucatán	Izamal	Citilcum	16	89	-89	6	59	20	57	10	-89.1164	20.9528	Peridomiciliary	1	F	Negative	InDRE
1809	Triatoma dimidiata	Yucatán	Izamal	Citilcum	16	89	-89	6	59	20	57	10	-89.1164	20.9528	Peridomiciliary	1	M	Negative	InDRE
1810	Triatoma dimidiata	Yucatán	Izamal	Citilcum	16	89	-89	6	59	20	57	10	-89.1164	20.9528	Peridomiciliary	1	F	Negative	InDRE
1811	Triatoma dimidiata	Yucatán	Izamal	Citilcum	16	89	-89	6	59	20	57	10	-89.1164	20.9528	Peridomiciliary	6	M	Negative	InDRE
1812	Triatoma dimidiata	Yucatán	Izamal	Citilcum	16	89	-89	6	59	20	57	10	-89.1164	20.9528	Intradomiciliary	1	M	n.d.	InDRE
1813	Triatoma dimidiata	Yucatán	Izamal	Citilcum	16	89	-89	6	59	20	57	10	-89.1164	20.9528	Intradomiciliary	1	M	Positive	InDRE
1814	Triatoma dimidiata	Yucatán	Izamal	Citilcum	16	89	-89	6	59	20	57	10	-89.1164	20.9528	Intradomiciliary	1	M	Negative	InDRE
1815	Triatoma dimidiata	Yucatán	Ticul	Ticul	25	89	-89	32	2	20	23	43	-89.5339	20.3953	Intradomiciliary	1	M	n.d.	InDRE
1816	Triatoma dimidiata	Yucatán	Mérida	Mérida	9	89	-89	37	18	20	58	4	-89.6217	20.9678	Intradomiciliary	1	M	Negative	InDRE
1817	Triatoma dimidiata	Yucatán	Chapab	Citincabchen	16	89	-89	32	6	20	31	4	-89.535	20.5178	Intradomiciliary	1	F	Negative	InDRE
1818	Triatoma dimidiata	Yucatán	Valladolid	Valladolid	25	88	-88	12	5	20	41	26	-88.2014	20.6906	Peridomiciliary	1	M	n.d.	InDRE
1819	Triatoma dimidiata	Tabasco	Huimanguillo	Ocuapan	30	93	-93	29	23	17	51	17	-93.4897	17.8547	Peridomiciliary	1	F	Negative	InDRE
1820	Triatoma dimidiata	Yucatán	Kantunil	Kantunil	16	89	-89	2	5	20	47	45	-89.0347	20.7958	Peridomiciliary	2	F	Negative	InDRE
1821	Triatoma dimidiata	Yucatán	Kantunil	Kantunil	16	89	-89	2	5	20	47	45	-89.0347	20.7958	Peridomiciliary	1	M	Negative	InDRE
1822	Triatoma dimidiata	Yucatán	Kantunil	Kantunil	16	89	-89	2	5	20	47	45	-89.0347	20.7958	Intradomiciliary	4	M	Negative	InDRE
1823	Triatoma dimidiata	Yucatán	Kantunil	Kantunil	16	89	-89	2	5	20	47	45	-89.0347	20.7958	Intradomiciliary	1	F	Positive	InDRE
1824	Triatoma dimidiata	Yucatán	Kantunil	Kantunil	16	89	-89	2	5	20	47	45	-89.0347	20.7958	Intradomiciliary	2	M	Negative	InDRE
1825	Triatoma dimidiata	Yucatán	Kantunil	Kantunil	16	89	-89	2	5	20	47	45	-89.0347	20.7958	Intradomiciliary	1	F	Negative	InDRE
1826	Triatoma dimidiata	Yucatán	Kantunil	Kantunil	16	89	-89	2	5	20	47	45	-89.0347	20.7958	Intradomiciliary	1	M	Negative	InDRE
1827	Triatoma dimidiata	Yucatán	Kantunil	Kantunil	16	89	-89	2	5	20	47	45	-89.0347	20.7958	Intradomiciliary	1	NV	Positive	InDRE
1828	Triatoma dimidiata	Yucatán	Kantunil	Kantunil	16	89	-89	2	5	20	47	45	-89.0347	20.7958	Intradomiciliary	3	M	Positive	InDRE
1829	Triatoma dimidiata	Yucatán	Kantunil	Kantunil	16	89	-89	2	5	20	47	45	-89.0347	20.7958	Intradomiciliary	1	M	n.d.	InDRE
1830	Triatoma dimidiata	Yucatán	Kantunil	Kantunil	16	89	-89	2	5	20	47	45	-89.0347	20.7958	Intradomiciliary	1	M	n.d.	InDRE
1831	Triatoma dimidiata	Yucatán	Kantunil	Kantunil	16	89	-89	2	5	20	47	45	-89.0347	20.7958	n.d.	1	F	n.d.	InDRE
1832	Triatoma dimidiata	Yucatán	Timucuy	Timucuy	14	89	-89	30	49	20	48	38	-89.5136	20.8106	Peridomiciliary	1	F	Negative	InDRE
1833	Triatoma dimidiata	Chiapas	Ocosingo	Vicente Guerrero	1060	92	-92	2	31	16	53	59	-92.0419	16.8997	Intradomiciliary	1	F	Negative	InDRE
1834	Triatoma dimidiata	Chiapas	Berriozabal	Las Camelias	800	93	-93	24	7	16	52	32	-93.4019	16.8756	Intradomiciliary	1	M	Negative	InDRE
1835	Triatoma dimidiata	Chiapas	Berriozabal	Gutierrez	1000	93	-93	18	11	16	45	55	-93.3031	16.7653	Intradomiciliary	1	F	Negative	InDRE
1836	Triatoma dimidiata	Chiapas	San Fernando	Porvenir	1080	93	-93	16	14	16	54	43	-93.2706	16.9119	Intradomiciliary	1	F	Negative	InDRE
1837	Triatoma dimidiata	Chiapas	San Fernando	Porvenir	1080	93	-93	16	14	16	54	43	-93.2706	16.9119	Intradomiciliary	1	M	Negative	InDRE
1838	Triatoma dimidiata	Chiapas	San Fernando	Porvenir	1080	93	-93	16	14	16	54	43	-93.2706	16.9119	Intradomiciliary	1	F	Negative	InDRE
1839	Triatoma dimidiata	Hidalgo	Huejutla	Tehuetlán	320	98	-98	30	28	21	3	9	-98.5078	21.0525	Intradomiciliary	1	F	Negative	InDRE
1840	Triatoma dimidiata	Hidalgo	Atlapexco	Atlapexco	160	98	-98	20	53	21	1	1	-98.3481	21.0169	Intradomiciliary	1	F	Negative	InDRE
1841	Triatoma dimidiata	Yucatán	Sotuta	Tabi	33	88	-88	53	57	20	35	55	-88.8992	20.5986	Peridomiciliary	3	F	Negative	InDRE
1842	Triatoma dimidiata	Yucatán	Sotuta	Tabi	33	88	-88	53	57	20	35	55	-88.8992	20.5986	Peridomiciliary	3	M	Negative	InDRE
1843	Triatoma dimidiata	Yucatán	Sotuta	Tabi	33	88	-88	53	57	20	35	55	-88.8992	20.5986	Peridomiciliary	2	F	Negative	InDRE
1844	Triatoma dimidiata	Yucatán	Sotuta	Tabi	33	88	-88	53	57	20	35	55	-88.8992	20.5986	Peridomiciliary	1	F	Negative	InDRE
1845	Triatoma dimidiata	Yucatán	Sotuta	Tabi	33	88	-88	53	57	20	35	55	-88.8992	20.5986	Intradomiciliary	1	F	Negative	InDRE
1846	Triatoma dimidiata	Yucatán	Tinum	Tinum	24	88	-88	23	30	20	45	59	-88.3917	20.7664	Peridomiciliary	1	F	n.d.	InDRE
1847	Triatoma dimidiata	Yucatán	Tizimin	Tizimin	17	88	-88	9	3	21	8	32	-88.1508	21.1422	Peridomiciliary	1	M	Negative	InDRE
1848	Triatoma dimidiata	Yucatán	Mérida	Mérida	9	89	-89	37	18	20	58	4	-89.6217	20.9678	Peridomiciliary	1	M	Negative	InDRE
1849	Triatoma dimidiata	Yucatán	Mérida	Mérida	9	89	-89	37	18	20	58	4	-89.6217	20.9678	Peridomiciliary	1	F	Positive	InDRE
1850	Triatoma dimidiata	Yucatán	Mérida	Mérida	9	89	-89	37	18	20	58	4	-89.6217	20.9678	Peridomiciliary	2	F	Negative	InDRE
1851	Triatoma dimidiata	Yucatán	Mérida	Mérida	9	89	-89	37	18	20	58	4	-89.6217	20.9678	Peridomiciliary	1	M	Positive	InDRE
1852	Triatoma dimidiata	Yucatán	Mérida	Mérida	9	89	-89	37	18	20	58	4	-89.6217	20.9678	Peridomiciliary	3	M	Negative	InDRE
1853	Triatoma dimidiata	Yucatán	Mérida	Mérida	9	89	-89	37	18	20	58	4	-89.6217	20.9678	Peridomiciliary	1	F	Negative	InDRE
1854	Triatoma dimidiata	Yucatán	Mérida	Mérida	9	89	-89	37	18	20	58	4	-89.6217	20.9678	Peridomiciliary	4	M	Negative	InDRE
1855	Triatoma dimidiata	Yucatán	Mérida	Mérida	9	89	-89	37	18	20	58	4	-89.6217	20.9678	Peridomiciliary	1	F	Positive	InDRE
1856	Triatoma dimidiata	Yucatán	Mérida	Mérida	9	89	-89	37	18	20	58	4	-89.6217	20.9678	Peridomiciliary	5	M	Negative	InDRE
1857	Triatoma dimidiata	Yucatán	Mérida	Mérida	9	89	-89	37	18	20	58	4	-89.6217	20.9678	Peridomiciliary	4	M	Negative	InDRE
1858	Triatoma dimidiata	Yucatán	Mérida	Mérida	9	89	-89	37	18	20	58	4	-89.6217	20.9678	Peridomiciliary	1	M	Positive	InDRE
1859	Triatoma dimidiata	Yucatán	Mérida	Mérida	9	89	-89	37	18	20	58	4	-89.6217	20.9678	Peridomiciliary	1	F	Positive	InDRE
1860	Triatoma dimidiata	Yucatán	Mérida	Mérida	9	89	-89	37	18	20	58	4	-89.6217	20.9678	Peridomiciliary	1	M	Positive	InDRE
1861	Triatoma dimidiata	Yucatán	Mérida	Mérida	9	89	-89	37	18	20	58	4	-89.6217	20.9678	Peridomiciliary	2	M	Negative	InDRE
1862	Triatoma dimidiata	Yucatán	Mérida	Mérida	9	89	-89	37	18	20	58	4	-89.6217	20.9678	Peridomiciliary	1	M	n.d.	InDRE
1863	Triatoma dimidiata	Yucatán	Mérida	Mérida	9	89	-89	37	18	20	58	4	-89.6217	20.9678	Peridomiciliary	1	F	Positive	InDRE
1864	Triatoma dimidiata	Yucatán	Mérida	Mérida	9	89	-89	37	18	20	58	4	-89.6217	20.9678	Peridomiciliary	2	F	Negative	InDRE
1865	Triatoma dimidiata	Yucatán	Mérida	Mérida	9	89	-89	37	18	20	58	4	-89.6217	20.9678	Peridomiciliary	1	M	Positive	InDRE
1866	Triatoma dimidiata	Yucatán	Mérida	Mérida	9	89	-89	37	18	20	58	4	-89.6217	20.9678	Peridomiciliary	3	M	Negative	InDRE
1867	Triatoma dimidiata	Yucatán	Mérida	Mérida	9	89	-89	37	18	20	58	4	-89.6217	20.9678	Peridomiciliary	1	F	Positive	InDRE
1868	Triatoma dimidiata	Yucatán	Mérida	Mérida	9	89	-89	37	18	20	58	4	-89.6217	20.9678	Peridomiciliary	1	M	Positive	InDRE
1869	Triatoma dimidiata	Yucatán	Mérida	Mérida	9	89	-89	37	18	20	58	4	-89.6217	20.9678	Peridomiciliary	2	M	Negative	InDRE
1870	Triatoma dimidiata	Yucatán	Mérida	Mérida	9	89	-89	37	18	20	58	4	-89.6217	20.9678	Peridomiciliary	1	F	Positive	InDRE
1871	Triatoma dimidiata	Yucatán	Mérida	Mérida	9	89	-89	37	18	20	58	4	-89.6217	20.9678	Peridomiciliary	1	F	Negative	InDRE
1872	Triatoma dimidiata	Quintana Roo	Othón P. Blanco	Calderitas	15	88	-88	15	30	18	33	16	-88.2583	18.5544	Peridomiciliary	1	M	Positive	InDRE
1873	Triatoma dimidiata	Quintana Roo	Othón P. Blanco	Chetumal	10	88	-88	18	19	18	30	13	-88.3053	18.5036	Peridomiciliary	1	M	Negative	InDRE
1874	Triatoma dimidiata	Quintana Roo	Othón P. Blanco	Calderitas	15	88	-88	15	30	18	33	16	-88.2583	18.5544	Peridomiciliary	1	M	Negative	InDRE
1875	Triatoma dimidiata	Yucatán	Ticul	Ticul	25	89	-89	32	2	20	23	43	-89.5339	20.3953	Intradomiciliary	1	M	Negative	InDRE
1876	Triatoma dimidiata	Yucatán	Telchaquillo	Telchaquillo	4	89	-89	16	20	21	12	8	-89.2722	21.2022	Peridomiciliary	1	F	Negative	InDRE
1877	Triatoma dimidiata	Yucatán	Ticul	Ticul	25	89	-89	32	2	20	23	43	-89.5339	20.3953	Intradomiciliary	1	F	n.d.	InDRE
1878	Triatoma dimidiata	Hidalgo	Molango	n.d.	1600	98	-98	43	45	20	47	8	-98.7292	20.7856	n.d.	1	F	Positive	InDRE
1879	Triatoma dimidiata	Hidalgo	Molango	n.d.	1600	98	-98	43	45	20	47	8	-98.7292	20.7856	n.d.	1	M	Negative	InDRE
1880	Triatoma dimidiata	Hidalgo	Molango	n.d.	1600	98	-98	43	45	20	47	8	-98.7292	20.7856	n.d.	1	M	Positive	InDRE
1881	Triatoma dimidiata	Hidalgo	Molango	n.d.	1600	98	-98	43	45	20	47	8	-98.7292	20.7856	n.d.	1	M	Negative	InDRE
1882	Triatoma dimidiata	Hidalgo	Molango	n.d.	1600	98	-98	43	45	20	47	8	-98.7292	20.7856	n.d.	1	M	Positive	InDRE
1883	Triatoma dimidiata	Hidalgo	Molango	n.d.	1600	98	-98	43	45	20	47	8	-98.7292	20.7856	n.d.	1	M	Positive	InDRE
1884	Triatoma dimidiata	Hidalgo	Molango	n.d.	1600	98	-98	43	45	20	47	8	-98.7292	20.7856	n.d.	1	F	Negative	InDRE
1885	Triatoma dimidiata	Hidalgo	Molango	n.d.	1600	98	-98	43	45	20	47	8	-98.7292	20.7856	n.d.	1	F	Positive	InDRE
1886	Triatoma dimidiata	Hidalgo	Molango	n.d.	1600	98	-98	43	45	20	47	8	-98.7292	20.7856	n.d.	1	M	Positive	InDRE
1887	Triatoma dimidiata	Hidalgo	Molango	n.d.	1600	98	-98	43	45	20	47	8	-98.7292	20.7856	n.d.	1	M	Negative	InDRE
1888	Triatoma dimidiata	Hidalgo	Molango	n.d.	1600	98	-98	43	45	20	47	8	-98.7292	20.7856	n.d.	1	M	Positive	InDRE
1889	Triatoma dimidiata	Hidalgo	Huazalingo	Pilchiatipa	600	98	-98	28	5	21	1	56	-98.4681	21.0322	n.d.	1	F	Negative	InDRE
1890	Triatoma dimidiata	Hidalgo	Huazalingo	Pilchiatipa	600	98	-98	28	5	21	1	56	-98.4681	21.0322	n.d.	1	M	Positive	InDRE
1891	Triatoma dimidiata	Hidalgo	Huehuetla	Santa Ines	740	98	-98	5	23	20	27	16	-98.0897	20.4544	n.d.	1	F	Negative	InDRE
1892	Triatoma dimidiata	Chiapas	Copainala	Ignacio Zaragoza	560	93	-93	21	1	17	3	26	-93.3503	17.0572	Intradomiciliary	1	F	n.d.	InDRE
1893	Triatoma dimidiata	Chiapas	Tecpatan	El Eden	400	93	-93	18	17	17	7	51	-93.3047	17.1308	Intradomiciliary	1	F	n.d.	InDRE
1894	Triatoma dimidiata	Yucatán	Tinum	Tinum	24	88	-88	23	30	20	45	59	-88.3917	20.7664	Intradomiciliary	1	F	Negative	InDRE
1895	Triatoma dimidiata	Yucatán	Tinum	Tinum	24	88	-88	23	30	20	45	59	-88.3917	20.7664	Intradomiciliary	1	M	n.d.	InDRE
1896	Triatoma dimidiata	Yucatán	Tinum	Tinum	24	88	-88	23	30	20	45	59	-88.3917	20.7664	Peridomiciliary	1	M	n.d.	InDRE
1897	Triatoma dimidiata	Yucatán	Valladolid	Quintana Roo	25	88	-88	12	5	20	41	26	-88.2014	20.6906	n.d.	1	F	n.d.	InDRE
1898	Triatoma dimidiata	Yucatán	Ticul	Ticul	25	89	-89	32	2	20	23	43	-89.5339	20.3953	Intradomiciliary	1	M	Positive	InDRE
1899	Triatoma dimidiata	Yucatán	Ticul	Ticul	25	89	-89	32	2	20	23	43	-89.5339	20.3953	Peridomiciliary	1	M	Negative	InDRE
1900	Triatoma dimidiata	Yucatán	Ticul	Ticul	25	89	-89	32	2	20	23	43	-89.5339	20.3953	Peridomiciliary	1	F	Negative	InDRE
1901	Triatoma dimidiata	Yucatán	Ticul	Ticul	25	89	-89	32	2	20	23	43	-89.5339	20.3953	Peridomiciliary	4	M	Negative	InDRE
1902	Triatoma dimidiata	Yucatán	Quintana Roo	Quintana Roo	26	88	-88	37	53	20	52	7	-88.6314	20.8686	Intradomiciliary	1	M	n.d.	InDRE
1903	Triatoma dimidiata	Yucatán	Ticul	Ticul	25	89	-89	32	2	20	23	43	-89.5339	20.3953	Intradomiciliary	1	F	n.d.	InDRE
1904	Triatoma dimidiata	Yucatán	Ticul	Pustunich	25	89	-89	30	46	20	22	4	-89.5128	20.3678	Peridomiciliary	1	M	Negative	InDRE
1905	Triatoma dimidiata	Yucatán	Ticul	Pustunich	25	89	-89	30	46	20	22	4	-89.5128	20.3678	Peridomiciliary	3	F	Negative	InDRE
1906	Triatoma dimidiata	Yucatán	Ticul	Pustunich	25	89	-89	30	46	20	22	4	-89.5128	20.3678	Peridomiciliary	1	M	Negative	InDRE
1907	Triatoma dimidiata	Yucatán	Ticul	Yotholin	28	89	-89	27	18	20	19	35	-89.455	20.3264	Peridomiciliary	1	M	Negative	InDRE
1908	Triatoma dimidiata	Yucatán	Sotuta	Sotuta	21	89	-89	0	22	20	35	45	-89.0061	20.5958	Peridomiciliary	1	M	Negative	InDRE
1909	Triatoma dimidiata	Yucatán	Sotuta	Sotuta	21	89	-89	0	22	20	35	45	-89.0061	20.5958	Peridomiciliary	1	M	Negative	InDRE
1910	Triatoma dimidiata	Yucatán	Sotuta	Sotuta	21	89	-89	0	22	20	35	45	-89.0061	20.5958	Peridomiciliary	1	F	Negative	InDRE
1911	Triatoma dimidiata	Yucatán	Sotuta	Sotuta	21	89	-89	0	22	20	35	45	-89.0061	20.5958	Peridomiciliary	2	M	Negative	InDRE
1912	Triatoma dimidiata	Yucatán	Sotuta	Sotuta	21	89	-89	0	22	20	35	45	-89.0061	20.5958	Peridomiciliary	2	F	Negative	InDRE
1913	Triatoma dimidiata	Yucatán	Chemax	Chemax	26	87	-87	56	11	20	39	17	-87.9364	20.6547	Peridomiciliary	1	F	Negative	InDRE
1914	Triatoma dimidiata	Yucatán	Sudzal	Sudzal	14	88	-88	59	18	20	52	11	-88.9883	20.8697	Peridomiciliary	1	F	Negative	InDRE
1915	Triatoma dimidiata	Yucatán	Sudzal	Sudzal	14	88	-88	59	18	20	52	11	-88.9883	20.8697	Peridomiciliary	1	M	Negative	InDRE
1916	Triatoma dimidiata	Yucatán	Sudzal	Sudzal	14	88	-88	59	18	20	52	11	-88.9883	20.8697	Peridomiciliary	1	F	Negative	InDRE
1917	Triatoma dimidiata	Yucatán	Sudzal	Sudzal	14	88	-88	59	18	20	52	11	-88.9883	20.8697	Peridomiciliary	2	M	Negative	InDRE
1918	Triatoma dimidiata	Yucatán	Sudzal	Sudzal	14	88	-88	59	18	20	52	11	-88.9883	20.8697	Peridomiciliary	3	F	Negative	InDRE
1919	Triatoma dimidiata	Yucatán	Sudzal	Sudzal	14	88	-88	59	18	20	52	11	-88.9883	20.8697	Peridomiciliary	1	F	Negative	InDRE
1920	Triatoma dimidiata	Yucatán	Sudzal	Sudzal	14	88	-88	59	18	20	52	11	-88.9883	20.8697	Peridomiciliary	1	F	Negative	InDRE
1921	Triatoma dimidiata	Yucatán	Sudzal	Sudzal	14	88	-88	59	18	20	52	11	-88.9883	20.8697	Peridomiciliary	1	M	Negative	InDRE
1922	Triatoma dimidiata	Yucatán	Sudzal	Sudzal	14	88	-88	59	18	20	52	11	-88.9883	20.8697	Peridomiciliary	1	M	Negative	InDRE
1923	Triatoma dimidiata	Yucatán	Sudzal	Sudzal	14	88	-88	59	18	20	52	11	-88.9883	20.8697	Peridomiciliary	1	M	Negative	InDRE
1924	Triatoma dimidiata	Yucatán	Sudzal	Sudzal	14	88	-88	59	18	20	52	11	-88.9883	20.8697	Peridomiciliary	2	F	Negative	InDRE
1925	Triatoma dimidiata	Yucatán	Sudzal	Sudzal	14	88	-88	59	18	20	52	11	-88.9883	20.8697	Peridomiciliary	1	M	Negative	InDRE
1926	Triatoma dimidiata	Yucatán	Sudzal	Sudzal	14	88	-88	59	18	20	52	11	-88.9883	20.8697	Peridomiciliary	3	M	Negative	InDRE
1927	Triatoma dimidiata	Yucatán	Sudzal	Sudzal	14	88	-88	59	18	20	52	11	-88.9883	20.8697	Peridomiciliary	1	F	Negative	InDRE
1928	Triatoma dimidiata	Yucatán	Sudzal	Sudzal	14	88	-88	59	18	20	52	11	-88.9883	20.8697	Peridomiciliary	3	M	Negative	InDRE
1929	Triatoma dimidiata	Yucatán	Sudzal	Sudzal	14	88	-88	59	18	20	52	11	-88.9883	20.8697	Peridomiciliary	1	NIII	Negative	InDRE
1930	Triatoma dimidiata	Yucatán	Sudzal	Sudzal	14	88	-88	59	18	20	52	11	-88.9883	20.8697	Peridomiciliary	2	NV	Negative	InDRE
1931	Triatoma dimidiata	Yucatán	Sudzal	Sudzal	14	88	-88	59	18	20	52	11	-88.9883	20.8697	Peridomiciliary	1	M	Negative	InDRE
1932	Triatoma dimidiata	Yucatán	Xochel	Xochel	14	89	-89	11	0	20	50	0	-89.1833	20.8333	Peridomiciliary	1	F	Negative	InDRE
1933	Triatoma dimidiata	Yucatán	Xochel	Xochel	14	89	-89	11	0	20	50	0	-89.1833	20.8333	Peridomiciliary	2	M	Negative	InDRE
1934	Triatoma dimidiata	Yucatán	Xochel	Xochel	14	89	-89	11	0	20	50	0	-89.1833	20.8333	Peridomiciliary	1	F	Negative	InDRE
1935	Triatoma dimidiata	Yucatán	Xochel	Xochel	14	89	-89	11	0	20	50	0	-89.1833	20.8333	Peridomiciliary	1	M	Negative	InDRE
1936	Triatoma dimidiata	Yucatán	Izamal	Kimbila	15	89	-89	7	30	20	55	58	-89.125	20.9328	Peridomiciliary	1	F	Positive	InDRE
1937	Triatoma dimidiata	Yucatán	Izamal	Kimbila	15	89	-89	7	30	20	55	58	-89.125	20.9328	Peridomiciliary	2	M	Negative	InDRE
1938	Triatoma dimidiata	Yucatán	Ticul	Ticul	25	89	-89	32	2	20	23	43	-89.5339	20.3953	Peridomiciliary	1	F	Negative	InDRE
1939	Triatoma dimidiata	Yucatán	Ticul	Ticul	25	89	-89	32	2	20	23	43	-89.5339	20.3953	Peridomiciliary	4	M	Positive	InDRE
1940	Triatoma dimidiata	Yucatán	Ticul	Ticul	25	89	-89	32	2	20	23	43	-89.5339	20.3953	Peridomiciliary	3	F	Negative	InDRE
1941	Triatoma dimidiata	Yucatán	Ticul	Ticul	25	89	-89	32	2	20	23	43	-89.5339	20.3953	Peridomiciliary	1	F	Positive	InDRE
1942	Triatoma dimidiata	Yucatán	Ticul	Ticul	25	89	-89	32	2	20	23	43	-89.5339	20.3953	Peridomiciliary	3	M	Positive	InDRE
1943	Triatoma dimidiata	Yucatán	Ticul	Ticul	25	89	-89	32	2	20	23	43	-89.5339	20.3953	Peridomiciliary	5	M	Negative	InDRE
1944	Triatoma dimidiata	Yucatán	Ticul	Ticul	25	89	-89	32	2	20	23	43	-89.5339	20.3953	Peridomiciliary	1	M	n.d.	InDRE
1945	Triatoma dimidiata	Yucatán	Tixcacalcucul	Tixcacalcucul	27	88	-88	16	13	20	32	12	-88.2703	20.5367	Peridomiciliary	1	F	Negative	InDRE
1946	Triatoma dimidiata	Yucatán	Tixcacalcucul	Tixcacalcucul	27	88	-88	16	13	20	32	12	-88.2703	20.5367	Peridomiciliary	4	M	Negative	InDRE
1947	Triatoma dimidiata	Yucatán	Ticul	Ticul	25	89	-89	32	2	20	23	43	-89.5339	20.3953	Peridomiciliary	2	F	Negative	InDRE
1948	Triatoma dimidiata	Yucatán	Ticul	Ticul	25	89	-89	32	2	20	23	43	-89.5339	20.3953	Peridomiciliary	1	M	Negative	InDRE
1949	Triatoma dimidiata	Yucatán	Yaxkukul	Yaxkukul	8	89	-89	25	12	21	3	42	-89.42	21.0617	Peridomiciliary	1	F	Positive	InDRE
1950	Triatoma dimidiata	Yucatán	Maxcanu	Maxcanu	13	90	-90	0	3	20	34	59	-90.0008	20.5831	Peridomiciliary	1	F	Negative	InDRE
1951	Triatoma dimidiata	Yucatán	Chapab	Chapab	17	89	-89	27	30	20	27	30	-89.4583	20.4583	Peridomiciliary	1	F	Negative	InDRE
1952	Triatoma dimidiata	Yucatán	Ticul	Ticul	25	89	-89	32	2	20	23	43	-89.5339	20.3953	Intradomiciliary	1	F	Negative	InDRE
1953	Triatoma dimidiata	Yucatán	Valladolid	Ebtun	25	88	-88	15	38	20	39	48	-88.2606	20.6633	Peridomiciliary	2	M	Negative	InDRE
1954	Triatoma dimidiata	Yucatán	Valladolid	Ebtun	25	88	-88	15	38	20	39	48	-88.2606	20.6633	Peridomiciliary	2	F	Negative	InDRE
1955	Triatoma dimidiata	Yucatán	Valladolid	Ebtun	25	88	-88	15	38	20	39	48	-88.2606	20.6633	Peridomiciliary	1	M	Negative	InDRE
1956	Triatoma dimidiata	Yucatán	Tizimin	Tizimin	17	88	-88	9	3	21	8	32	-88.1508	21.1422	Peridomiciliary	1	F	n.d.	InDRE
1957	Triatoma dimidiata	Yucatán	Valladolid	Dzonot	12	87	-87	56	12	21	14	10	-87.9367	21.2361	Intradomiciliary	1	M	n.d.	InDRE
1958	Triatoma dimidiata	Yucatán	Tinum	X-calakoop	20	88	-88	31	35	20	39	3	-88.5264	20.6508	corredor	2	M	Negative	InDRE
1959	Triatoma dimidiata	Yucatán	Tinum	Tinum	24	88	-88	23	30	20	45	59	-88.3917	20.7664	Peridomiciliary	1	F	n.d.	InDRE
1960	Triatoma dimidiata	Yucatán	Ticul	Ticul	25	89	-89	32	2	20	23	43	-89.5339	20.3953	Peridomiciliary	2	M	Negative	InDRE
1961	Triatoma dimidiata	Yucatán	Ticul	Ticul	25	89	-89	32	2	20	23	43	-89.5339	20.3953	Peridomiciliary	1	M	Negative	InDRE
1962	Triatoma dimidiata	Yucatán	Ticul	Ticul	25	89	-89	32	2	20	23	43	-89.5339	20.3953	Peridomiciliary	2	F	Negative	InDRE
1963	Triatoma dimidiata	Yucatán	Ticul	Ticul	25	89	-89	32	2	20	23	43	-89.5339	20.3953	Peridomiciliary	4	M	Negative	InDRE
1964	Triatoma dimidiata	Yucatán	Ticul	Ticul	25	89	-89	32	2	20	23	43	-89.5339	20.3953	Intradomiciliary	1	F	n.d.	InDRE
1965	Triatoma dimidiata	Yucatán	Mani	Tipikal	19	89	-89	20	37	20	24	25	-89.3436	20.4069	Peridomiciliary	1	F	Negative	InDRE
1966	Triatoma dimidiata	Yucatán	Ticul	Ticul	25	89	-89	32	2	20	23	43	-89.5339	20.3953	Peridomiciliary	2	M	Negative	InDRE
1967	Triatoma dimidiata	Yucatán	Ticul	Ticul	25	89	-89	32	2	20	23	43	-89.5339	20.3953	Peridomiciliary	3	F	Negative	InDRE
1968	Triatoma dimidiata	Yucatán	Acanceh	Acanceh	10	89	-89	27	0	20	48	40	-89.45	20.8111	Peridomiciliary	2	M	Negative	InDRE
1969	Triatoma dimidiata	Yucatán	Tizimin	Tizimin	17	88	-88	9	3	21	8	32	-88.1508	21.1422	Peridomiciliary	1	M	Negative	InDRE
1970	Triatoma dimidiata	Yucatán	Valladolid	Ebtun	25	88	-88	15	38	20	39	48	-88.2606	20.6633	Intradomiciliary	1	M	Negative	InDRE
1971	Triatoma dimidiata	Yucatán	Tizimin	San Juan Del Rio	19	87	-87	41	21	21	11	24	-87.6892	21.19	Intradomiciliary	1	M	Negative	InDRE
1972	Triatoma dimidiata	Yucatán	Tizimin	San Juan Del Rio	19	87	-87	41	21	21	11	24	-87.6892	21.19	Intradomiciliary	1	M	n.d.	InDRE
1973	Triatoma dimidiata	Yucatán	Mani	Mani	26	89	-89	23	25	20	23	11	-89.3903	20.3864	Peridomiciliary	2	F	Negative	InDRE
1974	Triatoma dimidiata	Yucatán	Mani	Mani	26	89	-89	23	25	20	23	11	-89.3903	20.3864	Peridomiciliary	1	M	Negative	InDRE
1975	Triatoma dimidiata	Yucatán	Oxkutzcab	Oxkutzcab	33	89	-89	25	6	20	18	10	-89.4183	20.3028	Peridomiciliary	2	M	Negative	InDRE
1976	Triatoma dimidiata	Yucatán	Oxkutzcab	Oxkutzcab	33	89	-89	25	6	20	18	10	-89.4183	20.3028	Peridomiciliary	2	F	Negative	InDRE
1977	Triatoma dimidiata	Yucatán	Mani	Mani	26	89	-89	23	25	20	23	11	-89.3903	20.3864	Peridomiciliary	1	F	Positive	InDRE
1978	Triatoma dimidiata	Yucatán	Samahil	Samahil	10	89	-89	53	22	20	53	9	-89.8894	20.8858	Peridomiciliary	1	M	Negative	InDRE
1979	Triatoma dimidiata	Yucatán	Samahil	Samahil	10	89	-89	53	22	20	53	9	-89.8894	20.8858	Peridomiciliary	1	F	Negative	InDRE
1980	Triatoma dimidiata	Yucatán	Samahil	Samahil	10	89	-89	53	22	20	53	9	-89.8894	20.8858	Intradomiciliary	1	M	Positive	InDRE
1981	Triatoma dimidiata	Yucatán	Teya	Teya	9	89	-89	4	24	21	2	56	-89.0733	21.0489	Intradomiciliary	1	F	n.d.	InDRE
1982	Triatoma dimidiata	Yucatán	Tinum	Xcalup	20	88	-88	31	35	20	39	3	-88.5264	20.6508	Peridomiciliary	1	F	Negative	InDRE
1983	Triatoma dimidiata	Yucatán	Valladolid	Valladolid	25	88	-88	12	5	20	41	26	-88.2014	20.6906	Peridomiciliary	1	M	n.d.	InDRE
1984	Triatoma dimidiata	Yucatán	Kanasin	Cecilio Chi	10	89	-89	33	27	20	55	54	-89.5575	20.9317	Intradomiciliary	1	M	n.d.	InDRE
1985	Triatoma dimidiata	Yucatán	Kanasin	Cecilio Chi	10	89	-89	33	27	20	55	54	-89.5575	20.9317	Peridomiciliary	1	M	Negative	InDRE
1986	Triatoma dimidiata	Yucatán	Kanasin	Cecilio Chi	10	89	-89	33	27	20	55	54	-89.5575	20.9317	Peridomiciliary	1	M	Negative	InDRE
1987	Triatoma dimidiata	Yucatán	Espita	X-hualtez	23	88	-88	28	22	21	7	20	-88.4728	21.1222	Peridomiciliary	1	M	Negative	InDRE
1988	Triatoma dimidiata	Yucatán	Merida	Merida	9	89	-89	37	18	20	58	4	-89.6217	20.9678	Intradomiciliary	1	M	n.d.	InDRE
1989	Triatoma dimidiata	Yucatán	Mani	Mani	26	89	-89	23	25	20	23	11	-89.3903	20.3864	Peridomiciliary	1	M	Negative	InDRE
1990	Triatoma dimidiata	Yucatán	Mani	Mani	26	89	-89	23	25	20	23	11	-89.3903	20.3864	Peridomiciliary	2	F	Negative	InDRE
1991	Triatoma dimidiata	Yucatán	Valladolid	Valladolid	25	88	-88	12	5	20	41	26	-88.2014	20.6906	Intradomiciliary	1	F	Negative	InDRE
1992	Triatoma dimidiata	Yucatán	Dzidzantun	Dzidzantun	4	89	-89	2	35	21	14	45	-89.0431	21.2458	Peridomiciliary	1	M	Negative	InDRE
1993	Triatoma dimidiata	Yucatán	Dzidzantun	Dzidzantun	4	89	-89	2	35	21	14	45	-89.0431	21.2458	Peridomiciliary	1	F	Negative	InDRE
1994	Triatoma dimidiata	Yucatán	Dzidzantun	Dzidzantun	4	89	-89	2	35	21	14	45	-89.0431	21.2458	Peridomiciliary	1	M	Negative	InDRE
1995	Triatoma dimidiata	Yucatán	Dzidzantun	Dzidzantun	4	89	-89	2	35	21	14	45	-89.0431	21.2458	Peridomiciliary	1	F	Negative	InDRE
1996	Triatoma dimidiata	Yucatán	Dzidzantun	Dzidzantun	4	89	-89	2	35	21	14	45	-89.0431	21.2458	Peridomiciliary	1	M	Negative	InDRE
1997	Triatoma dimidiata	Yucatán	Dzidzantun	Dzidzantun	4	89	-89	2	35	21	14	45	-89.0431	21.2458	Peridomiciliary	1	F	Negative	InDRE
1998	Triatoma dimidiata	Yucatán	Chemax	Chemax	26	87	-87	56	11	20	39	17	-87.9364	20.6547	n.d.	1	M	n.d.	InDRE
1999	Triatoma dimidiata	Yucatán	Kanasin	Kanasin	10	89	-89	33	27	20	55	54	-89.5575	20.9317	Intradomiciliary	1	F	Negative	InDRE
[truncated: 1,408 more rows]
[truncated: 1 more columns]

## Sheet: Table S3. T. longipennis
	Species	State	Municipality	Locality	Altitude (masl)	Longitud (*-1)	Long. g.	Long.m	Long.s	Lat.g	Lat.m	Lat.s	Longitude	Latitude	Collection area	Sex	Diagnosis of T. cruzi	Nº individuals	Reference
1	Triatoma longipennis	Guanajuato	Penjamo	Ordeña de Barajas (RancFo)	1700	101	-101	40	28	20	20	50	-102.691	20.3472	n. d.	M	n.d.	1	InDRE
2	Triatoma longipennis	Guanajuato	Penjamo	Sauz de Mendez	1700	101	-101	57	18	20	29	10	-102.688	20.4861	n. d.	F	n.d.	1	InDRE
3	Triatoma longipennis	Guanajuato	Penjamo	Zapote de Cestao	1820	101	-101	40	35	20	29	0	-102.693	20.4833	Peridomiciliary	M	n.d.	1	InDRE
4	Triatoma longipennis	Guanajuato	León	Camino a los López	1800	101	-101	34	48	21	2	24	-102.697	21.04	n. d.	M	n.d.	1	InDRE
5	Triatoma longipennis	Guanajuato	Manuel Doblado	Las Adjuntas	1730	101	-101	50	35	20	40	25	-102.693	20.6736	n. d.	M	Negativa	1	InDRE
6	Triatoma longipennis	Michoacán	angamacutiro	San Pedro	1720	101	-101	43	33	20	11	57	-102.692	20.1992	Intradomiciliary	M	positive	1	InDRE
7	Triatoma longipennis	Michoacán	angamacutiro	San Pedro	1720	101	-101	43	33	20	11	57	-102.692	20.1992	Intradomiciliary	F	negative	1	InDRE
8	Triatoma longipennis	Nayarit	Ixtlán del Rio	San José de Gracia	1200	104	-104	17	35	21	2	44	-105.743	21.0456	n. d.	F	Positiva	1	InDRE
9	Triatoma longipennis	Nayarit	Ixtlán del Rio	San José de Gracia	1200	104	-104	17	35	21	2	44	-105.743	21.0456	n. d.	F	Positiva	1	InDRE
10	Triatoma longipennis	Nayarit	Ixtlán del Rio	San José de Gracia	1200	104	-104	17	35	21	2	44	-105.743	21.0456	n. d.	M	Negativa	1	InDRE
11	Triatoma longipennis	Nayarit	Ixtlán del Rio	San José de Gracia	1200	104	-104	17	35	21	2	44	-105.743	21.0456	n. d.	M	Negativa	1	InDRE
12	Triatoma longipennis	Nayarit	Ixtlán del Rio	San José de Gracia	1200	104	-104	17	35	21	2	44	-105.743	21.0456	n. d.	F	Positiva	1	InDRE
13	Triatoma longipennis	Nayarit	Ixtlán del Rio	San José de Gracia	1200	104	-104	17	35	21	2	44	-105.743	21.0456	n. d.	F	Positiva	1	InDRE
14	Triatoma longipennis	Nayarit	Ixtlán del Rio	San José de Gracia	1200	104	-104	17	35	21	2	44	-105.743	21.0456	n. d.	F	Negativa	4	InDRE
15	Triatoma longipennis	Nayarit	Ixtlán del Rio	San José de Gracia	1200	104	-104	17	35	21	2	44	-105.743	21.0456	n. d.	M	Negativa	4	InDRE
16	Triatoma longipennis	Nayarit	Ixtlán del Rio	San José de Gracia	1200	104	-104	17	35	21	2	44	-105.743	21.0456	n. d.	M	Positiva	1	InDRE
17	Triatoma longipennis	Guanajuato	Manuel Doblado	El Tecuan	1730	101	-101	51	52	20	49	35	-102.698	20.8264	Intradomiciliary	F	Negativa	1	InDRE
18	Triatoma longipennis	Jalisco	Acatatlán de Juarez	El Plan	1360	103	-103	36	21	20	24	59	-104.722	20.4164	Intradomiciliary	F	Negativa	1	InDRE
19	Triatoma longipennis	Jalisco	Acatic	Saltillo de Arriba	1805	102	-102	49	35	20	44	24	-103.71	20.74	Intradomiciliary	M	positive	1	InDRE
20	Triatoma longipennis	Jalisco	Acatic	Acatic	1680	102	-102	54	34	20	46	45	-103.709	20.7792	Intradomiciliary	F	negative	1	InDRE
21	Triatoma longipennis	Jalisco	Acatic	Rancho Tequililla		0							0	0	Intradomiciliary	M	positive	1	InDRE
22	Triatoma longipennis	Jalisco	Acatatlán de Juarez	Acatlán de Juárez	1370	103	-103	35	28	20	25	14	-104.724	20.4206	Intradomiciliary	F	positive	1	InDRE
23	Triatoma longipennis	Jalisco	Acatatlán de Juarez	El Plan	1360	103	-103	36	21	20	24	59	-104.722	20.4164	n. d.	F	negative	1	InDRE
24	Triatoma longipennis	Jalisco	Acatatlán de Juarez	Tecuán	1370	103	-103	35	28	20	25	14	-104.724	20.4206	Intradomiciliary	F	positive	1	InDRE
25	Triatoma longipennis	Jalisco	Ahualulco de Mercado	Chapulimita	1380	103	-103	55	39	20	45	3	-104.728	20.7508	Intradomiciliary	M	positive	1	InDRE
26	Triatoma longipennis	Jalisco	Ahualulco de Mercado	San Ignacio	1340	103	-103	58	34	20	42	1	-104.726	20.7003	Intradomiciliary	F	positive	1	InDRE
27	Triatoma longipennis	Jalisco	Ahualulco de Mercado	San Ignacio	1340	103	-103	58	34	20	42	1	-104.726	20.7003	Intradomiciliary	M	positive	1	InDRE
28	Triatoma longipennis	Jalisco	Ahualulco de Mercado	El Amarillo	1340	103	-103	58	34	20	42	1	-104.726	20.7003	Intradomiciliary	M	negative	1	InDRE
29	Triatoma longipennis	Jalisco	Ahualulco de Mercado	Ahualulco de Mercado	1340	103	-103	58	34	20	42	1	-104.726	20.7003	Intradomiciliary	M	positive	1	InDRE
30	Triatoma longipennis	Jalisco	Ahualulco de Mercado	Ahualulco de Mercado	1340	103	-103	58	34	20	42	1	-104.726	20.7003	Intradomiciliary	M	positive	1	InDRE
31	Triatoma longipennis	Jalisco	Ahualulco de Mercado	Ahualulco de Mercado	1340	103	-103	58	34	20	42	1	-104.726	20.7003	Intradomiciliary	M	positive	1	InDRE
32	Triatoma longipennis	Jalisco	Ahualulco de Mercado	Ahualulco de Mercado	1340	103	-103	58	34	20	42	1	-104.726	20.7003	Intradomiciliary	M	positive	1	InDRE
33	Triatoma longipennis	Jalisco	Ahualulco de Mercado	Ahualulco de Mercado	1340	103	-103	58	34	20	42	1	-104.726	20.7003	Intradomiciliary	M	positive	1	InDRE
34	Triatoma longipennis	Jalisco	Ahualulco de Mercado	Ahualulco de Mercado	1340	103	-103	58	34	20	42	1	-104.726	20.7003	Intradomiciliary	F	positive	1	InDRE
35	Triatoma longipennis	Jalisco	Ahualulco de Mercado	Ahualulco de Mercado	1340	103	-103	58	34	20	42	1	-104.726	20.7003	Intradomiciliary	F	Negativa	1	InDRE
36	Triatoma longipennis	Jalisco	Ahualulco de Mercado	Chapulimita	1380	103	-103	55	39	20	45	3	-104.728	20.7508	Intradomiciliary	F	Positiva	1	InDRE
37	Triatoma longipennis	Jalisco	Ahualulco de Mercado	Ahualulco de Mercado	1340	103	-103	58	34	20	42	1	-104.726	20.7003	Intradomiciliary	F	Positiva	1	InDRE
38	Triatoma longipennis	Jalisco	Amacueca	Amacueca	1430	103	-103	36	0	20	0	37	-104.717	20.0103	Intradomiciliary	M	Negativa	1	InDRE
39	Triatoma longipennis	Jalisco	Amacueca	Amacueca	1430	103	-103	36	0	20	0	37	-104.717	20.0103	Intradomiciliary	F	Negativa	1	InDRE
40	Triatoma longipennis	Jalisco	Amacueca	Amacueca	1430	103	-103	36	0	20	0	37	-104.717	20.0103	Intradomiciliary	F	Negativa	1	InDRE
41	Triatoma longipennis	Jalisco	Amacueca	Amacueca	1430	103	-103	36	0	20	0	37	-104.717	20.0103	Peridomiciliary	F	positive	1	InDRE
42	Triatoma longipennis	Jalisco	Amacueca	Amacueca	1430	103	-103	36	0	20	0	37	-104.717	20.0103	Intradomiciliary	F	positive	1	InDRE
43	Triatoma longipennis	Jalisco	Amacueca	Amacueca	1430	103	-103	36	0	20	0	37	-104.717	20.0103	Peridomiciliary	F	positive	1	InDRE
44	Triatoma longipennis	Jalisco	Amacueca	Amacueca	1430	103	-103	36	0	20	0	37	-104.717	20.0103	n. d.	F	n.d.	1	InDRE
45	Triatoma longipennis	Jalisco	Amacueca	Palo Quemado	1740	103	-103	35	45	20	2	30	-104.729	20.0417	Intradomiciliary	F	Positiva	3	InDRE
46	Triatoma longipennis	Jalisco	Amacueca	Palo Quemado	1740	103	-103	35	45	20	2	30	-104.729	20.0417	Intradomiciliary	M	Positiva	1	InDRE
47	Triatoma longipennis	Jalisco	Amatitlán	Amatitlán	1260	103	-103	43	39	20	50	0	-104.728	20.8333	n. d.	F	negative	1	InDRE
48	Triatoma longipennis	Jalisco	Amatitlán	Amatitlán	1260	103	-103	43	39	20	50	0	-104.728	20.8333	Intradomiciliary	M	negative	1	InDRE
49	Triatoma longipennis	Jalisco	Ameca	Ameca	1230	104	-104	2	50	20	32	52	-105.747	20.5478	Intradomiciliary	M	Negativa	1	InDRE
50	Triatoma longipennis	Jalisco	Ameca	Ameca	1230	104	-104	2	50	20	32	52	-105.747	20.5478	Intradomiciliary	F	Negativa	1	InDRE
51	Triatoma longipennis	Jalisco	Ameca	Ameca	1230	104	-104	2	50	20	32	52	-105.747	20.5478	Intradomiciliary	F	negative	1	InDRE
52	Triatoma longipennis	Guanajuato	Manuel Doblado	San José de Bellavista	1730	101	-101	51	44	20	48	33	-102.696	20.8092	Peridomiciliary	F	negative	1	InDRE
53	Triatoma longipennis	Guanajuato	Cuerámaro	Tupataro	1700	101	-101	38	43	20	35	38	-102.695	20.5939	Intradomiciliary	M		1	InDRE
54	Triatoma longipennis	Guanajuato	Cuerámaro	Tupataro	1700	101	-101	38	43	20	35	38	-102.695	20.5939	Intradomiciliary	F		1	InDRE
55	Triatoma longipennis	Guanajuato	Manuel Doblado	San Pablo	1730	101	-101	49	22	20	45	3	-102.689	20.7508	Intradomiciliary	M		1	InDRE
56	Triatoma longipennis	Guanajuato	Manuel Doblado	Las Adjuntas	1730	101	-101	50	35	20	40	25	-102.693	20.6736	Intradomiciliary	M		1	InDRE
57	Triatoma longipennis	Guanajuato	Cuerámaro	Las Adjuntas	1730	101	-101	50	35	20	40	25	-102.693	20.6736	Intradomiciliary	F		1	InDRE
58	Triatoma longipennis	Jalisco	Ameca	Villa Fermosa	1270	103	-103	59	34	20	29	36	-104.726	20.4933	Intradomiciliary	M	positive	1	InDRE
59	Triatoma longipennis	Jalisco	Ameca	Ameca	1230	104	-104	2	50	20	32	52	-105.747	20.5478	Peridomiciliary	F	negative	1	InDRE
60	Triatoma longipennis	Jalisco	Ameca	Ameca	1230	104	-104	2	50	20	32	52	-105.747	20.5478	Intradomiciliary	F	negative	1	InDRE
61	Triatoma longipennis	Jalisco	Ameca	Ameca	1230	104	-104	2	50	20	32	52	-105.747	20.5478	Peridomiciliary	F	Positiva	1	InDRE
62	Triatoma longipennis	Jalisco	Ameca	Cuis	1220	104	-104	7	26	20	32	57	-105.741	20.5492	Intradomiciliary	F	positiva	1	InDRE
63	Triatoma longipennis	Jalisco	Ameca	San Antonio Matute	1240	103	-103	57	14	20	33	44	-104.721	20.5622	Intradomiciliary	F	positiva	1	InDRE
64	Triatoma longipennis	Jalisco	Ameca	Ameca	1230	104	-104	2	50	20	32	52	-105.747	20.5478	Intradomiciliary	F	positive	1	InDRE
66	Triatoma longipennis	Jalisco	Ameca	El Quelite	1230	104	-104	2	50	20	32	52	-105.747	20.5478	Intradomiciliary	F	negative	1	InDRE
67	Triatoma longipennis	Jalisco	Ameca	El Quelite	1230	104	-104	2	50	20	32	52	-105.747	20.5478	Intradomiciliary	F	positive	1	InDRE
68	Triatoma longipennis	Jalisco	Ameca	Vista Fermosa	1270	103	-103	59	34	20	29	36	-104.726	20.4933	Intradomiciliary	F	positive	1	InDRE
69	Triatoma longipennis	Jalisco	Ameca	Ameca	1230	104	-104	2	50	20	32	52	-105.747	20.5478	Intradomiciliary	M	negative	1	InDRE
70	Triatoma longipennis	Jalisco	Ameca	Ameca	1230	104	-104	2	50	20	32	52	-105.747	20.5478	Intradomiciliary	F	positive	1	InDRE
71	Triatoma longipennis	Jalisco	Arenal	Arenal	1380	103	-103	41	36	20	46	32	-104.727	20.7756	Intradomiciliary	F	positive	1	InDRE
72	Triatoma longipennis	Jalisco	Atengo	Atengo	1400	104	-104	14	15	20	16	29	-105.737	20.2747	Intradomiciliary	F	positive	1	InDRE
73	Triatoma longipennis	Jalisco	Atengo	Trigo de Alteñas	1650	104	-104	14	17	20	24	27	-105.738	20.4075	Peridomiciliary	F	Negativa	1	InDRE
74	Triatoma longipennis	Jalisco	Atenguillo	Atenguillo	1300	104	-104	29	35	20	24	58	-105.743	20.4161	Intradomiciliary	M	positive	1	InDRE
75	Triatoma longipennis	Jalisco	Atotonilco	Santa Elena	1550	102	-102	29	44	20	28	5	-103.712	20.4681	Peridomiciliary	F	positive	1	InDRE
76	Triatoma longipennis	Jalisco	Atotonilco	Margaritas	1550	102	-102	28	27	20	27	10	-103.707	20.4528	Intradomiciliary	F	positive	1	InDRE
77	Triatoma longipennis	Jalisco	Atotonilco	San José del Valle	1600	102	-102	35	35	20	28	12	-103.71	20.47	Peridomiciliary	F	positive	1	InDRE
78	Triatoma longipennis	Jalisco	Atotonilco el Alto	La Mata / San Antonio de Fernandez	1560	102	-102	36	55	20	30	42	-103.715	20.5117	Intradomiciliary	M	positive	1	InDRE
79	Triatoma longipennis	Jalisco	Atotonilco el Alto	Atotonilco el Alto	1600	102	-102	30	30	20	33	0	-103.708	20.55	Intradomiciliary	F	negative	1	InDRE
80	Triatoma longipennis	Jalisco	Atotonilco el Alto	El Maguey	1610	102	-102	29	6	20	31	30	-103.702	20.525	n. d.	F	negative	1	InDRE
81	Triatoma longipennis	Jalisco	Atotonilco el Alto	San Antonio de Fernandez	1600	102	-102	37	3	20	33	0	-103.701	20.55	n. d.	M	Negativa	1	InDRE
82	Triatoma longipennis	Jalisco	Atotonilco el Alto	Refugio de los Bajos	1615	102	-102	26	6	20	30	47	-103.702	20.5131	Peridomiciliary	F	Positiva	1	InDRE
83	Triatoma longipennis	Jalisco	Atotonilco el Alto	CucaracFas	1600	102	-102	33	33	20	28	55	-103.709	20.4819	Intradomiciliary	F	Positiva	1	InDRE
84	Triatoma longipennis	Jalisco	Atotonilco el Alto	Mirandillas	1600	102	-102	30	30	20	33	0	-103.708	20.55	Intradomiciliary	F	Negativa	1	InDRE
85	Triatoma longipennis	Jalisco	Atotonilco el Alto	El Refugio de los Bajos	1615	102	-102	26	6	20	30	47	-103.702	20.5131	n. d.	F	positiva	1	InDRE
86	Triatoma longipennis	Jalisco	Atotonilco el Alto	El Refugio de los Bajos	1615	102	-102	26	6	20	30	47	-103.702	20.5131	n. d.	M	positiva	1	InDRE
87	Triatoma longipennis	Jalisco	Atotonilco el Alto	Facienda Del Valle	1570	102	-102	32	1	20	29	28	-103.7	20.4911	Intradomiciliary	F	positiva	1	InDRE
88	Triatoma longipennis	Jalisco	Atotonilco el Alto	Refugio de los bajos	1615	102	-102	26	6	20	30	47	-103.702	20.5131	Intradomiciliary	F	negative	1	InDRE
89	Triatoma longipennis	Jalisco	Atotonilco el Alto	La Estancia	1600	102	-102	36	33	20	32	58	-103.709	20.5494	Intradomiciliary	F	positive	1	InDRE
90	Triatoma longipennis	Jalisco	Atotonilco el Alto	La Purisima	1900	102	-102	27	52	20	36	19	-103.714	20.6053	Intradomiciliary	M	positive	1	InDRE
91	Triatoma longipennis	Jalisco	Atotonilco el Alto	El refugio de los bajos	1615	102	-102	26	6	20	30	47	-103.702	20.5131	Intradomiciliary	F	positive	1	InDRE
92	Triatoma longipennis	Jalisco	Atotonilco el Alto	Atotonilco el Alto	1600	102	-102	30	30	20	33	0	-103.708	20.55	Intradomiciliary	F	positive	1	InDRE
93	Triatoma longipennis	Jalisco	Atotonilco el Alto	Margaritas	1550	102	-102	28	27	20	27	10	-103.707	20.4528	Intradomiciliary	F	positive	1	InDRE
94	Triatoma longipennis	Jalisco	Atoyac	Cuyacapán	1355	103	-103	31	25	19	57	57	-104.724	19.9658	Peridomiciliary	F	n.d.	3	InDRE
95	Triatoma longipennis	Guanajuato	Manuel Doblado	El Venado	1780	101	-101	48	55	20	43	24	-102.699	20.7233	n. d.	M	n.d.	1	InDRE
96	Triatoma longipennis	Jalisco	Atoyac	Poncitlán	1345	103	-103	29	10	20	3	9	-104.719	20.0525	n. d.	F	Negativa	1	InDRE
97	Triatoma longipennis	Jalisco	Atoyac	Poncitlán	1345	103	-103	29	10	20	3	9	-104.719	20.0525	n. d.	F	Negativa	1	InDRE
98	Triatoma longipennis	Jalisco	Atoyac	Atoyac	1350	103	-103	30	55	20	0	35	-104.732	20.0097	n. d.	F	Negativa	1	InDRE
99	Triatoma longipennis	Jalisco	Atoyac	Atoyac	1350	103	-103	30	55	20	0	35	-104.732	20.0097	Intradomiciliary	M	Positiva	1	InDRE
100	Triatoma longipennis	Jalisco	Atoyac	Atoyac	1350	103	-103	30	55	20	0	35	-104.732	20.0097	Intradomiciliary	F	positiva	1	InDRE
102	Triatoma longipennis	Jalisco	Atoyac	Atoyac	1350	103	-103	30	55	20	0	35	-104.732	20.0097	Intradomiciliary	M	positive	1	InDRE
103	Triatoma longipennis	Jalisco	Atoyac	Cuyacapan	1355	103	-103	31	25	19	57	57	-104.724	19.9658	Intradomiciliary	F	positive	1	InDRE
104	Triatoma longipennis	Jalisco	Atoyac	Atoyac	1350	103	-103	30	55	20	0	35	-104.732	20.0097	Intradomiciliary	F	positive	1	InDRE
105	Triatoma longipennis	Jalisco	Atoyac	Atoyac	1350	103	-103	30	55	20	0	35	-104.732	20.0097	Intradomiciliary	F	positive	1	InDRE
106	Triatoma longipennis	Jalisco	Autlán de Navarro	Autlán	900	104	-104	22	10	19	46	15	-105.736	19.7708	Intradomiciliary	F	negative	1	InDRE
107	Triatoma longipennis	Jalisco	Autlán de Navarro	Autlan de Navarro	900	104	-104	22	10	19	46	15	-105.736	19.7708	Peridomiciliary	F	Positiva	1	InDRE
108	Triatoma longipennis	Jalisco	Autlán de Navarro	Autlan de Navarro	900	104	-104	22	10	19	46	15	-105.736	19.7708	Intradomiciliary	M	Positiva	1	InDRE
109	Triatoma longipennis	Jalisco	Autlán de Navarro	La Noria	900	104	-104	17	42	19	48	46	-105.745	19.8128	Intradomiciliary	M	Negativa	1	InDRE
110	Triatoma longipennis	Jalisco	Autlán de Navarro	Autlán de navarro	900	104	-104	22	10	19	46	15	-105.736	19.7708	Intradomiciliary	F	n.d.	1	InDRE
111	Triatoma longipennis	Jalisco	Autlán de Navarro	Autlán de navarro	900	104	-104	22	10	19	46	15	-105.736	19.7708	Peridomiciliary	M	Positiva	1	InDRE
112	Triatoma longipennis	Jalisco	Autlán de Navarro	Autlán de navarro	900	104	-104	22	10	19	46	15	-105.736	19.7708	Intradomiciliary	F	Positiva	1	InDRE
113	Triatoma longipennis	Jalisco	Autlán de Navarro	Autlán de Navarro	900	104	-104	22	10	19	46	15	-105.736	19.7708	Intradomiciliary	M	positive	1	InDRE
114	Triatoma longipennis	Jalisco	Autlán de Navarro	Autlán de Navarro	900	104	-104	22	10	19	46	15	-105.736	19.7708	Peridomiciliary	F	positive	1	InDRE
115	Triatoma longipennis	Jalisco	Autlán de Navarro	Autlán de Navarro	900	104	-104	22	10	19	46	15	-105.736	19.7708	Intradomiciliary	M	positive	1	InDRE
116	Triatoma longipennis	Jalisco	Autlán de Navarro	Autlán de Navarro	900	104	-104	22	10	19	46	15	-105.736	19.7708	n. d.	F	positiva	1	InDRE
117	Triatoma longipennis	Jalisco	Autlán de Navarro	Autlán de Navarro	900	104	-104	22	10	19	46	15	-105.736	19.7708	Intradomiciliary	F	negative	1	InDRE
118	Triatoma longipennis	Jalisco	Autlán de Navarro	Autlán de Navarro	900	104	-104	22	10	19	46	15	-105.736	19.7708	Intradomiciliary	M	positive	1	InDRE
119	Triatoma longipennis	Jalisco	Autlán de Navarro	Autlán de Navarro	900	104	-104	22	10	19	46	15	-105.736	19.7708	Intradomiciliary	M	negative	1	InDRE
120	Triatoma longipennis	Jalisco	Autlán de Navarro	Autlán de Navarro	900	104	-104	22	10	19	46	15	-105.736	19.7708	Intradomiciliary	M	positive	1	InDRE
121	Triatoma longipennis	Jalisco	Autlán de Navarro	Autlán de Navarro	900	104	-104	22	10	19	46	15	-105.736	19.7708	Intradomiciliary	F	positive	1	InDRE
122	Triatoma longipennis	Jalisco	Autlán de Navarro	Autlán de Navarro	900	104	-104	22	10	19	46	15	-105.736	19.7708	Intradomiciliary	M	positive	1	InDRE
123	Triatoma longipennis	Jalisco	Autlán de Navarro	Autlán de Navarro	900	104	-104	22	10	19	46	15	-105.736	19.7708	Intradomiciliary	M	negative	1	InDRE
124	Triatoma longipennis	Jalisco	Autlán de Navarro	Autlán de Navarro	900	104	-104	22	10	19	46	15	-105.736	19.7708	Intradomiciliary	F	positive	1	InDRE
125	Triatoma longipennis	Jalisco	Autlán de Navarro	Mezquitán	950	104	-104	20	4	19	49	18	-105.734	19.8217	Intradomiciliary	F	positive	1	InDRE
126	Triatoma longipennis	Jalisco	Autlán de Navarro	Mezquitán	950	104	-104	20	4	19	49	18	-105.734	19.8217	Intradomiciliary	M	positive	1	InDRE
127	Triatoma longipennis	Jalisco	Autlán de Navarro	Autlán de Navarro	900	104	-104	22	10	19	46	15	-105.736	19.7708	Intradomiciliary	F	positive	1	InDRE
128	Triatoma longipennis	Jalisco	Autlán de Navarro	Autlán de Navarro	900	104	-104	22	10	19	46	15	-105.736	19.7708	Intradomiciliary	F	positive	1	InDRE
129	Triatoma longipennis	Jalisco	Autlán de Navarro	Autlán de Navarro	900	104	-104	22	10	19	46	15	-105.736	19.7708	Intradomiciliary	M	positive	1	InDRE
130	Triatoma longipennis	Jalisco	Autlán de Navarro	Autlán de Navarro	900	104	-104	22	10	19	46	15	-105.736	19.7708	Intradomiciliary	F	negative	1	InDRE
131	Triatoma longipennis	Jalisco	Autlán de Navarro	Autlán de Navarro	900	104	-104	22	10	19	46	15	-105.736	19.7708	Intradomiciliary	F	positive	1	InDRE
132	Triatoma longipennis	Jalisco	Autlán de Navarro	Autlán de Navarro	900	104	-104	22	10	19	46	15	-105.736	19.7708	Intradomiciliary	F	positive	1	InDRE
133	Triatoma longipennis	Jalisco	Ayotlán	Mirandillas	1580	102	-102	24	5	20	30	22	-103.701	20.5061	Intradomiciliary	M	Positiva	1	InDRE
134	Triatoma longipennis	Jalisco	Ayotlán	Santa Elena de la Cruz	1540	102	-102	20	28	20	23	39	-103.708	20.3942	Peridomiciliary	F	Positiva	1	InDRE
135	Triatoma longipennis	Jalisco	Ayotlán	Ayotlan	1610	102	-102	19	37	20	31	43	-103.71	20.5286	Intradomiciliary	M	positive	1	InDRE
136	Triatoma longipennis	Jalisco	Ayotlán	La Isla	1580	102	-102	20	57	20	29	10	-103.716	20.4861	Intradomiciliary	F	positive	1	InDRE
137	Triatoma longipennis	Jalisco	Ayotlán	Santa Elena de la Cruz	1540	102	-102	20	28	20	23	39	-103.708	20.3942	Intradomiciliary	F	positive	1	InDRE
138	Triatoma longipennis	Jalisco	Ayotlán	La Ribera	1540	102	-102	16	51	20	20	45	-103.714	20.3458	Intradomiciliary	F	negative	1	InDRE
139	Triatoma longipennis	Jalisco	Ayotlán	Ayotlán	1610	102	-102	19	37	20	31	43	-103.71	20.5286	Intradomiciliary	F	negative	1	InDRE
140	Triatoma longipennis	Jalisco	Ayotlán	Ayotlán	1610	102	-102	19	37	20	31	43	-103.71	20.5286	Intradomiciliary	F	positiva	1	InDRE
141	Triatoma longipennis	Jalisco	Ayotlán	La Nopalera	1550	102	-102	24	2	20	28	38	-103.701	20.4772	Intradomiciliary	F	positive	1	InDRE
142	Triatoma longipennis	Jalisco	Ayutla	Ayutla	1370	104	-104	20	40	20	7	44	-105.744	20.1289	Peridomiciliary	M	positive	1	InDRE
143	Triatoma longipennis	Jalisco	Ayutla	Santa Rosalia	1380	104	-104	27	58	20	2	16	-105.749	20.0378	Peridomiciliary	F	positive	1	InDRE
144	Triatoma longipennis	Jalisco	Cabo Corrientes	Playon de Isatan	20	105	-105	41	14	20	22	48	-106.754	20.38	Peridomiciliary	F	positive	1	InDRE
145	Triatoma longipennis	Jalisco	Cañadas de Obregon	Temacapulin	1680	102	-102	42	23	21	11	17	-103.706	21.1881	Intradomiciliary	F	negative	1	InDRE
146	Triatoma longipennis	Jalisco	Casimiro Castillo	Tecomates	320	104	-104	29	8	19	33	0	-105.736	19.55	Intradomiciliary	M	Positiva	1	InDRE
147	Triatoma longipennis	Jalisco	Chapala	Santa Cruz de la Soledad	1550	103	-103	9	31	20	18	59	-104.725	20.3164	Intradomiciliary	M	positive	1	InDRE
148	Triatoma longipennis	Jalisco	Chapala	San Nicolás de Ibarra	1530	103	-103	7	44	20	19	36	-104.729	20.3267	Intradomiciliary	F	positive	1	InDRE
149	Triatoma longipennis	Jalisco	Chapala	San Nicolás de Ibarra	1530	103	-103	7	44	20	19	36	-104.729	20.3267	Intradomiciliary	M	negative	1	InDRE
150	Triatoma longipennis	Jalisco	Chapala	Ajijic	1540	103	-103	15	42	20	17	58	-104.728	20.2994	Intradomiciliary	M	positive	1	InDRE
151	Triatoma longipennis	Jalisco	Chapala	Santa Cruz de la Soledad	1550	103	-103	9	31	20	18	59	-104.725	20.3164	Intradomiciliary	M	positive	1	InDRE
152	Triatoma longipennis	Jalisco	Chapala	Atotoniquillo	1530	103	-103	7	10	20	23	29	-104.719	20.3914	Intradomiciliary	M	positive	1	InDRE
153	Triatoma longipennis	Jalisco	Chapala	San Antonio Tlayacapan	1530	103	-103	11	21	20	17	24	-104.722	20.29	Intradomiciliary	F	Positiva	1	InDRE
154	Triatoma longipennis	Jalisco	Chapala	Santa Cruz de la Soledad	1550	103	-103	9	31	20	18	59	-104.725	20.3164	Intradomiciliary	F	positiva	1	InDRE
155	Triatoma longipennis	Jalisco	Chapala	Chapala	1530	103	-103	11	21	20	17	24	-104.722	20.29	Intradomiciliary	F	positive	1	InDRE
156	Triatoma longipennis	Jalisco	Chapala	Atotonilquillo	1530	103	-103	7	10	20	23	29	-104.719	20.3914	Intradomiciliary	F	positive	1	InDRE
157	Triatoma longipennis	Jalisco	Chapala	Jocotepec	1530	103	-103	11	21	20	17	24	-104.722	20.29	Intradomiciliary	F	positive	1	InDRE
158	Triatoma longipennis	Jalisco	Cocula	Cocula	1340	103	-103	49	20	20	21	55	-104.722	20.3653	Intradomiciliary	F	positive	1	InDRE
159	Triatoma longipennis	Jalisco	Cocula	Cocula	1340	103	-103	49	20	20	21	55	-104.722	20.3653	Intradomiciliary	F	negative	1	InDRE
160	Triatoma longipennis	Jalisco	Cocula	Cocula	1340	103	-103	49	20	20	21	55	-104.722	20.3653	Intradomiciliary	M	positive	1	InDRE
161	Triatoma longipennis	Jalisco	Cocula	Cocula	1340	103	-103	49	20	20	21	55	-104.722	20.3653	Intradomiciliary	F	positive	1	InDRE
162	Triatoma longipennis	Jalisco	Cocula	La Asunción	1340	103	-103	49	20	20	21	55	-104.722	20.3653	Intradomiciliary	F	positive	1	InDRE
163	Triatoma longipennis	Jalisco	Cocula	Cocula	1340	103	-103	49	20	20	21	55	-104.722	20.3653	Intradomiciliary	F	positive	1	InDRE
164	Triatoma longipennis	Jalisco	Cocula	Aguacate	1340	103	-103	49	20	20	21	55	-104.722	20.3653	Intradomiciliary	M	positive	1	InDRE
165	Triatoma longipennis	Jalisco	Colotlán	Mesa de Flores	1730	103	-103	22	32	22	6	26	-104.726	22.1072	Intradomiciliary	F	positive	1	InDRE
166	Triatoma longipennis	Jalisco	Colotlán	Colotlán	1660	103	-103	15	59	22	6	51	-104.733	22.1142	Intradomiciliary	F	positive	1	InDRE
167	Triatoma longipennis	Jalisco	Colotlán	Colotlán	1660	103	-103	15	59	22	6	51	-104.733	22.1142	Intradomiciliary	M	positive	1	InDRE
168	Triatoma longipennis	Jalisco	Cristobal de la barranca	Cristobal de la Barranca	820	103	-103	25	42	21	2	38	-104.728	21.0439	Intradomiciliary	F	positive	1	InDRE
169	Triatoma longipennis	Jalisco	Cuautitlan	Ayotitlán	920	104	-104	11	3	19	28	9	-105.734	19.4692	Peridomiciliary	F	Positiva	1	InDRE
170	Triatoma longipennis	Jalisco	Cuquio	Sauces de los Pérez	1700	102	-102	56	27	20	57	21	-103.707	20.9558	n. d.	M	n.d.	1	InDRE
171	Triatoma longipennis	Jalisco	Cuquio	Los Zapotes	1620	102	-102	55	38	20	58	33	-103.711	20.9758	n. d.	F	Positiva	1	InDRE
172	Triatoma longipennis	Jalisco	Cuquio	Los Sauces de Pérez	1700	102	-102	56	27	20	57	21	-103.707	20.9558	Peridomiciliary	M	Positiva	1	InDRE
173	Triatoma longipennis	Jalisco	Cuquio	Los Sauces de Pérez	1700	102	-102	56	27	20	57	21	-103.707	20.9558	Peridomiciliary	F	Positiva	2	InDRE
174	Triatoma longipennis	Jalisco	Cuquio	Cuquio	1790	103	-103	1	24	20	55	40	-104.723	20.9278	Intradomiciliary	F	positive	1	InDRE
175	Triatoma longipennis	Jalisco	Cuquio	Cuquio	1790	103	-103	1	24	20	55	40	-104.723	20.9278	Intradomiciliary	F	positive	1	InDRE
176	Triatoma longipennis	Jalisco	Cuquio	Los Sauces de Perez	1700	102	-102	56	27	20	57	21	-103.707	20.9558	Intradomiciliary	M	positive	1	InDRE
177	Triatoma longipennis	Jalisco	Degollado	Rancho Nuevo	1780	102	-102	11	44	20	28	12	-103.712	20.47	Intradomiciliary	F	Positiva	1	InDRE
178	Triatoma longipennis	Jalisco	Degollado	Fuascato	1610	102	-102	14	55	20	28	42	-103.715	20.4783	Peridomiciliary	M	Negativa	1	InDRE
179	Triatoma longipennis	Jalisco	Degollado	Cerrito de Villaseñor	1760	102	-102	6	18	20	26	7	-103.705	20.4353	Intradomiciliary	F	negative	1	InDRE
180	Triatoma longipennis	Jalisco	Degollado	Huascato	1610	102	-102	14	55	20	28	42	-103.715	20.4783	Intradomiciliary	F	positive	1	InDRE
181	Triatoma longipennis	Jalisco	Degollado	El Castillo	1580	102	-102	12	54	20	22	0	-103.715	20.3667	Intradomiciliary	F	negative	1	InDRE
182	Triatoma longipennis	Jalisco	Degollado	San Rafael	1640	102	-102	17	25	20	27	13	-103.707	20.4536	Intradomiciliary	F	positive	1	InDRE
183	Triatoma longipennis	Jalisco	Degollado	Degollado	1780	102	-102	8	21	20	26	49	-103.706	20.4469	Peridomiciliary	F	negative	1	InDRE
184	Triatoma longipennis	Jalisco	Degollado	Quirino	1740	102	-102	13	24	20	28	8	-103.707	20.4689	n. d.	M	positive	1	InDRE
185	Triatoma longipennis	Jalisco	Degollado	Tarimoro	1700	102	-102	11	27	20	26	30	-103.707	20.4417	Peridomiciliary	M	negative	1	InDRE
186	Triatoma longipennis	Jalisco	Degollado	Rancho Nuevo	1780	102	-102	11	44	20	28	12	-103.712	20.47	Intradomiciliary	M	positive	1	InDRE
187	Triatoma longipennis	Jalisco	Degollado	La Vibora	1860	102	-102	15	49	20	24	39	-103.714	20.4108	Intradomiciliary	F	Negativa	1	InDRE
188	Triatoma longipennis	Jalisco	Degollado	Degollado	1780	102	-102	8	21	20	26	49	-103.706	20.4469	Intradomiciliary	F	Positiva	1	InDRE
189	Triatoma longipennis	Jalisco	Degollado	La Vibora	1860	102	-102	15	49	20	24	39	-103.714	20.4108	Peridomiciliary	F	Positiva	1	InDRE
190	Triatoma longipennis	Jalisco	Degollado	El Castillo	1580	102	-102	12	54	20	22	0	-103.715	20.3667	Intradomiciliary	F	negative	1	InDRE
191	Triatoma longipennis	Jalisco	Degollado	El Castillo	1580	102	-102	12	54	20	22	0	-103.715	20.3667	Intradomiciliary	F	positive	1	InDRE
192	Triatoma longipennis	Jalisco	Degollado	El Castillo	1580	102	-102	12	54	20	22	0	-103.715	20.3667	Intradomiciliary	F	positive	1	InDRE
193	Triatoma longipennis	Jalisco	Degollado	El Castillo	1580	102	-102	12	54	20	22	0	-103.715	20.3667	Intradomiciliary	M	positive	1	InDRE
194	Triatoma longipennis	Jalisco	Degollado	El Castillo	1580	102	-102	12	54	20	22	0	-103.715	20.3667	Intradomiciliary	NV	positive	1	InDRE
195	Triatoma longipennis	Jalisco	Ejutla	Ejutla	1140	104	-104	9	45	19	54	20	-105.746	19.9056	n. d.	M	Positiva	1	InDRE
196	Triatoma longipennis	Jalisco	Ejutla	Ejutla	1140	104	-104	9	45	19	54	20	-105.746	19.9056	n. d.	F	n.d.	1	InDRE
197	Triatoma longipennis	Jalisco	Ejutla	La Labor	900	104	-104	0	46	19	55	46	-105.746	19.9294	Intradomiciliary	F	Positiva	1	InDRE
198	Triatoma longipennis	Jalisco	Ejutla	Ejutla	1140	104	-104	9	45	19	54	20	-105.746	19.9056	Intradomiciliary	M	negative	1	InDRE
199	Triatoma longipennis	Jalisco	Ejutla	La Labor	900	104	-104	0	46	19	55	46	-105.746	19.9294	Intradomiciliary	F	negative	1	InDRE
200	Triatoma longipennis	Jalisco	Ejutla	San Lorenzo	1000	103	-103	59	20	19	57	26	-104.722	19.9572	Intradomiciliary	F	negative	1	InDRE
201	Triatoma longipennis	Jalisco	Ejutla	Ejutla	1140	104	-104	9	45	19	54	20	-105.746	19.9056	n. d.	M	Negativa	1	InDRE
202	Triatoma longipennis	Jalisco	Ejutla	Ejutla	1140	104	-104	9	45	19	54	20	-105.746	19.9056	n. d.	F	negative	1	InDRE
203	Triatoma longipennis	Jalisco	Ejutla	Ejutla	1140	104	-104	9	45	19	54	20	-105.746	19.9056	Intradomiciliary	F	positive	1	InDRE
204	Triatoma longipennis	Jalisco	Ejutla	Cuastecomate	820	104	-104	4	55	19	52	10	-105.749	19.8694	Intradomiciliary	F	positive	1	InDRE
205	Triatoma longipennis	Jalisco	El Grullo	Ayuquila	1740	103	-103	1	22	19	41	34	-104.723	19.6928	Intradomiciliary	F	positive	1	InDRE
206	Triatoma longipennis	Jalisco	El Grullo	El Grullo	880	104	-104	13	1	19	48	19	-105.734	19.8053	Intradomiciliary	F	positive	1	InDRE
207	Triatoma longipennis	Jalisco	El Limón	El Limon	880	104	-104	9	22	19	49	26	-105.739	19.8239	Intradomiciliary	M	Positiva	1	InDRE
208	Triatoma longipennis	Jalisco	El Limón	El Limón	880	104	-104	9	22	19	49	26	-105.739	19.8239	Intradomiciliary	F	Negativa	2	InDRE
209	Triatoma longipennis	Jalisco	El Limón	La Cienega	880	104	-104	8	17	19	50	19	-105.738	19.8386	Intradomiciliary	F	positive	1	InDRE
210	Triatoma longipennis	Jalisco	El Limón	El Rodeo	800	104	-104	6	7	19	49	2	-105.735	19.8172	Intradomiciliary	F	negative	1	InDRE
211	Triatoma longipennis	Jalisco	El Limón	El Limón	880	104	-104	9	22	19	49	26	-105.739	19.8239	Peridomiciliary	F	positive	1	InDRE
212	Triatoma longipennis	Jalisco	Etzatlán	Etzatlán	1400	104	-104	4	50	20	45	53	-105.747	20.7647	Intradomiciliary	M	positive	1	InDRE
213	Triatoma longipennis	Jalisco	Guadalajara	Guadalajara	1550	103	-103	20	46	20	40	35	-104.729	20.6764	Peridomiciliary	M	negative	1	InDRE
214	Triatoma longipennis	Jalisco	Guadalajara	Guadalajara	1550	103	-103	20	46	20	40	35	-104.729	20.6764	Intradomiciliary	F	positive	1	InDRE
215	Triatoma longipennis	Jalisco	Hostotipaquillo	Hostotipaquillo	1300	104	-104	3	5	21	3	29	-105.735	21.0581	Intradomiciliary	F	positive	1	InDRE
216	Triatoma longipennis	Jalisco	Hostotipaquillo	Hostotipaquillo	1300	104	-104	3	5	21	3	29	-105.735	21.0581	Intradomiciliary	F	positive	1	InDRE
217	Triatoma longipennis	Jalisco	Hostotipaquillo	Hostotipaquillo	1300	104	-104	3	5	21	3	29	-105.735	21.0581	Intradomiciliary	F	positive	1	InDRE
218	Triatoma longipennis	Jalisco	Hostotipaquillo	Hostotipaquillo	1300	104	-104	3	5	21	3	29	-105.735	21.0581	Intradomiciliary	F	positive	1	InDRE
219	Triatoma longipennis	Jalisco	Hostotipaquillo	Hostotipaquillo	1300	104	-104	3	5	21	3	29	-105.735	21.0581	Intradomiciliary	F	positive	1	InDRE
220	Triatoma longipennis	Jalisco	Huejucar	Huejucar	1830	103	-103	12	36	22	21	27	-104.727	22.3575	Intradomiciliary	NV	negative	1	InDRE
221	Triatoma longipennis	Jalisco	Ixtlahuacán de los Membrillos	Miravalle	1550	103	-103	9	31	20	18	59	-104.725	20.3164	Intradomiciliary	F	positive	1	InDRE
222	Triatoma longipennis	Jalisco	Ixtlahuacán de los Membrillos	Buenavista	1580	103	-103	12	51	20	22	42	-104.731	20.3783	Intradomiciliary	F	positive	1	InDRE
223	Triatoma longipennis	Jalisco	Ixtlahuacán de los Membrillos	Ixtlauacán de los Membrillos	1590	103	-103	11	30	20	20	54	-104.725	20.3483	Peridomiciliary	F	positive	1	InDRE
224	Triatoma longipennis	Jalisco	Ixtlahuacán de los Membrillos	Lomas de Atequiza	1580	103	-103	8	9	20	22	56	-104.719	20.3822	Peridomiciliary	F	positive	1	InDRE
225	Triatoma longipennis	Jalisco	Ixtlahuacán de los Membrillos	Cedros	1570	103	-103	13	58	20	23	22	-104.733	20.3894	Intradomiciliary	F	Positiva	1	InDRE
226	Triatoma longipennis	Jalisco	Ixtlahuacán de los Membrillos	Los cedros	1570	103	-103	13	58	20	23	22	-104.733	20.3894	n. d.	F	Positiva	1	InDRE
227	Triatoma longipennis	Jalisco	Ixtlahuacán de los Membrillos	Los Cedros	1570	103	-103	13	58	20	23	22	-104.733	20.3894	Intradomiciliary	F	Positiva	1	InDRE
228	Triatoma longipennis	Jalisco	Ixtlahuacán del Rio	San Antonio de los Vazquez	1690	103	-103	8	46	20	49	0	-104.729	20.8167	Peridomiciliary	F	negative	1	InDRE
229	Triatoma longipennis	Jalisco	Ixtlahuacán del Rio	San Antonio de los Vazquez	1690	103	-103	8	46	20	49	0	-104.729	20.8167	Peridomiciliary	F	negative	1	InDRE
230	Triatoma longipennis	Jalisco	Ixtlahuacán del Rio	San Antonio de los Vazquez	1780	102	-102	11	44	20	28	12	-103.712	20.47	Intradomiciliary	M	positive	1	InDRE
231	Triatoma longipennis	Jalisco	Ixtlahuacán del Rio	San Antonio de los Vazquez	1690	103	-103	8	46	20	49	0	-104.729	20.8167	n. d.	F	negative	1	InDRE
232	Triatoma longipennis	Jalisco	Ixtlahuacán del Rio	San Antonio de los Vazquez	1690	103	-103	8	46	20	49	0	-104.729	20.8167	n. d.	M	negative	1	InDRE
233	Triatoma longipennis	Jalisco	Ixtlahuacán del Rio	San Antonio de los Vazquez	1690	103	-103	8	46	20	49	0	-104.729	20.8167	Intradomiciliary	F	positive	1	InDRE
234	Triatoma longipennis	Jalisco	Ixtlahuacán del Rio	San Antonio de los Vazquez	1690	103	-103	8	46	20	49	0	-104.729	20.8167	Intradomiciliary	F	positive	1	InDRE
235	Triatoma longipennis	Jalisco	Ixtlahuacán del Rio	Ixtlahuacán del Rio	1640	103	-103	14	18	20	51	51	-104.722	20.8642	Intradomiciliary	M	negative	1	InDRE
236	Triatoma longipennis	Jalisco	Ixtlahuacán del Rio	San Antonio de los Vazquez	1690	103	-103	8	46	20	49	0	-104.729	20.8167	Intradomiciliary	F	positive	1	InDRE
237	Triatoma longipennis	Jalisco	Ixtlahuacán del Rio	Ixtlahuacán del Rio	1640	103	-103	14	18	20	51	51	-104.722	20.8642	Intradomiciliary	M	negative	1	InDRE
238	Triatoma longipennis	Jalisco	Ixtlahuacán del Rio	Ixtlahuacán del Rio	1640	103	-103	14	18	20	51	51	-104.722	20.8642	Intradomiciliary	F	positive	1	InDRE
239	Triatoma longipennis	Jalisco	Ixtlahuacán del Rio	San Antonio de los Vázquez	1690	103	-103	8	46	20	49	0	-104.729	20.8167	Intradomiciliary	M	n.d.	1	InDRE
240	Triatoma longipennis	Jalisco	Ixtlahuacán del Rio	Trejos	1620	103	-103	11	27	20	47	37	-104.724	20.7936	n. d.	M	Positiva	1	InDRE
241	Triatoma longipennis	Jalisco	Ixtlahuacán del Rio	Ixtlahuacán del Rio	1640	103	-103	14	18	20	51	51	-104.722	20.8642	Intradomiciliary	F	Negativa	1	InDRE
242	Triatoma longipennis	Jalisco	Ixtlahuacán del Rio	San Antonio de los Váquez	1690	103	-103	8	46	20	49	0	-104.729	20.8167	Intradomiciliary	M	Positiva	1	InDRE
243	Triatoma longipennis	Jalisco	Ixtlahuacán del Rio	San Antonio de los Váquez	1690	103	-103	8	46	20	49	0	-104.729	20.8167	Intradomiciliary	F	Positiva	1	InDRE
244	Triatoma longipennis	Jalisco	Ixtlahuacán del Rio	San Antonio de los Vàzquez	1690	103	-103	8	46	20	49	0	-104.729	20.8167	Intradomiciliary	F	positive	1	InDRE
245	Triatoma longipennis	Jalisco	Jalostotitlán	Jalostotitlán	1750	102	-102	27	55	21	10	6	-103.715	21.1683	Intradomiciliary	M	positive	1	InDRE
246	Triatoma longipennis	Jalisco	Jalostotitlán	El Pedregal	1800	102	-102	26	43	21	10	3	-103.712	21.1675	Intradomiciliary	F	positive	1	InDRE
247	Triatoma longipennis	Jalisco	Jalostotitlán	Jalostotitlán	1750	102	-102	27	55	21	10	6	-103.715	21.1683	Intradomiciliary	F	positive	1	InDRE
248	Triatoma longipennis	Jalisco	Jalostotitlán	Las Pomes	1750	102	-102	27	55	21	10	6	-103.715	21.1683	Intradomiciliary	F	positiva	1	InDRE
249	Triatoma longipennis	Jalisco	Jalostotitlán	Teocuatitlán	1750	102	-102	27	55	21	10	6	-103.715	21.1683	Intradomiciliary	M	negative	1	InDRE
250	Triatoma longipennis	Jalisco	Jalostotitlán	Rancho Santa Ana de Guadalupe	1800	102	-102	24	55	21	6	38	-103.715	21.1106	Intradomiciliary	M	positive	1	InDRE
251	Triatoma longipennis	Jalisco	Jalostotitlán	Santa Isabel	1730	102	-102	34	5	21	14	43	-103.701	21.2453	Intradomiciliary	F	positive	1	InDRE
252	Triatoma longipennis	Jalisco	Jalostotitlán	RancFo La Cueva	1800	102	-102	28	24	21	19	8	-103.707	21.3189	Intradomiciliary	F	negative	1	InDRE
253	Triatoma longipennis	Jalisco	Jalostotitlán	Jalostotitlán	1750	102	-102	27	55	21	10	6	-103.715	21.1683	Intradomiciliary	F	positive	1	InDRE
254	Triatoma longipennis	Jalisco	Jalostotitlán	La Cuerva	1800	102	-102	28	24	21	19	8	-103.707	21.3189	Intradomiciliary	F	negative	1	InDRE
255	Triatoma longipennis	Jalisco	Jamay	La Maltaraña	1520	102	-102	40	58	20	13	31	-103.716	20.2253	Intradomiciliary	M	positive	1	InDRE
256	Triatoma longipennis	Jalisco	Jamay	Jamay	1530	102	-102	42	34	20	17	24	-103.709	20.29	Peridomiciliary	F	positive	1	InDRE
257	Triatoma longipennis	Jalisco	Jamay	San Agustin	1530	102	-102	38	3	20	17	2	-103.701	20.2839	Peridomiciliary	M	positive	1	InDRE
258	Triatoma longipennis	Jalisco	Jamay	Jamay	1530	102	-102	42	34	20	17	24	-103.709	20.29	Intradomiciliary	M	positive	1	InDRE
259	Triatoma longipennis	Michoacán	Briseñas	Briseñas	1520	102	-102	33	43	20	16	15	-103.712	20.2708	n. d.	M	negative	1	InDRE
260	Triatoma longipennis	Michoacán	Briseñas	Briseñas	1520	102	-102	33	43	20	16	15	-103.712	20.2708	n. d.	F	negative	1	InDRE
261	Triatoma longipennis	Michoacán	Briseñas	San Miguel	1520	102	-102	34	42	20	15	45	-103.712	20.2625	n. d.	F	positive	1	InDRE
262	Triatoma longipennis	Michoacán	Briseñas	San Miguel	1520	102	-102	34	42	20	15	45	-103.712	20.2625	n. d.	M	negative	1	InDRE
263	Triatoma longipennis	Michoacán	Buenavista	Buenavista Tomatlán	450	102	-102	35	11	19	12	32	-103.703	19.2089	Peridomiciliary	M	positive	1	InDRE
264	Triatoma longipennis	Michoacán	Buenavista	Buenavista Tomatlán	450	102	-102	35	11	19	12	32	-103.703	19.2089	Peridomiciliary	F	positive	1	InDRE
265	Triatoma longipennis	Michoacán	Buenavista	Buenavista Tomatlán	450	102	-102	35	11	19	12	32	-103.703	19.2089	Peridomiciliary	M	positive	1	InDRE
266	Triatoma longipennis	Michoacán	Buenavista	Buenavista Tomatlán	450	102	-102	35	11	19	12	32	-103.703	19.2089	Peridomiciliary	M	positive	1	InDRE
267	Triatoma longipennis	Michoacán	Buenavista	Buenavista Tomatlán	450	102	-102	35	11	19	12	32	-103.703	19.2089	Peridomiciliary	M	positive	1	InDRE
268	Triatoma longipennis	Michoacán	Buenavista	Buenavista Tomatlán	450	102	-102	35	11	19	12	32	-103.703	19.2089	Peridomiciliary	M	positive	1	InDRE
269	Triatoma longipennis	Michoacán	Buenavista	Buenavista Tomatlán	450	102	-102	35	11	19	12	32	-103.703	19.2089	Peridomiciliary	F	positive	1	InDRE
270	Triatoma longipennis	Michoacán	Buenavista	Buenavista Tomatlán	450	102	-102	35	11	19	12	32	-103.703	19.2089	Peridomiciliary	F	positive	1	InDRE
271	Triatoma longipennis	Michoacán	Buenavista	Buenavista Tomatlán	450	102	-102	35	11	19	12	32	-103.703	19.2089	Peridomiciliary	F	positive	1	InDRE
272	Triatoma longipennis	Michoacán	Buenavista	Buenavista Tomatlán	450	102	-102	35	11	19	12	32	-103.703	19.2089	Peridomiciliary	M	positive	1	InDRE
273	Triatoma longipennis	Michoacán	Buenavista	Buenavista Tomatlán	450	102	-102	35	11	19	12	32	-103.703	19.2089	Peridomiciliary	M	positive	1	InDRE
274	Triatoma longipennis	Michoacán	Buenavista	Buenavista Tomatlán	450	102	-102	35	11	19	12	32	-103.703	19.2089	Peridomiciliary	M	positive	1	InDRE
275	Triatoma longipennis	Michoacán	Buenavista	Buenavista Tomatlán	450	102	-102	35	11	19	12	32	-103.703	19.2089	Peridomiciliary	M	positive	1	InDRE
276	Triatoma longipennis	Michoacán	Buenavista	Buenavista Tomatlán	450	102	-102	35	11	19	12	32	-103.703	19.2089	Peridomiciliary	M	positive	1	InDRE
277	Triatoma longipennis	Michoacán	Buenavista	Buenavista Tomatlán	450	102	-102	35	11	19	12	32	-103.703	19.2089	Peridomiciliary	F	positive	1	InDRE
278	Triatoma longipennis	Michoacán	Buenavista	Buenavista Tomatlán	450	102	-102	35	11	19	12	32	-103.703	19.2089	Peridomiciliary	M	positive	1	InDRE
279	Triatoma longipennis	Michoacán	Buenavista	Buenavista Tomatlán	450	102	-102	35	11	19	12	32	-103.703	19.2089	Peridomiciliary	F	positive	1	InDRE
280	Triatoma longipennis	Michoacán	Buenavista	Buenavista Tomatlán	450	102	-102	35	11	19	12	32	-103.703	19.2089	Peridomiciliary	F	positive	1	InDRE
281	Triatoma longipennis	Michoacán	Buenavista	Buenavista Tomatlán	450	102	-102	35	11	19	12	32	-103.703	19.2089	Peridomiciliary	M	positive	1	InDRE
282	Triatoma longipennis	Michoacán	Buenavista	Buenavista Tomatlán	450	102	-102	35	11	19	12	32	-103.703	19.2089	Peridomiciliary	M	positive	1	InDRE
283	Triatoma longipennis	Michoacán	Buenavista	Buenavista Tomatlán	450	102	-102	35	11	19	12	32	-103.703	19.2089	Peridomiciliary	M	positive	1	InDRE
284	Triatoma longipennis	Michoacán	Buenavista	Buenavista Tomatlán	450	102	-102	35	11	19	12	32	-103.703	19.2089	Peridomiciliary	M	positive	1	InDRE
285	Triatoma longipennis	Michoacán	Buenavista	Buenavista Tomatlán	450	102	-102	35	11	19	12	32	-103.703	19.2089	Peridomiciliary	M	positive	1	InDRE
286	Triatoma longipennis	Michoacán	Buenavista	Buenavista Tomatlán	450	102	-102	35	11	19	12	32	-103.703	19.2089	Peridomiciliary	M	positive	1	InDRE
287	Triatoma longipennis	Michoacán	Buenavista	Buenavista Tomatlán	450	102	-102	35	11	19	12	32	-103.703	19.2089	Peridomiciliary	M	positive	1	InDRE
288	Triatoma longipennis	Jalisco	Jamay	Jamay	1530	102	-102	42	34	20	17	24	-103.709	20.29	Intradomiciliary	F	Negativa	1	InDRE
289	Triatoma pallidipennis	Jalisco	Zapotitlán de Vadillo	Tetapan	890	103	-103	48	38	19	28	40	-104.727	19.4778	Intradomiciliary	F	negative	1	InDRE
290	Triatoma longipennis	Jalisco	Jamay	Maltraña	1520	102	-102	40	58	20	13	31	-103.716	20.2253	Intradomiciliary	F	positiva	1	InDRE
291	Triatoma longipennis	Jalisco	Jesús de Maria	San Miguel Quiroz	2020	102	-102	9	45	20	32	38	-103.713	20.5439	Peridomiciliary	F	positive	1	InDRE
292	Triatoma longipennis	Sinaloa	Culiacán	Culiacán de Rosales	60	107	-107	23	4	24	47	57	-108.784	24.7992	Intradomiciliary	M	negative	1	InDRE
293	Triatoma longipennis	Jalisco	Jesús de Maria	Mesa de Panales	1880	102	-102	11	30	20	32	6	-103.708	20.535	Intradomiciliary	F	Negativa	1	InDRE
294	Triatoma longipennis	Jalisco	Jesús de Maria	Amarradero	2020	102	-102	0	45	20	39	10	-103.713	20.6528	Intradomiciliary	F	Negativa	1	InDRE
295	Triatoma longipennis	Jalisco	Jesús de Maria	El Amarradero	2020	102	-102	0	45	20	39	10	-103.713	20.6528	Intradomiciliary	M	n.d.	1	InDRE
296	Triatoma longipennis	Jalisco	Jocotepec	San Pedro Tesistán	1540	103	-103	24	48	20	13	36	-104.73	20.2267	n. d.	F	Negativa	1	InDRE
297	Triatoma longipennis	Jalisco	Jocotepec	Jocotepec	1540	103	-103	25	46	20	17	1	-104.729	20.2836	Intradomiciliary	F	Negativa	1	InDRE
298	Triatoma longipennis	Jalisco	Jocotepec	San Pedro Tesistán	1540	103	-103	24	48	20	13	36	-104.73	20.2267	Intradomiciliary	F	positive	1	InDRE
299	Triatoma longipennis	Jalisco	Jocotepec	Jocotepec	1540	103	-103	25	46	20	17	1	-104.729	20.2836	Intradomiciliary	M	positive	1	InDRE
300	Triatoma longipennis	Jalisco	Jocotepec	San Pedro Tesistán	1540	103	-103	24	48	20	13	36	-104.73	20.2267	Intradomiciliary	M	positive	1	InDRE
301	Triatoma longipennis	Jalisco	Jocotepec	San Cristobal Zapotitlán	1530	103	-103	22	15	20	13	28	-104.721	20.2244	Intradomiciliary	F	positive	1	InDRE
302	Triatoma longipennis	Jalisco	Jocotepec	San Cristobal Zapotitlan	1530	103	-103	22	15	20	13	28	-104.721	20.2244	Intradomiciliary	M	positive	1	InDRE
303	Triatoma longipennis	Jalisco	Jocotepec	Zapotitlan de Hidalgo	1590	103	-103	28	50	20	19	36	-104.731	20.3267	Intradomiciliary	M	positive	1	InDRE
304	Triatoma longipennis	Jalisco	Jocotepec	San Cristobal Zapotitlan	1530	103	-103	22	15	20	13	28	-104.721	20.2244	Intradomiciliary	F	positive	1	InDRE
305	Triatoma longipennis	Jalisco	Jocotepec	Las trojes	1840	103	-103	19	45	20	20	1	-104.729	20.3336	Intradomiciliary	F	positive	1	InDRE
306	Triatoma longipennis	Jalisco	Jocotepec	Las trojes	1840	103	-103	19	45	20	20	1	-104.729	20.3336	Intradomiciliary	F	positive	1	InDRE
307	Triatoma longipennis	Jalisco	Jocotepec	Jocotepec	1540	103	-103	25	46	20	17	1	-104.729	20.2836	Intradomiciliary	M	Positiva	1	InDRE
308	Triatoma longipennis	Jalisco	Jocotepec	San Pedro Tesistán	1540	103	-103	24	48	20	13	36	-104.73	20.2267	Intradomiciliary	F	Negativa	1	InDRE
309	Triatoma longipennis	Jalisco	Jocotepec	San Cristobal Zapotitlán	1530	103	-103	22	15	20	13	28	-104.721	20.2244	Intradomiciliary	F	Positiva	1	InDRE
310	Triatoma longipennis	Jalisco	Jocotepec	San Pedro Tesistán	1540	103	-103	24	48	20	13	36	-104.73	20.2267	Peridomiciliary	F	positive	1	InDRE
311	Triatoma longipennis	Jalisco	Jocotepec	San Cristobal Zapotitlán	1530	103	-103	22	15	20	13	28	-104.721	20.2244	Intradomiciliary	F	positive	1	InDRE
312	Triatoma longipennis	Jalisco	Jocotepec	Zapotitlan de Hidalgo	1590	103	-103	28	50	20	19	36	-104.731	20.3267	Intradomiciliary	F	positive	1	InDRE
313	Triatoma longipennis	Jalisco	Jocotepec	Jocotepec	1540	103	-103	25	46	20	17	1	-104.729	20.2836	Intradomiciliary	M	positive	1	InDRE
314	Triatoma longipennis	Jalisco	Juanacatlán	Miraflores	1520	103	-103	7	32	20	24	43	-104.726	20.4119	Intradomiciliary	F	positive	1	InDRE
315	Triatoma longipennis	Jalisco	Juanacatlán	Rancho Nuevo	1520	103	-103	11	30	20	28	38	-104.725	20.4772	Intradomiciliary	M	positive	1	InDRE
316	Triatoma longipennis	Jalisco	Juanacatlán	Juanacatlán	1520	103	-103	10	14	20	30	32	-104.721	20.5089	n. d.	F	Positiva	1	InDRE
317	Triatoma longipennis	Jalisco	Juanacatlán	San Antonio Juanacaxtle	1535	103	-103	9	16	20	31	51	-104.721	20.5308	Intradomiciliary	F	positive	1	InDRE
318	Triatoma longipennis	Jalisco	Juanacatlán	Ex. Fda. Zapotlanejo	1510	103	-103	9	57	20	27	21	-104.733	20.4558	Intradomiciliary	F	Positiva	1	InDRE
319	Triatoma longipennis	Jalisco	Juanacatlán	Ex. Fda. Zapotlanejo	1510	103	-103	9	57	20	27	21	-104.733	20.4558	Peridomiciliary	F	Positiva	1	InDRE
320	Triatoma longipennis	Jalisco	Juchitlán	Juchitlán	1230	104	-104	5	51	20	5	0	-105.748	20.0833	Intradomiciliary	F	Positiva	1	InDRE
321	Triatoma longipennis	Jalisco	Juchitlán	Juchitlán	1230	104	-104	5	51	20	5	0	-105.748	20.0833	Intradomiciliary	F	positive	1	InDRE
322	Triatoma longipennis	Jalisco	Juchitlán	Juchitlán	1230	104	-104	5	51	20	5	0	-105.748	20.0833	Intradomiciliary	F	positive	1	InDRE
323	Triatoma longipennis	Jalisco	Juchitlán	Juchitlán	1230	104	-104	5	51	20	5	0	-105.748	20.0833	Intradomiciliary	F	positive	1	InDRE
324	Triatoma longipennis	Jalisco	Juchitlán	Juchitlán	1230	104	-104	5	51	20	5	0	-105.748	20.0833	Intradomiciliary	F	positive	1	InDRE
325	Triatoma longipennis	Jalisco	Juchitlán	Juchitlán	1230	104	-104	5	51	20	5	0	-105.748	20.0833	Intradomiciliary	F	positive	1	InDRE
326	Triatoma longipennis	Jalisco	Juchitlán	Juchitlán	1230	104	-104	5	51	20	5	0	-105.748	20.0833	Intradomiciliary	F	positive	1	InDRE
327	Triatoma longipennis	Jalisco	Juchitlán	Figuera Mocha	1100	104	-104	3	18	20	7	8	-105.738	20.1189	Intradomiciliary	F	positive	1	InDRE
328	Triatoma longipennis	Jalisco	Juchitlán	Juchitlán	1230	104	-104	5	51	20	5	0	-105.748	20.0833	Intradomiciliary	M	positive	1	InDRE
329	Triatoma longipennis	Jalisco	Juchitlán	Juchitlán	1230	104	-104	5	51	20	5	0	-105.748	20.0833	Peridomiciliary	F	negative	1	InDRE
330	Triatoma longipennis	Jalisco	Juchitlán	Juchitlán	1230	104	-104	5	51	20	5	0	-105.748	20.0833	Intradomiciliary	M	negative	1	InDRE
331	Triatoma longipennis	Jalisco	Juchitlán	Juchitlán	1230	104	-104	5	51	20	5	0	-105.748	20.0833	Intradomiciliary	F	negative	1	InDRE
332	Triatoma longipennis	Jalisco	Juchitlán	Juchitlán	1230	104	-104	5	51	20	5	0	-105.748	20.0833	Peridomiciliary	F	negative	1	InDRE
333	Triatoma longipennis	Jalisco	Juchitlán	Los Guajes	1280	104	-104	1	25	20	5	5	-105.74	20.0847	Intradomiciliary	F	positive	1	InDRE
334	Triatoma longipennis	Jalisco	Juchitlán	Los Guajes	1280	104	-104	1	25	20	5	5	-105.74	20.0847	Intradomiciliary	F	negative	1	InDRE
335	Triatoma longipennis	Jalisco	Juchitlán	Juchitlán	1230	104	-104	5	51	20	5	0	-105.748	20.0833	Intradomiciliary	F	positive	1	InDRE
336	Triatoma longipennis	Michoacán	Buenavista	Buenavista Tomatlán	450	102	-102	35	11	19	12	32	-103.703	19.2089	Peridomiciliary	M	positive	1	InDRE
337	Triatoma longipennis	Jalisco	JucFitlán	JucFitlán	1230	104	-104	5	51	20	5	0	-105.748	20.0833	Peridomiciliary	M	positive	1	InDRE
338	Triatoma longipennis	Jalisco	La Barca	Canales	1660	102	-102	36	57	20	24	17	-103.716	20.4047	n. d.	M	Negativa	1	InDRE
339	Triatoma longipennis	Jalisco	La Barca	Canales	1660	102	-102	36	57	20	24	17	-103.716	20.4047	Intradomiciliary	F	Positiva	1	InDRE
340	Triatoma longipennis	Jalisco	La Barca	Canales	1660	102	-102	36	57	20	24	17	-103.716	20.4047	Intradomiciliary	M	Positiva	1	InDRE
341	Triatoma longipennis	Jalisco	La barca	Canales Los	1660	102	-102	36	57	20	24	17	-103.716	20.4047	Intradomiciliary	F	positive	1	InDRE
342	Triatoma longipennis	Jalisco	La Barca	La Paz de Ordaz	1530	102	-102	31	50	20	20	42	-103.714	20.345	n. d.	F	positive	1	InDRE
343	Triatoma longipennis	Jalisco	La Barca	Los canales	1660	102	-102	36	57	20	24	17	-103.716	20.4047	Intradomiciliary	F	Positiva	1	InDRE
344	Triatoma longipennis	Jalisco	La Barca	Guayabos	1640	102	-102	35	50	20	24	4	-103.714	20.4011	Intradomiciliary	F	Positiva	1	InDRE
345	Triatoma longipennis	Jalisco	La Barca	Guayabos	1640	102	-102	35	50	20	24	4	-103.714	20.4011	Intradomiciliary	F	Positiva	1	InDRE
346	Triatoma longipennis	Jalisco	La Barca	Candiro	1570	102	-102	32	55	20	24	17	-103.715	20.4047	Intradomiciliary	F	negative	1	InDRE
347	Triatoma longipennis	Jalisco	La Barca	El Carmen	1540	102	-102	25	7	20	24	20	-103.702	20.4056	Intradomiciliary	F	positive	1	InDRE
348	Triatoma longipennis	Jalisco	La Barca	Canales	1660	102	-102	36	57	20	24	17	-103.716	20.4047	Peridomiciliary	F	negative	1	InDRE
349	Triatoma longipennis	Jalisco	La Barca	Canales	1660	102	-102	36	57	20	24	17	-103.716	20.4047	Intradomiciliary	F	positive	1	InDRE
350	Triatoma longipennis	Jalisco	La Barca	Portezuelo	1550	102	-102	31	5	20	24	46	-103.701	20.4128	Intradomiciliary	M	positive	1	InDRE
351	Triatoma longipennis	Jalisco	La Barca	Portezuelo	1550	102	-102	31	5	20	24	46	-103.701	20.4128	Intradomiciliary	F	positive	1	InDRE
352	Triatoma longipennis	Jalisco	La Barca	Portezuelo	1550	102	-102	31	5	20	24	46	-103.701	20.4128	Intradomiciliary	M	positive	1	InDRE
353	Triatoma longipennis	Jalisco	La Barca	Canales	1660	102	-102	36	57	20	24	17	-103.716	20.4047	Intradomiciliary	M	positive	1	InDRE
354	Triatoma longipennis	Jalisco	La Barca	Canales	1660	102	-102	36	57	20	24	17	-103.716	20.4047	Intradomiciliary	M	positive	1	InDRE
355	Triatoma longipennis	Jalisco	La barca	El Mirto	1540	102	-102	32	42	20	21	20	-103.712	20.3556	Intradomiciliary	F	positive	1	InDRE
356	Triatoma longipennis	Jalisco	La barca	Canales	1660	102	-102	36	57	20	24	17	-103.716	20.4047	Intradomiciliary	F	positive	1	InDRE
357	Triatoma longipennis	Jalisco	La barca	La barca	1520	102	-102	32	59	20	16	38	-103.716	20.2772	Intradomiciliary	F	positive	1	InDRE
358	Triatoma longipennis	Nayarit	Tepic	colonia seis de enero	880	104	-104	48	12	21	31	37	-105.737	21.5269	n. d.	F	n.d.	1	InDRE
359	Triatoma longipennis	Nayarit	Tepic	colonia seis de enero	880	104	-104	48	12	21	31	37	-105.737	21.5269	n. d.	F	negative	2	InDRE
360	Triatoma longipennis	Nayarit	Tepic	colonia seis de enero	880	104	-104	48	12	21	31	37	-105.737	21.5269	n. d.	F	negative	1	InDRE
361	Triatoma longipennis	Nayarit	Tepic	colonia seis de enero	880	104	-104	48	12	21	31	37	-105.737	21.5269	n. d.	F	negative	2	InDRE
362	Triatoma longipennis	Nayarit	Tepic	colonia seis de enero	880	104	-104	48	12	21	31	37	-105.737	21.5269	n. d.	M	negative	1	InDRE
363	Triatoma longipennis	Nayarit	Tepic	colonia seis de enero	880	104	-104	48	12	21	31	37	-105.737	21.5269	n. d.	M	positive	1	InDRE
364	Triatoma longipennis	Nayarit	Tepic	colonia seis de enero	880	104	-104	48	12	21	31	37	-105.737	21.5269	n. d.	M	negative	1	InDRE
365	Triatoma longipennis	Jalisco	La barca	Canales	1660	102	-102	36	57	20	24	17	-103.716	20.4047	Intradomiciliary	F	negative	1	InDRE
366	Triatoma longipennis	Jalisco	La barca	Portezuelo	1550	102	-102	31	5	20	24	46	-103.701	20.4128	Intradomiciliary	F	positive	1	InDRE
367	Triatoma longipennis	Jalisco	La barca	Portezuelo	1550	102	-102	31	5	20	24	46	-103.701	20.4128	Intradomiciliary	M	positive	1	InDRE
368	Triatoma longipennis	Jalisco	La Barca	La Barca	1520	102	-102	32	59	20	16	38	-103.716	20.2772	Intradomiciliary	M	positive	1	InDRE
369	Triatoma longipennis	Jalisco	La Barca	La Barca	1520	102	-102	32	59	20	16	38	-103.716	20.2772	Intradomiciliary	M	positive	1	InDRE
370	Triatoma longipennis	Jalisco	La Barca	La Barca	1520	102	-102	32	59	20	16	38	-103.716	20.2772	Intradomiciliary	M	positive	1	InDRE
371	Triatoma longipennis	Jalisco	La Barca	Los Angeles	1640	102	-102	35	20	20	24	3	-103.706	20.4008	n. d.	F	positiva	1	InDRE
372	Triatoma longipennis	Jalisco	La Barca	Portezuelo	1550	102	-102	31	5	20	24	46	-103.701	20.4128	Intradomiciliary	M	positiva	1	InDRE
373	Triatoma longipennis	Jalisco	La Barca	Los Canales	1660	102	-102	36	57	20	24	17	-103.716	20.4047	Intradomiciliary	F	positiva	1	InDRE
374	Triatoma longipennis	Jalisco	Lagos de Moreno	Rancho Texas	1935	101	-101	46	24	21	29	33	-102.69	21.4925	Peridomiciliary	F	positive	1	InDRE
375	Triatoma longipennis	Jalisco	Magdalena	San Andrés	1400	104	-104	5	28	20	55	27	-105.741	20.9242	Intradomiciliary	F	positive	1	InDRE
376	Triatoma longipennis	Jalisco	Magdalena	La quemada	1400	104	-104	2	53	20	58	9	-105.748	20.9692	Intradomiciliary	F	positive	1	InDRE
377	Triatoma longipennis	Jalisco	Magdalena	La Quemada	1400	104	-104	2	53	20	58	9	-105.748	20.9692	Intradomiciliary	M	positive	1	InDRE
378	Triatoma longipennis	Jalisco	Mascota	El Carrizo	1160	104	-104	56	12	20	34	6	-105.737	20.5683	Intradomiciliary	M	n.d.	1	InDRE
379	Triatoma longipennis	Jalisco	Mascota	Mascota	1230	104	-104	47	11	20	31	31	-105.736	20.5253	Peridomiciliary	F	negative	1	InDRE
380	Triatoma longipennis	Jalisco	Mascota	Mascota	1230	104	-104	47	11	20	31	31	-105.736	20.5253	Intradomiciliary	F	positive	1	InDRE
381	Triatoma longipennis	Jalisco	Mexticacán	Cañadas de islas	1760	102	-102	50	13	21	14	28	-103.704	21.2411	Intradomiciliary	F	positive	1	InDRE
382	Triatoma longipennis	Jalisco	Mexticacán	Mexticacán	1750	102	-102	46	37	21	15	55	-103.71	21.2653	Intradomiciliary	F	positive	1	InDRE
383	Triatoma longipennis	Jalisco	Mexticacán	Mexticacán	1750	102	-102	46	37	21	15	55	-103.71	21.2653	Intradomiciliary	F	positive	1	InDRE
384	Triatoma longipennis	Jalisco	Mexticacán	Mexticacán	1750	102	-102	46	37	21	15	55	-103.71	21.2653	Intradomiciliary	F	positiva	1	InDRE
385	Triatoma longipennis	Jalisco	Ocotlán	Ocotlán	1530	102	-102	46	18	20	21	3	-103.705	20.3508	Intradomiciliary	F	positive	1	InDRE
386	Triatoma longipennis	Jalisco	Ocotlán	Rancho Viejo del Refugio	1580	102	-102	38	19	20	27	4	-103.705	20.4511	Intradomiciliary	F	positive	1	InDRE
387	Triatoma longipennis	Jalisco	Ocotlán	Rancho Viejo del Refugio	1580	102	-102	38	19	20	27	4	-103.705	20.4511	Intradomiciliary	F	positive	1	InDRE
388	Triatoma longipennis	Jalisco	Ocotlán	Labor Vieja	1530	102	-102	46	18	20	21	3	-103.705	20.3508	Intradomiciliary	F	positive	1	InDRE
389	Triatoma longipennis	Jalisco	Ocotlán	Joconoxtle	1550	102	-102	40	35	20	27	7	-103.71	20.4519	Intradomiciliary	F	negative	1	InDRE
390	Triatoma longipennis	Jalisco	Ocotlán	El Pedregal	1530	102	-102	42	54	20	22	10	-103.715	20.3694	Intradomiciliary	F	positive	1	InDRE
391	Triatoma longipennis	Jalisco	Ocotlán	Labor vieja	1530	102	-102	46	18	20	21	3	-103.705	20.3508	Intradomiciliary	F	Positiva	1	InDRE
392	Triatoma longipennis	Jalisco	Ocotlán	Labor vieja	1530	102	-102	46	18	20	21	3	-103.705	20.3508	Intradomiciliary	F	Positiva	1	InDRE
393	Triatoma longipennis	Jalisco	Ocotlán	RancFo viejo	1580	102	-102	38	19	20	27	4	-103.705	20.4511	Peridomiciliary	F	Positiva	1	InDRE
394	Triatoma longipennis	Jalisco	Ocotlán	RancFo Viejo	1580	102	-102	38	19	20	27	4	-103.705	20.4511	Intradomiciliary	M	positiva	2	InDRE
395	Triatoma longipennis	Jalisco	Ocotlán	El Xoconaxtle	1550	102	-102	40	35	20	27	7	-103.71	20.4519	Peridomiciliary	F	positive	1	InDRE
396	Triatoma longipennis	Jalisco	Ocotlán	RancFo Viejo	1580	102	-102	38	19	20	27	4	-103.705	20.4511	Intradomiciliary	F	positive	1	InDRE
397	Triatoma longipennis	Jalisco	Ojuelos de Jalisco	La CucaracFa	2220	101	-101	35	22	21	48	8	-102.689	21.8022	Intradomiciliary	F	positive	1	InDRE
398	Triatoma longipennis	Jalisco	Poncitlán	Poncitlan	1520	102	-102	55	40	20	22	52	-103.711	20.3811	n. d.	F	Negativa	1	InDRE
399	Triatoma longipennis	Jalisco	Poncitlán	Santa Cruz el Grande	1530	102	-102	51	48	20	22	28	-103.713	20.3744	Intradomiciliary	F	Negativa	1	InDRE
400	Triatoma longipennis	Jalisco	Poncitlán	San Jacinto	1530	103	-103	3	29	20	23	49	-104.725	20.3969	Intradomiciliary	F	Positiva	1	InDRE
401	Triatoma longipennis	Jalisco	Poncitlán	Chalpilote	1540	102	-102	54	58	20	18	34	-103.716	20.3094	Peridomiciliary	F	Positiva	1	InDRE
402	Triatoma longipennis	Jalisco	Poncitlán	San Juan Tecomatlan	1530	103	-103	5	56	20	19	42	-104.732	20.3283	Intradomiciliary	M	positive	1	InDRE
403	Triatoma longipennis	Jalisco	Poncitlán	Poncitlan	1520	102	-102	55	40	20	22	52	-103.711	20.3811	Intradomiciliary	M	positive	1	InDRE
404	Triatoma longipennis	Jalisco	Poncitlán	Casa Blanca	1540	103	-103	2	14	20	24	2	-104.721	20.4006	n. d.	F	Positiva	1	InDRE
405	Triatoma longipennis	Jalisco	Poncitlán	San Jacinto	1530	103	-103	3	29	20	23	49	-104.725	20.3969	Peridomiciliary	F	positive	1	InDRE
406	Triatoma longipennis	Jalisco	Poncitlán	Casa Blanca	1540	103	-103	2	14	20	24	2	-104.721	20.4006	Intradomiciliary	M	positive	1	InDRE
407	Triatoma longipennis	Jalisco	Poncitlán	San juan Tecomatlán	1530	103	-103	5	56	20	19	42	-104.732	20.3283	Peridomiciliary	F	n.d.	1	InDRE
408	Triatoma longipennis	Jalisco	Poncitlán	Mezcala	1530	103	-103	1	3	20	20	8	-104.718	20.3356	Intradomiciliary	F	negative	1	InDRE
409	Triatoma longipennis	Jalisco	Poncitlán	Casa Blanca	1540	103	-103	2	14	20	24	2	-104.721	20.4006	Intradomiciliary	F	positiva	1	InDRE
410	Triatoma longipennis	Jalisco	Poncitlán	San Pedro Itzicán	1550	102	-102	57	8	20	18	52	-103.702	20.3144	Intradomiciliary	F	negative	1	InDRE
411	Triatoma longipennis	Jalisco	Poncitlán	Cuitzeo	1520	102	-102	47	5	20	20	39	-103.701	20.3442	Intradomiciliary	F	positive	1	InDRE
412	Triatoma longipennis	Jalisco	Puerto Vallarta	Las Palmas	140	105	-105	5	58	20	49	25	-106.766	20.8236	Intradomiciliary	F	negative	1	InDRE
413	Triatoma longipennis	Jalisco	Quitupan	Quitupan	1660	102	-102	52	33	19	55	36	-103.709	19.9267	Intradomiciliary	F	positive	1	InDRE
414	Triatoma longipennis	Jalisco	Quitupan	Quitupan	1660	102	-102	52	33	19	55	36	-103.709	19.9267	Intradomiciliary	F	positive	1	InDRE
415	Triatoma longipennis	Jalisco	San Cristobal Barranca	San Cristobal Barranca	820	103	-103	25	42	21	2	38	-104.728	21.0439	Intradomiciliary	F	Positiva	1	InDRE
416	Triatoma longipennis	Jalisco	San Cristobal Barranca	Los Pueblitos	1240	103	-103	29	1	21	1	3	-104.717	21.0175	Peridomiciliary	F	Negativa	1	InDRE
417	Triatoma longipennis	Jalisco	San Cristobal Barranca	San Cristobal Barranca	820	103	-103	25	42	21	2	38	-104.728	21.0439	Peridomiciliary	F	Positiva	1	InDRE
418	Triatoma longipennis	Jalisco	San Cristobal de la Barranca	Santa Cruz de las Flores	830	103	-103	31	56	21	1	42	-104.732	21.0283	Intradomiciliary	F	Negativa	2	InDRE
419	Triatoma longipennis	Jalisco	San Cristobal de la Barranca	La Catarina	860	103	-103	26	1	21	5	9	-104.717	21.0858	Intradomiciliary	F	negative	1	InDRE
420	Triatoma longipennis	Jalisco	San Cristobal de la Barranca	El Malacate	1400	103	-103	25	41	21	8	43	-104.728	21.1453	Intradomiciliary	M	positive	1	InDRE
421	Triatoma longipennis	Jalisco	San Cristobal de la Barranca	La Parrita	920	103	-103	26	6	21	6	4	-104.718	21.1011	Intradomiciliary	M	positive	1	InDRE
422	Triatoma longipennis	Jalisco	San Cristobal de la Barranca	Los pueblitos	1240	103	-103	29	1	21	1	3	-104.717	21.0175	pasillo	F	positive	1	InDRE
423	Triatoma longipennis	Jalisco	San Cristobal de la Barranca	Los pueblitos	1240	103	-103	29	1	21	1	3	-104.717	21.0175	tejaban	F	positive	1	InDRE
424	Triatoma longipennis	Jalisco	San Cristobal de la Barranca	San Cristobal de la Barranca	820	103	-103	25	42	21	2	38	-104.728	21.0439	Intradomiciliary	F	positive	1	InDRE
425	Triatoma longipennis	Jalisco	San Cristobal de la Barranca	TecFaluta	870	103	-103	31	0	21	0	54	-104.717	21.015	Intradomiciliary	F	negative	1	InDRE
426	Triatoma longipennis	Jalisco	San Cristobal de la Barranca	TecFaluta	870	103	-103	31	0	21	0	54	-104.717	21.015	Intradomiciliary	F	positive	1	InDRE
427	Triatoma longipennis	Jalisco	San Cristobal de la Barranca	Santa Cruz de Arriba	940	103	-103	27	6	21	7	23	-104.718	21.1231	Intradomiciliary	M	positive	1	InDRE
428	Triatoma longipennis	Jalisco	San Cristobal de la Barranca	Coyutlán	1170	103	-103	33	8	21	2	49	-104.719	21.0469	Intradomiciliary	F	negative	1	InDRE
429	Triatoma longipennis	Jalisco	San Cristobal de la Barranca	TecFaluta	870	103	-103	31	0	21	0	54	-104.717	21.015	cuarto	F	positive	1	InDRE
430	Triatoma longipennis	Jalisco	San Cristobal de la Barranca	El Sauz	1280	103	-103	28	16	21	5	27	-104.721	21.0908	Intradomiciliary	M	positive	1	InDRE
431	Triatoma longipennis	Jalisco	San Cristobal de la Barranca	San Cristobal de la Barranca	820	103	-103	25	42	21	2	38	-104.728	21.0439	Intradomiciliary	M	positive	1	InDRE
432	Triatoma longipennis	Jalisco	San Cristobal de la Barranca	San Cristobal de la Barranca	820	103	-103	25	42	21	2	38	-104.728	21.0439	Intradomiciliary	F	positive	1	InDRE
433	Triatoma longipennis	Jalisco	San Cristobal de la Barranca	San Cristobal de la Barranca	820	103	-103	25	42	21	2	38	-104.728	21.0439	Intradomiciliary	F	negative	1	InDRE
434	Triatoma longipennis	Jalisco	San Cristobal de la Barranca	Los Pueblitos	1240	103	-103	29	1	21	1	3	-104.717	21.0175	Intradomiciliary	F	positive	1	InDRE
435	Triatoma longipennis	Jalisco	San Gabriel	Presa de Tierra	1200	103	-103	49	7	19	39	33	-104.719	19.6592	Intradomiciliary	F	positive	1	InDRE
436	Triatoma longipennis	Jalisco	San Gabriel	El Penal	1380	103	-103	46	52	19	39	39	-104.731	19.6608	Intradomiciliary	F	negative	1	InDRE
437	Triatoma longipennis	Jalisco	San Gabriel	San Gabriel	1260	103	-103	46	7	19	44	48	-104.719	19.7467	Intradomiciliary	F	positive	1	InDRE
438	Triatoma longipennis	Jalisco	San Juan de los Lagos	Mezquitic de la Magdalena	1720	102	-102	18	15	21	13	15	-103.704	21.2208	Intradomiciliary	F	positive	1	InDRE
439	Triatoma longipennis	Jalisco	San Juan de los Lagos	La Loma	1840	102	-102	15	52	21	20	18	-103.714	21.3383	Intradomiciliary	F	positive	1	InDRE
440	Triatoma longipennis	Jalisco	San Juan de los Lagos	Halconero de Abajo	1700	102	-102	27	25	21	22	59	-103.707	21.3831	Intradomiciliary	M	negative	1	InDRE
441	Triatoma longipennis	Jalisco	San Juan de los Lagos	Santa Rosa de la Lima	1835	102	-102	12	0	21	8	38	-103.7	21.1439	Intradomiciliary	F	negative	1	InDRE
442	Triatoma longipennis	Jalisco	San Juan de los Lagos	Halconero de Abajo	1700	102	-102	27	25	21	22	59	-103.707	21.3831	Intradomiciliary	F	positive	1	InDRE
443	Triatoma longipennis	Jalisco	San Juan de los Lagos	Halconero de Abajo	1700	102	-102	27	25	21	22	59	-103.707	21.3831	Peridomiciliary	F	positive	1	InDRE
444	Triatoma longipennis	Jalisco	San Juan de los Lagos	Halconero de Abajo	1700	102	-102	27	25	21	22	59	-103.707	21.3831	Peridomiciliary	M	positive	1	InDRE
445	Triatoma longipennis	Jalisco	San Juan de Los Lagos	San Juan de los lagos	1750	102	-102	19	51	21	14	45	-103.714	21.2458	Intradomiciliary	F	positive	1	InDRE
446	Triatoma longipennis	Jalisco	San Juanito de Escobedo	Santiaguito	1340	104	-104	1	27	20	50	39	-105.741	20.8442	Peridomiciliary	F	positive	1	InDRE
447	Triatoma longipennis	Sinaloa	Mazatlán	Mazatlán	10	106	-106	24	55	23	14	10	-107.782	23.2361	Intradomiciliary	F	negative	2	InDRE
448	Triatoma longipennis	Sinaloa	Rosario	Tebaira	280	105	-105	31	24	22	59	23	-106.757	22.9897	Intradomiciliary	M	negative	1	InDRE
449	Triatoma longipennis	Zacatecas	Tabasco	Coyoque	1520	102	-102	55	13	21	50	27	-103.704	21.8408	n. d.	F	positive	9	InDRE
450	Triatoma longipennis	Zacatecas	Tabasco	Coyoque	1520	102	-102	55	13	21	50	27	-103.704	21.8408	n. d.	F	negative	10	InDRE
451	Triatoma longipennis	Zacatecas	Tabasco	Coyoque	1520	102	-102	55	13	21	50	27	-103.704	21.8408	n. d.	M	positive	1	InDRE
452	Triatoma longipennis	Zacatecas	Tabasco	Coyoque	1520	102	-102	55	13	21	50	27	-103.704	21.8408	n. d.	M	negative	5	InDRE
453	Triatoma longipennis	Jalisco	San Juanito de Escobedo	San Juanito de Escobedo	1360	104	-104	0	15	20	47	55	-105.737	20.7986	Intradomiciliary	F	positive	1	InDRE
454	Triatoma longipennis	Jalisco	San Marcos	San Marcos	1380	104	-104	11	44	20	47	29	-105.746	20.7914	Peridomiciliary	F	positive	1	InDRE
455	Triatoma longipennis	Jalisco	San Martín Fidalgo	Ipazoltic	1400	103	-103	59	15	20	25	59	-104.721	20.4331	Intradomiciliary	F	Negativa	1	InDRE
456	Triatoma longipennis	Jalisco	San Martín Fidalgo	San Martin Fidalgo	1300	103	-103	55	50	20	26	5	-104.731	20.4347	Intradomiciliary	F	negative	1	InDRE
457	Triatoma longipennis	Jalisco	San Martín Fidalgo	San Martin Fidalgo	1300	103	-103	55	50	20	26	5	-104.731	20.4347	Intradomiciliary	F	negative	1	InDRE
458	Triatoma longipennis	Jalisco	San Martín Fidalgo	San Martin Fidalgo	1300	103	-103	55	50	20	26	5	-104.731	20.4347	Intradomiciliary	F	negative	1	InDRE
459	Triatoma longipennis	Jalisco	San Martín Fidalgo	San martin Fidalgo	1300	103	-103	55	50	20	26	5	-104.731	20.4347	Intradomiciliary	F	positive	1	InDRE
460	Triatoma longipennis	Jalisco	San Martín Fidalgo	Santa Isabel	1300	103	-103	55	50	20	26	5	-104.731	20.4347	Intradomiciliary	F	positive	1	InDRE
461	Triatoma longipennis	Jalisco	San Martín Fidalgo	San martin Fidalgo	1300	103	-103	55	50	20	26	5	-104.731	20.4347	Intradomiciliary	M	positive	1	InDRE
462	Triatoma longipennis	Jalisco	San Martín Fidalgo	San Martín Fidalgo	1300	103	-103	55	50	20	26	5	-104.731	20.4347	Intradomiciliary	F	n.d.	1	InDRE
463	Triatoma longipennis	Jalisco	San Martín Fidalgo	Camajapita	1400	103	-103	54	59	20	21	2	-104.733	20.3506	Intradomiciliary	F	positive	1	InDRE
464	Triatoma longipennis	Jalisco	San Miguel el Alto	San Miguel el Alto	1850	102	-102	24	8	21	1	47	-103.702	21.0297	Peridomiciliary	M	n.d.	1	InDRE
465	Triatoma longipennis	Jalisco	San Miguel el Alto	San Jose de los Reynoso	1880	102	-102	17	1	21	4	20	-103.7	21.0722	Intradomiciliary	F	positive	1	InDRE
466	Triatoma longipennis	Jalisco	San Miguel el Alto	San Jose de los Reynoso	1880	102	-102	17	1	21	4	20	-103.7	21.0722	Peridomiciliary	F	positive	1	InDRE
467	Triatoma longipennis	Jalisco	San Miguel el Alto	San Miguel el Alto	1850	102	-102	24	8	21	1	47	-103.702	21.0297	Peridomiciliary	F	negative	1	InDRE
468	Triatoma longipennis	Jalisco	Sayula	Sayula	1360	103	-103	36	2	19	52	58	-104.717	19.8828	Intradomiciliary	M	positive	1	InDRE
469	Triatoma longipennis	Jalisco	Sayula	Usmajac	1360	103	-103	32	36	19	52	24	-104.727	19.8733	n. d.	F	positive	1	InDRE
470	Triatoma longipennis	Jalisco	Sayula	Usmajac	1360	103	-103	32	36	19	52	24	-104.727	19.8733	Peridomiciliary	M	positive	1	InDRE
471	Triatoma longipennis	Jalisco	Sayula	Sayula	1360	103	-103	36	2	19	52	58	-104.717	19.8828	Intradomiciliary	F	positive	1	InDRE
472	Triatoma longipennis	Jalisco	Sayula	Sayula	1360	103	-103	36	2	19	52	58	-104.717	19.8828	Intradomiciliary	M	positive	1	InDRE
473	Triatoma longipennis	Jalisco	Sayula	Usmajac	1360	103	-103	32	36	19	52	24	-104.727	19.8733	Intradomiciliary	F	positive	1	InDRE
474	Triatoma longipennis	Jalisco	Sayula	Usmajac	1360	103	-103	32	36	19	52	24	-104.727	19.8733	Intradomiciliary	F	positive	1	InDRE
475	Triatoma longipennis	Jalisco	Sta. Maria de los Angeles	Sta. Ma. De los Angeles	1700	103	-103	13	25	22	10	15	-104.724	22.1708	Intradomiciliary	F	positive	1	InDRE
476	Triatoma longipennis	Jalisco	Sta. Maria de los Angeles	Sta. Maria de los Angeles	1700	103	-103	13	25	22	10	15	-104.724	22.1708	Intradomiciliary	F	positive	1	InDRE
477	Triatoma longipennis	Jalisco	Tala	Ahuisculco	1330	103	-103	42	5	20	34	5	-104.718	20.5681	Intradomiciliary	F	Positiva	1	InDRE
478	Triatoma longipennis	Aguascalientes	Calvillo	Las Moras	1800	102	-102	43	16	21	46	58	-103.704	21.7828	Intradomiciliary	F	n.d.	1	InDRE
479	Triatoma longipennis	Aguascalientes	Calvillo	Presa de la Serna	1820	102	-102	50	21	21	48	24	-103.706	21.8067	Intradomiciliary	M	Positiva	1	InDRE
480	Triatoma longipennis	Aguascalientes	Calvillo	Presa de la Serna	1820	102	-102	50	21	21	48	24	-103.706	21.8067	Intradomiciliary	F	Positiva	1	InDRE
481	Triatoma longipennis	Jalisco	Tala	Ahuisculco	1330	103	-103	42	5	20	34	5	-104.718	20.5681	Intradomiciliary	F	positiva	1	InDRE
482	Triatoma longipennis	Jalisco	Tala	Ahuisculco	1330	103	-103	42	5	20	34	5	-104.718	20.5681	Intradomiciliary	F	positiva	1	InDRE
483	Triatoma longipennis	Jalisco	Tala	Ahuisculco	1330	103	-103	42	5	20	34	5	-104.718	20.5681	Intradomiciliary	M	positive	1	InDRE
484	Triatoma longipennis	Jalisco	Tala	Ahuisculco	1330	103	-103	42	5	20	34	5	-104.718	20.5681	Intradomiciliary	F	negative	1	InDRE
485	Triatoma longipennis	Jalisco	Talpa de Allende	Talpa de Allende	1155	104	-104	49	20	20	22	50	-105.739	20.3806	Intradomiciliary	F	Positiva	2	InDRE
486	Triatoma longipennis	Jalisco	Talpa de Allende	La Queseria	1155	104	-104	49	20	20	22	50	-105.739	20.3806	Intradomiciliary	F	Positiva	1	InDRE
487	Triatoma longipennis	Jalisco	Tamazula	Vista Fermosa	1160	103	-103	20	25	19	41	25	-104.724	19.6903	Intradomiciliary	F	positive	1	InDRE
488	Triatoma longipennis	Jalisco	Tamazula	Quitupan	1120	103	-103	15	13	19	40	32	-104.72	19.6756	Intradomiciliary	F	positive	1	InDRE
489	Triatoma longipennis	Jalisco	Tamazula de Giordano	Vista Fermosa	1160	103	-103	20	25	19	41	25	-104.724	19.6903	Intradomiciliary	M	n.d.	1	InDRE
490	Triatoma longipennis	Jalisco	Tamazula de Giordano	Tamazula de Giordano	1120	103	-103	15	13	19	40	32	-104.72	19.6756	Intradomiciliary	M	Positiva	1	InDRE
491	Triatoma longipennis	Jalisco	Tamazula de Giordano	Soyatlán de la Presa	1180	103	-103	17	20	19	42	53	-104.722	19.7147	Peridomiciliary	F	Positiva	1	InDRE
492	Triatoma longipennis	Jalisco	Tamazula de Giordano	Vista Fermosa	1160	103	-103	20	25	19	41	25	-104.724	19.6903	Intradomiciliary	M	negative	1	InDRE
493	Triatoma longipennis	Jalisco	Tamazula de Giordano	Vista Fermosa	1160	103	-103	20	25	19	41	25	-104.724	19.6903	Intradomiciliary	M	negative	1	InDRE
494	Triatoma longipennis	Jalisco	Tamazula de Giordano	Vista Fermosa	1160	103	-103	20	25	19	41	25	-104.724	19.6903	Intradomiciliary	F	positive	1	InDRE
495	Triatoma longipennis	Jalisco	Tecalitlán	Tecalitlán	1140	103	-103	18	23	19	28	9	-104.723	19.4692	Intradomiciliary	M	positive	1	InDRE
496	Triatoma longipennis	Jalisco	Tecalitlán	Tecalitlán	1140	103	-103	18	23	19	28	9	-104.723	19.4692	corral	F	positive	1	InDRE
497	Triatoma longipennis	Jalisco	Tecalitlán	Tecalitlán	1140	103	-103	18	23	19	28	9	-104.723	19.4692	Intradomiciliary	M	positive	1	InDRE
498	Triatoma longipennis	Jalisco	Tecalitlán	Tecalitlàn	1140	103	-103	18	23	19	28	9	-104.723	19.4692	Intradomiciliary	F	positive	1	InDRE
499	Triatoma longipennis	Jalisco	Tecalitlán	Tecalitlàn	1140	103	-103	18	23	19	28	9	-104.723	19.4692	Intradomiciliary	F	positive	1	InDRE
500	Triatoma longipennis	Jalisco	Tecalitlán	Tecalitlán	1140	103	-103	18	23	19	28	9	-104.723	19.4692	Intradomiciliary	F	positiva	1	InDRE
501	Triatoma longipennis	Jalisco	Tecalitlán	Tecalitlán	1140	103	-103	18	23	19	28	9	-104.723	19.4692	Intradomiciliary	M	positive	1	InDRE
502	Triatoma longipennis	Jalisco	Tecalitlán	La Purisima	1100	103	-103	19	45	19	29	29	-104.729	19.4914	Intradomiciliary	F	positive	1	InDRE
503	Triatoma longipennis	Jalisco	Techalutla de Montenegro	El Zapote	1350	103	-103	32	1	20	7	59	-104.717	20.1331	Intradomiciliary	M	positive	1	InDRE
504	Triatoma longipennis	Jalisco	Techalutla de Montenegro	El Zapote	1350	103	-103	32	1	20	7	59	-104.717	20.1331	Intradomiciliary	F	positive	1	InDRE
505	Triatoma longipennis	Jalisco	Techalutla de Montenegro	Techalutla de Montenegro	1400	103	-103	33	2	20	4	26	-104.717	20.0739	Intradomiciliary	F	positive	1	InDRE
506	Triatoma longipennis	Jalisco	Techalutla de Montenegro	El Zapote	1350	103	-103	32	1	20	7	59	-104.717	20.1331	Intradomiciliary	F	positive	1	InDRE
507	Triatoma longipennis	Jalisco	Tecolotlán	Tecolotlán	1200	104	-104	2	56	20	12	10	-105.749	20.2028	n. d.	M	Positiva	1	InDRE
508	Triatoma longipennis	Jalisco	Tecolotlán	Tecolotlán	1200	104	-104	2	56	20	12	10	-105.749	20.2028	n. d.	M	Positiva	1	InDRE
509	Triatoma longipennis	Jalisco	Tecolotlán	Tamazulita	1220	103	-103	58	20	20	12	17	-104.722	20.2047	Intradomiciliary	M	Negativa	1	InDRE
510	Triatoma longipennis	Jalisco	Tecolotlán	Tecolotlán	1200	104	-104	2	56	20	12	10	-105.749	20.2028	Intradomiciliary	M	Negativa	1	InDRE
511	Triatoma longipennis	Jalisco	Tecolotlán	Tecolotlán	1200	104	-104	2	56	20	12	10	-105.749	20.2028	Intradomiciliary	F	Positiva	1	InDRE
512	Triatoma longipennis	Jalisco	Tecolotlán	Tecolotlán	1200	104	-104	2	56	20	12	10	-105.749	20.2028	Intradomiciliary	F	positive	1	InDRE
513	Triatoma longipennis	Jalisco	Tecolotlán	Tecolotlán	1200	104	-104	2	56	20	12	10	-105.749	20.2028	Peridomiciliary	M	n.d.	1	InDRE
514	Triatoma longipennis	Jalisco	Tecolotlán	Tecolotlán	1200	104	-104	2	56	20	12	10	-105.749	20.2028	Intradomiciliary	M	negative	1	InDRE
515	Triatoma longipennis	Jalisco	Tecolotlán	Ayotitlán	1270	103	-103	56	37	20	13	10	-104.727	20.2194	Intradomiciliary	M	positive	1	InDRE
516	Triatoma longipennis	Jalisco	Tecolotlán	Tecolotlàn	1200	104	-104	2	56	20	12	10	-105.749	20.2028	Intradomiciliary	F	positive	1	InDRE
517	Triatoma longipennis	Jalisco	Tecolotlán	Tecolotlàn	1200	104	-104	2	56	20	12	10	-105.749	20.2028	Intradomiciliary	F	positive	1	InDRE
518	Triatoma longipennis	Jalisco	Tecolotlán	Tecolotlàn	1200	104	-104	2	56	20	12	10	-105.749	20.2028	Intradomiciliary	F	negative	1	InDRE
519	Triatoma longipennis	Jalisco	Tecolotlán	Tecolotlán	1200	104	-104	2	56	20	12	10	-105.749	20.2028	Intradomiciliary	F	Negativa	1	InDRE
520	Triatoma longipennis	Jalisco	Tecolotlán	Tamazulita	1220	103	-103	58	20	20	12	17	-104.722	20.2047	Intradomiciliary	F	Positiva	1	InDRE
521	Triatoma longipennis	Jalisco	Tecolotlán	Ayotitlán	1270	103	-103	56	37	20	13	10	-104.727	20.2194	Intradomiciliary	F	Positiva	1	InDRE
522	Triatoma longipennis	Jalisco	Tecolotlán	Tamazulita	1220	103	-103	58	20	20	12	17	-104.722	20.2047	Intradomiciliary	F	positiva	1	InDRE
523	Triatoma longipennis	Jalisco	Tecolotlán	Tecolotán	1200	104	-104	2	56	20	12	10	-105.749	20.2028	Peridomiciliary	F	positiva	1	InDRE
524	Triatoma longipennis	Jalisco	Tecolotlán	Tecolotlán	1200	104	-104	2	56	20	12	10	-105.749	20.2028	Intradomiciliary	F	positive	1	InDRE
525	Triatoma longipennis	Jalisco	Tecolotlán	Tecolotlan	1200	104	-104	2	56	20	12	10	-105.749	20.2028	Intradomiciliary	F	positive	1	InDRE
526	Triatoma longipennis	Aguascalientes	Calvillo	Ojo Caliente	1690	102	-102	40	31	21	52	32	-103.709	21.8756	Intradomiciliary	M	Negativa	1	InDRE
527	Triatoma longipennis	Aguascalientes	Calvillo	Ojo Caliente	1690	102	-102	40	31	21	52	32	-103.709	21.8756	Intradomiciliary	F	Negativa	1	InDRE
528	Triatoma longipennis	Zacatecas	Tabasco	Tabasco	1500	102	-102	54	48	21	51	51	-103.713	21.8642	Intradomiciliary	M	Negativa	1	InDRE
529	Triatoma longipennis	Jalisco	Tenamaxtlán	Tenamaxtlán	1470	104	-104	9	51	20	13	3	-105.748	20.2175	Intradomiciliary	F	Positiva	1	InDRE
530	Triatoma longipennis	Jalisco	Teocaltiche	Paso de la canda	1690	102	-102	29	39	21	23	9	-103.711	21.3858	Intradomiciliary	F	positive	1	InDRE
531	Triatoma longipennis	Jalisco	Teocaltiche	Mascua	1700	102	-102	36	56	21	22	18	-103.716	21.3717	corral	F	negative	1	InDRE
532	Triatoma longipennis	Jalisco	Teocaltiche	El Saucito	1970	102	-102	39	27	21	33	24	-103.707	21.5567	pasillo	F	negative	1	InDRE
533	Triatoma longipennis	Aguascalientes	Calvillo	Calvillo	1640	102	-102	43	6	21	50	46	-103.702	21.8461	n. d.	M	Negativa	1	InDRE
534	Triatoma longipennis	Jalisco	Teocaltiche	Mechoacanejo	1860	102	-102	35	47	21	32	22	-103.713	21.5394	n. d.	F	positive	1	InDRE
535	Triatoma longipennis	Jalisco	Teocaltiche	Ostotan	1730	102	-102	40	17	21	18	28	-103.705	21.3078	n. d.	F	positive	1	InDRE
536	Triatoma longipennis	Jalisco	Teocaltiche	La Capilla	1760	102	-102	32	4	21	27	20	-103.701	21.4556	Peridomiciliary	F	positive	1	InDRE
537	Triatoma longipennis	Jalisco	Teocaltiche	Teocaltitan	1660	102	-102	38	0	21	17	20	-103.7	21.2889	Intradomiciliary	M	positive	1	InDRE
538	Triatoma longipennis	Jalisco	Teocaltiche	Ostatlán	1730	102	-102	40	17	21	18	28	-103.705	21.3078	Intradomiciliary	F	Positiva	1	InDRE
539	Triatoma longipennis	Jalisco	Teocaltiche	Los arbolitos	1140	103	-103	18	23	19	28	9	-104.723	19.4692	Intradomiciliary	F	Positiva	1	InDRE
540	Triatoma longipennis	Jalisco	Teocuitatlan de corona	Citala	1410	103	-103	15	42	20	6	13	-104.728	20.1036	Intradomiciliary	M	negative	1	InDRE
541	Triatoma longipennis	Jalisco	Teocuitatlan de corona	San Juan Citala	1410	103	-103	18	7	20	7	52	-104.719	20.1311	Intradomiciliary	F	negative	1	InDRE
542	Triatoma longipennis	Jalisco	Teocuitatlan de corona	Teocuitatlan de corona	1370	103	-103	22	35	20	5	39	-104.726	20.0942	Intradomiciliary	F	positive	1	InDRE
543	Triatoma longipennis	Jalisco	Teocuitatlan de corona	San José de Gracia	1345	103	-103	26	30	20	5	44	-104.725	20.0956	Intradomiciliary	F	positive	1	InDRE
544	Triatoma longipennis	Jalisco	Teocuitatlan de Corona	Teocuitatlan de Corona	1370	103	-103	22	35	20	5	39	-104.726	20.0942	Intradomiciliary	F	positive	1	InDRE
545	Triatoma longipennis	Jalisco	Teocuitatlan de Corona	El Gavilan	1385	103	-103	22	59	20	8	21	-104.733	20.1392	Intradomiciliary	F	n.d.	1	InDRE
546	Triatoma longipennis	Jalisco	Teocuitatlan de Corona	Fuejotitán	1750	103	-103	20	12	20	3	6	-104.72	20.0517	Intradomiciliary	M	negative	1	InDRE
547	Triatoma longipennis	Aguascalientes	Calvillo	El Rodeo	1620	102	-102	44	49	21	52	7	-103.714	21.8686	Intradomiciliary	M	negative	2	InDRE
548	Triatoma longipennis	Aguascalientes	Calvillo	El Rodeo	1620	102	-102	44	49	21	52	7	-103.714	21.8686	Intradomiciliary	M	positiva	1	InDRE
549	Triatoma longipennis	Jalisco	Teocuitatlan de Corona	Teocuitatlan de Corona	1370	103	-103	22	35	20	5	39	-104.726	20.0942	n. d.	M	positive	1	InDRE
550	Triatoma longipennis	Jalisco	Teocuitatlan de Corona	Teocuitatlan de Corona	1370	103	-103	22	35	20	5	39	-104.726	20.0942	Intradomiciliary	M	positive	1	InDRE
551	Triatoma longipennis	Jalisco	Teocuitatlan de Corona	San Juan de Garcia	1410	103	-103	18	7	20	7	52	-104.719	20.1311	Intradomiciliary	F	positive	1	InDRE
552	Triatoma longipennis	Jalisco	Teocuitatlán de Corona	Citala	1410	103	-103	15	42	20	6	13	-104.728	20.1036	n. d.	F	n.d.	1	InDRE
553	Triatoma longipennis	Jalisco	Teocuitatlán de Corona	Citala	1410	103	-103	15	42	20	6	13	-104.728	20.1036	Intradomiciliary	F	Positiva	1	InDRE
554	Triatoma longipennis	Aguascalientes	Calvillo	El Rodeo	1620	102	-102	44	49	21	52	7	-103.714	21.8686	Peridomiciliary	M	negative	1	InDRE
555	Triatoma longipennis	Nayarit	Tepic	Tepic	915	104	-104	53	38	21	30	58	-105.744	21.5161	Intradomiciliary	F	negative	3	InDRE
556	Triatoma longipennis	Aguascalientes	Calvillo	El cFiquiFuitero	1680	102	-102	42	8	21	52	26	-103.702	21.8739	Peridomiciliary	F	negative	1	InDRE
557	Triatoma longipennis	Jalisco	Teocuitatlán de Corona	San Jose de Gracia	1345	103	-103	26	30	20	5	44	-104.725	20.0956	Intradomiciliary	F	Positiva	1	InDRE
558	Triatoma longipennis	Jalisco	Teocuitatlán de Corona	Teocuitatlán de Corona	1370	103	-103	22	35	20	5	39	-104.726	20.0942	Intradomiciliary	F	Positiva	1	InDRE
559	Triatoma longipennis	Jalisco	Teocuitatlán de Corona	Teocuitatlán de Corona	1370	103	-103	22	35	20	5	39	-104.726	20.0942	Peridomiciliary	F	Positiva	1	InDRE
560	Triatoma longipennis	Jalisco	Teocuitatlán de Corona	San José de Gracia	1345	103	-103	26	30	20	5	44	-104.725	20.0956	Intradomiciliary	M	positiva	1	InDRE
561	Triatoma longipennis	Jalisco	Teocuitatlán de Corona	Teocuitatlán de Corona	1385	103	-103	22	59	20	8	21	-104.733	20.1392	Intradomiciliary	M	positiva	1	InDRE
562	Triatoma longipennis	Jalisco	Teocuitatlán de Corona	San José de Gracia	1345	103	-103	26	30	20	5	44	-104.725	20.0956	Intradomiciliary	F	positive	1	InDRE
563	Triatoma longipennis	Jalisco	Teocuitatlán de Corona	Teocuitatlán de Corona	1370	103	-103	22	35	20	5	39	-104.726	20.0942	Intradomiciliary	F	positive	1	InDRE
564	Triatoma longipennis	Guanajuato	Pueblo Nuevo	Pueblo Nuevo	1700	101	-101	22	25	20	31	33	-102.69	20.5258	n. d.	M	n.d.	2	InDRE
565	Triatoma longipennis	Jalisco	Teocuitatlán de Corona	Teocuitatlán de Corona	1370	103	-103	22	35	20	5	39	-104.726	20.0942	Intradomiciliary	F	positive	1	InDRE
566	Triatoma longipennis	Jalisco	Teocuitatlán de Corona	Teocuitatlán de Corona	1370	103	-103	22	35	20	5	39	-104.726	20.0942	Intradomiciliary	F	positive	1	InDRE
567	Triatoma longipennis	Jalisco	Teocuitatlán de Corona	San José Citala	1410	103	-103	18	7	20	7	52	-104.719	20.1311	Intradomiciliary	F	positive	1	InDRE
568	Triatoma longipennis	Jalisco	Teocuitatlán de Corona	San José de Gracia	1345	103	-103	26	30	20	5	44	-104.725	20.0956	Intradomiciliary	F	positive	1	InDRE
569	Triatoma longipennis	Jalisco	Teocuitatlán de Corona	San Juan	1410	103	-103	18	7	20	7	52	-104.719	20.1311	Intradomiciliary	F	positive	1	InDRE
570	Triatoma longipennis	Jalisco	Teocuitatlán de Corona	San José de Gracia	1345	103	-103	26	30	20	5	44	-104.725	20.0956	Intradomiciliary	F	positive	1	InDRE
571	Triatoma longipennis	Jalisco	Teocuitatlán de Corona	Citala	1410	103	-103	18	7	20	7	52	-104.719	20.1311	Intradomiciliary	F	positive	1	InDRE
572	Triatoma longipennis	Jalisco	Teocuitatlán de Corona	San José de Gracia	1345	103	-103	26	30	20	5	44	-104.725	20.0956	Intradomiciliary	F	positive	1	InDRE
573	Triatoma longipennis	Jalisco	Teocuitatlán de Corona	San José de Gracia	1345	103	-103	26	30	20	5	44	-104.725	20.0956	Intradomiciliary	F	positive	1	InDRE
574	Triatoma longipennis	Jalisco	Teocuitatlán de Corona	San José de Gracia	1345	103	-103	26	30	20	5	44	-104.725	20.0956	Intradomiciliary	F	positive	1	InDRE
575	Triatoma longipennis	Jalisco	Teocuitatlán de Corona	San José de Gracia	1345	103	-103	26	30	20	5	44	-104.725	20.0956	Intradomiciliary	F	positive	1	InDRE
576	Triatoma longipennis	Jalisco	Teocuitatlán de Corona	San José de Gracia	1345	103	-103	26	30	20	5	44	-104.725	20.0956	Peridomiciliary	M	positive	1	InDRE
577	Triatoma longipennis	Jalisco	Teocuitatlán de Corona	San José de Gracia	1345	103	-103	26	30	20	5	44	-104.725	20.0956	Intradomiciliary	F	positive	1	InDRE
578	Triatoma longipennis	Jalisco	Teocuitatlán de Corona	San José de Gracia	1345	103	-103	26	30	20	5	44	-104.725	20.0956	Intradomiciliary	F	positive	1	InDRE
579	Triatoma longipennis	Jalisco	Teocuitatlán de Corona	San José de Gracia	1345	103	-103	26	30	20	5	44	-104.725	20.0956	Intradomiciliary	M	positive	1	InDRE
580	Triatoma longipennis	Jalisco	Teocuitatlán de Corona	San José de Gracia	1345	103	-103	26	30	20	5	44	-104.725	20.0956	Intradomiciliary	M	positive	1	InDRE
581	Triatoma longipennis	Aguascalientes	Calvillo	El Temazcal	1950	102	-102	43	4	22	0	14	-103.701	22.0039	Peridomiciliary	M	NA	1	InDRE
582	Triatoma longipennis	Jalisco	Teocuitatlán de Corona	San José de Gracia	1345	103	-103	26	30	20	5	44	-104.725	20.0956	Intradomiciliary	M	positive	1	InDRE
583	Triatoma longipennis	Jalisco	Tepatitlán de Morelos	Tepatitlán	1800	102	-102	45	40	20	49	0	-103.711	20.8167	Intradomiciliary	M	Positiva	1	InDRE
584	Triatoma longipennis	Jalisco	Tepatitlán de Morelos	Los Sauces	1935	102	-102	38	59	20	41	10	-103.716	20.6861	Intradomiciliary	F	positive	1	InDRE
585	Triatoma longipennis	Jalisco	Tepatitlán de Morelos	Tepatitlan de Morelos	1800	102	-102	45	40	20	49	0	-103.711	20.8167	n. d.	F	positive	1	InDRE
586	Triatoma longipennis	Jalisco	Tepatitlán de Morelos	Tepatitlan de Morelos	1800	102	-102	45	40	20	49	0	-103.711	20.8167	Intradomiciliary	M	positive	1	InDRE
587	Triatoma longipennis	Jalisco	Tepatitlán de Morelos	Tepatitlan de Morelos	1800	102	-102	45	40	20	49	0	-103.711	20.8167	Intradomiciliary	F	positive	1	InDRE
588	Triatoma longipennis	Jalisco	Tepatitlán de Morelos	Tepatitlàn de Morelos	1800	102	-102	45	40	20	49	0	-103.711	20.8167	Intradomiciliary	F	positive	1	InDRE
589	Triatoma longipennis	Jalisco	Tequila	Tequila	1180	103	-103	50	12	20	52	58	-104.72	20.8828	Peridomiciliary	M	Negativa	1	InDRE
590	Triatoma longipennis	Jalisco	Tequila	Apanico	900	103	-103	47	50	21	9	51	-104.731	21.1642	Peridomiciliary	F	positive	1	InDRE
591	Triatoma longipennis	Jalisco	Teuchitlán	Teuchitlán	1260	103	-103	50	52	20	41	0	-104.731	20.6833	Intradomiciliary	M	n.d.	3	InDRE
592	Triatoma longipennis	Jalisco	Teuchitlán	Teuchitlán	1260	103	-103	50	52	20	41	0	-104.731	20.6833	Intradomiciliary	F	n.d.	2	InDRE
593	Triatoma longipennis	Jalisco	Teuchitlán	Teuchitlán	1260	103	-103	50	52	20	41	0	-104.731	20.6833	n. d.	M	Positiva	1	InDRE
594	Triatoma longipennis	Jalisco	Teuchitlán	Teuchitlán	1550	103	-103	6	44	20	9	30	-104.729	20.1583	Intradomiciliary	F	positive	1	InDRE
595	Triatoma longipennis	Jalisco	Teuchitlán	Teuchitlán	1260	103	-103	50	52	20	41	0	-104.731	20.6833	Intradomiciliary	F	positive	1	InDRE
596	Triatoma longipennis	Jalisco	Teuchitlán	Teuchitlán	1260	103	-103	50	52	20	41	0	-104.731	20.6833	cocina	F	positive	1	InDRE
597	Triatoma longipennis	Jalisco	Teuchitlán	Facienda Labor de Rivera	1260	103	-103	52	43	20	40	36	-104.729	20.6767	Intradomiciliary	F	positive	1	InDRE
598	Triatoma longipennis	Jalisco	Teuchitlán	Teuchitlán	1260	103	-103	50	52	20	41	0	-104.731	20.6833	Intradomiciliary	F	Negativa	1	InDRE
599	Triatoma longipennis	Jalisco	Teuchitlán	Teuchitlán	1260	103	-103	50	52	20	41	0	-104.731	20.6833	Peridomiciliary	M	Positiva	1	InDRE
600	Triatoma longipennis	Jalisco	Teuchitlán	Teuchitlán	1260	103	-103	50	52	20	41	0	-104.731	20.6833	Peridomiciliary	F	Negativa	1	InDRE
601	Triatoma longipennis	Jalisco	Teuchitlán	Teuchitlán	1260	103	-103	50	52	20	41	0	-104.731	20.6833	Peridomiciliary	M	Positiva	1	InDRE
602	Triatoma longipennis	Jalisco	Teuchitlán	Teuchitlán	1260	103	-103	50	52	20	41		-104.731	20.6833	Intradomiciliary	F	Positiva	1	InDRE
603	Triatoma longipennis	Jalisco	Tizapan el Alto	Mismaloya	1550	103	-103	6	44	20	9	30	-104.729	20.1583	Intradomiciliary	F	positive	1	InDRE
604	Triatoma longipennis	Jalisco	Tizapan el Alto	Tizapan el Alto	1550	103	-103	2	36	20	9	30	-104.727	20.1583	n. d.	M	positive	1	InDRE
605	Triatoma longipennis	Jalisco	Tizapan el Alto	Tizapan el Alto	1550	103	-103	2	36	20	9	30	-104.727	20.1583	Intradomiciliary	F	positive	1	InDRE
606	Triatoma longipennis	Jalisco	Tizapan el Alto	Tizapan el Alto	1550	103	-103	2	36	20	9	30	-104.727	20.1583	Intradomiciliary	F	positive	1	InDRE
607	Triatoma longipennis	Jalisco	Tizapan el Alto	Tizapan el Alto	1550	103	-103	2	36	20	9	30	-104.727	20.1583	Intradomiciliary	F	positive	1	InDRE
608	Triatoma longipennis	Jalisco	Tizapan el Alto	Tizapan el Alto	1550	103	-103	2	36	20	9	30	-104.727	20.1583	Intradomiciliary	F	positive	1	InDRE
609	Triatoma longipennis	Jalisco	Tizapan el Alto	Santa Ana	1550	103	-103	2	36	20	9	30	-104.727	20.1583	Intradomiciliary	F	positive	1	InDRE
610	Triatoma longipennis	Jalisco	Tizapan el Alto	Mismaloya	1550	103	-103	6	44	20	9	30	-104.729	20.1583	Intradomiciliary	M	Positiva	1	InDRE
611	Triatoma longipennis	Jalisco	Tizapan el Alto	Tizapán el Alto	1550	103	-103	2	36	20	9	30	-104.727	20.1583	Intradomiciliary	M	negative	1	InDRE
612	Triatoma longipennis	Jalisco	Tlajomulco de Zuñiga	Cajititlán	1560	103	-103	18	34	20	25	48	-104.726	20.43	Intradomiciliary	F	Negativa	1	InDRE
613	Triatoma longipennis	Aguascalientes	Calvillo	La Fortuna	1710	102	-102	40	0	21	52	44	-103.7	21.8789	Intradomiciliary	F	positive	1	InDRE
614	Triatoma longipennis	Aguascalientes	Calvillo	La Fortuna	1710	102	-102	40	0	21	52	44	-103.7	21.8789	Intradomiciliary	F	n.d.	1	InDRE
615	Triatoma longipennis	Aguascalientes	Calvillo	La Fortuna	1710	102	-102	40	0	21	52	44	-103.7	21.8789	Intradomiciliary	F	positive	1	InDRE
616	Triatoma longipennis	Aguascalientes	Calvillo	Ojo Caliente	1690	102	-102	40	31	21	52	32	-103.709	21.8756	selvatico/rio	M	negative	2	InDRE
618	Triatoma longipennis	Aguascalientes	Calvillo	La Fortuna	1710	102	-102	40	0	21	52	44	-103.7	21.8789	Intradomiciliary	F	negative	1	InDRE
619	Triatoma longipennis	Aguascalientes	Calvillo	La Fortuna	1710	102	-102	40	0	21	52	44	-103.7	21.8789	Intradomiciliary	F	positive	1	InDRE
620	Triatoma longipennis	Aguascalientes	Calvillo	La Fortuna	1710	102	-102	40	0	21	52	44	-103.7	21.8789	Intradomiciliary	F	positive	1	InDRE
623	Triatoma longipennis	Aguascalientes	Calvillo	La Fortuna	1710	102	-102	40	0	21	52	44	-103.7	21.8789	Intradomiciliary	F	positive	1	InDRE
624	Triatoma longipennis	Aguascalientes	Calvillo	La Fortuna	1710	102	-102	40	0	21	52	44	-103.7	21.8789	Intradomiciliary	M	n.d.	1	InDRE
625	Triatoma longipennis	Aguascalientes	Calvillo	La Fortuna	1710	102	-102	40	0	21	52	44	-103.7	21.8789	Intradomiciliary	F	positive	1	InDRE
626	Triatoma longipennis	Aguascalientes	Calvillo	La Fortuna	1710	102	-102	40	0	21	52	44	-103.7	21.8789	Intradomiciliary	M	positive	1	InDRE
627	Triatoma longipennis	Aguascalientes	Calvillo	Ojo Caliente	1690	102	-102	40	31	21	52	32	-103.709	21.8756	Intradomiciliary	M	negative	1	InDRE
628	Triatoma longipennis	Aguascalientes	Calvillo	La Fortuna	1710	102	-102	40	0	21	52	44	-103.7	21.8789	Intradomiciliary	F	n.d.	1	InDRE
629	Triatoma longipennis	Aguascalientes	Calvillo	La Fortuna	1710	102	-102	40	0	21	52	44	-103.7	21.8789	Intradomiciliary	F	n.d.	2	InDRE
630	Triatoma longipennis	Aguascalientes	Calvillo	La Fortuna	1710	102	-102	40	0	21	52	44	-103.7	21.8789	Intradomiciliary	F	n.d.	1	InDRE
631	Triatoma longipennis	Aguascalientes	Calvillo	La Fortuna	1710	102	-102	40	0	21	52	44	-103.7	21.8789	Peridomiciliary	F	negative	1	InDRE
632	Triatoma longipennis	Aguascalientes	Calvillo	La Fortuna	1710	102	-102	40	0	21	52	44	-103.7	21.8789	Intradomiciliary	M	n.d.	1	InDRE
633	Triatoma longipennis	Aguascalientes	Calvillo	Calvillo	1640	102	-102	43	6	21	50	46	-103.702	21.8461	Peridomiciliary	M	n.d.	1	InDRE
634	Triatoma longipennis	Jalisco	Tlajomulco de Zuñiga	Cajititlán	1560	103	-103	18	34	20	25	48	-104.726	20.43	Intradomiciliary	M	positive	1	InDRE
635	Triatoma longipennis	Jalisco	Tlajomulco de Zuñiga	Tlajomulco de Zuñiga	1560	103	-103	26	48	20	28	22	-104.73	20.4728	Intradomiciliary	F	Positiva	3	InDRE
636	Triatoma longipennis	Jalisco	Tlajomulco de Zuñiga	Tlajomulco de Zuñiga	1560	103	-103	26	48	20	28	22	-104.73	20.4728	Intradomiciliary	M	Negativa	1	InDRE
637	Triatoma longipennis	Jalisco	Tlajomulco de Zuñiga	Tlajomulco de Zuñiga	1560	103	-103	26	48	20	28	22	-104.73	20.4728	Peridomiciliary	F	Negativa	2	InDRE
638	Triatoma longipennis	Jalisco	Tlajomulco de Zuñiga	Tlajomulco de Zuñiga	1560	103	-103	26	48	20	28	22	-104.73	20.4728	Peridomiciliary	F	Positiva	1	InDRE
639	Triatoma longipennis	Jalisco	Tlajomulco de Zuñiga	Tlajomulco de Zuñiga	1560	103	-103	26	48	20	28	22	-104.73	20.4728	Peridomiciliary	M	Positiva	2	InDRE
640	Triatoma longipennis	Jalisco	Tlajomulco de Zuñiga	Tlajomulco de Zuñiga	1560	103	-103	26	48	20	28	22	-104.73	20.4728	n. d.	M	Positiva	1	InDRE
641	Triatoma longipennis	Jalisco	Tlajomulco de Zuñiga	Tlajomulco de Zuñiga	1560	103	-103	26	48	20	28	22	-104.73	20.4728	n. d.	M	Negativa	1	InDRE
642	Triatoma longipennis	Jalisco	Tlajomulco de Zuñiga	Tlajomulco de Zuñiga	1560	103	-103	26	48	20	28	22	-104.73	20.4728	n. d.	F	Negativa	1	InDRE
643	Triatoma longipennis	Jalisco	Tlajomulco de Zuñiga	Tlajomulco de Zuñiga	1560	103	-103	26	48	20	28	22	-104.73	20.4728	Peridomiciliary	M	Positiva	2	InDRE
644	Triatoma longipennis	Jalisco	Tlajomulco de Zuñiga	Tlajomulco de Zuñiga	1560	103	-103	26	48	20	28	22	-104.73	20.4728	Peridomiciliary	F	Positiva	3	InDRE
645	Triatoma longipennis	Jalisco	Tlajomulco de Zuñiga	Tlajomulco de Zuñiga	1560	103	-103	26	48	20	28	22	-104.73	20.4728	Intradomiciliary	F	n.d.	1	InDRE
646	Triatoma longipennis	Jalisco	Tlajomulco de Zuñiga	Tlajomulco de Zuñiga	1560	103	-103	26	48	20	28	22	-104.73	20.4728	Intradomiciliary	F	Positiva	1	InDRE
647	Triatoma longipennis	Jalisco	Tlajomulco de Zuñiga	Tlajomulco de Zuñiga	1560	103	-103	26	48	20	28	22	-104.73	20.4728	Intradomiciliary	NV	Positiva	1	InDRE
648	Triatoma longipennis	Jalisco	Tlajomulco de Zuñiga	Tlajomulco de Zuñiga	1560	103	-103	26	48	20	28	22	-104.73	20.4728	Intradomiciliary	M	Positiva	1	InDRE
649	Triatoma longipennis	Jalisco	Tlajomulco de Zuñiga	Tlajomulco de Zuñiga	1560	103	-103	26	48	20	28	22	-104.73	20.4728	Intradomiciliary	M	Negativa	1	InDRE
650	Triatoma longipennis	Jalisco	Tlajomulco de Zuñiga	Tlajomulco de Zuñiga	1560	103	-103	26	48	20	28	22	-104.73	20.4728	Intradomiciliary	F	Positiva	2	InDRE
651	Triatoma longipennis	Aguascalientes	Calvillo	La Fortuna	1710	102	-102	40	0	21	52	44	-103.7	21.8789	Intradomiciliary	M	n.d.	1	InDRE
652	Triatoma longipennis	Aguascalientes	Calvillo	La Fortuna	1710	102	-102	40	0	21	52	44	-103.7	21.8789	Intradomiciliary	F	negative	1	InDRE
653	Triatoma longipennis	Aguascalientes	Calvillo	La Fortuna	1710	102	-102	40	0	21	52	44	-103.7	21.8789	Intradomiciliary	F	negative	1	InDRE
654	Triatoma longipennis	Aguascalientes	Calvillo	Ojo Caliente	1690	102	-102	40	31	21	52	32	-103.709	21.8756	Intradomiciliary	F	positive	1	InDRE
655	Triatoma longipennis	Aguascalientes	Calvillo	Ojo Caliente	1690	102	-102	40	31	21	52	32	-103.709	21.8756	Intradomiciliary	M	n.d.	1	InDRE
656	Triatoma longipennis	Aguascalientes	Calvillo	Ojo Caliente	1690	102	-102	40	31	21	52	32	-103.709	21.8756	Intradomiciliary	M	n.d.	1	InDRE
657	Triatoma longipennis	Aguascalientes	Calvillo	Ojo Caliente	1690	102	-102	40	31	21	52	32	-103.709	21.8756	Intradomiciliary	M	n.d.	1	InDRE
658	Triatoma longipennis	Aguascalientes	Calvillo	Ojo Caliente	1690	102	-102	40	31	21	52	32	-103.709	21.8756	Intradomiciliary	M	n.d.	1	InDRE
659	Triatoma longipennis	Aguascalientes	Calvillo	La Fortuna	1710	102	-102	40	0	21	52	44	-103.7	21.8789	Intradomiciliary	F	n.d.	1	InDRE
660	Triatoma longipennis	Aguascalientes	Calvillo	Ojo Caliente	1690	102	-102	40	31	21	52	32	-103.709	21.8756	Intradomiciliary	F	n.d.	1	InDRE
661	Triatoma longipennis	Aguascalientes	Calvillo	Ojo Caliente	1690	102	-102	40	31	21	52	32	-103.709	21.8756	Intradomiciliary	F	n.d.	1	InDRE
662	Triatoma longipennis	Aguascalientes	Calvillo	Ojo Caliente	1690	102	-102	40	31	21	52	32	-103.709	21.8756	Intradomiciliary	F	n.d.	1	InDRE
663	Triatoma longipennis	Aguascalientes	Calvillo	La Fortuna	1710	102	-102	40	0	21	52	44	-103.7	21.8789	Intradomiciliary	F	n.d.	1	InDRE
664	Triatoma longipennis	Aguascalientes	Calvillo	La Fortuna	1710	102	-102	40	0	21	52	44	-103.7	21.8789	Intradomiciliary	F	n.d.	1	InDRE
665	Triatoma longipennis	Aguascalientes	Calvillo	La Fortuna	1710	102	-102	40	0	21	52	44	-103.7	21.8789	Intradomiciliary	F	n.d.	1	InDRE
666	Triatoma longipennis	Aguascalientes	Calvillo	Los Arcos	1710	102	-102	41	12	21	52	24	-103.703	21.8733	Intradomiciliary	M	n.d.	1	InDRE
667	Triatoma longipennis	Aguascalientes	Calvillo	La Fortuna	1710	102	-102	40	0	21	52	44	-103.7	21.8789	Intradomiciliary	F	n.d.	1	InDRE
668	Triatoma longipennis	Aguascalientes	Calvillo	Malpaso	1640	102	-102	39	52	21	51	34	-103.714	21.8594	Intradomiciliary	F	n.d.	1	InDRE
669	Triatoma longipennis	Aguascalientes	Calvillo	Tepezalilla	1680	102	-102	40	21	21	51	59	-103.706	21.8664	Intradomiciliary	F	n.d.	1	InDRE
670	Triatoma longipennis	Aguascalientes	Calvillo	La Fortuna	1710	102	-102	40	0	21	52	44	-103.7	21.8789	Intradomiciliary	F	n.d.	1	InDRE
671	Triatoma longipennis	Aguascalientes	Calvillo	Ojo Caliente	1690	102	-102	40	31	21	52	32	-103.709	21.8756	Intradomiciliary	M	n.d.	1	InDRE
672	Triatoma longipennis	Aguascalientes	Calvillo	La Fortuna	1710	102	-102	40	0	21	52	44	-103.7	21.8789	Intradomiciliary	F	n.d.	1	InDRE
673	Triatoma longipennis	Aguascalientes	Calvillo	Tepezalilla	1680	102	-102	40	21	21	51	59	-103.706	21.8664	Intradomiciliary	F	n.d.	1	InDRE
674	Triatoma longipennis	Aguascalientes	Calvillo	Los Arcos	1710	102	-102	41	12	21	52	24	-103.703	21.8733	Intradomiciliary	F	n.d.	1	InDRE
675	Triatoma longipennis	Aguascalientes	Calvillo	Ojo Caliente	1690	102	-102	40	31	21	52	32	-103.709	21.8756	Intradomiciliary	F	negative	1	InDRE
676	Triatoma longipennis	Aguascalientes	Calvillo	La Fortuna	1710	102	-102	40	0	21	52	44	-103.7	21.8789	Intradomiciliary	M	negative	1	InDRE
677	Triatoma longipennis	Aguascalientes	Calvillo	Tepezalilla	1680	102	-102	40	21	21	51	59	-103.706	21.8664	Intradomiciliary	F	n.d.	1	InDRE
678	Triatoma longipennis	Aguascalientes	Calvillo	La Fortuna	1710	102	-102	40	0	21	52	44	-103.7	21.8789	Intradomiciliary	F	n.d.	1	InDRE
679	Triatoma longipennis	Aguascalientes	Calvillo	Ojo Caliente	1690	102	-102	40	31	21	52	32	-103.709	21.8756	Intradomiciliary	F	n.d.	1	InDRE
680	Triatoma longipennis	Aguascalientes	Calvillo	Los Arcos	1710	102	-102	41	12	21	52	24	-103.703	21.8733	Intradomiciliary	F	n.d.	1	InDRE
681	Triatoma longipennis	Aguascalientes	Calvillo	La Fortuna	1710	102	-102	40	0	21	52	44	-103.7	21.8789	Intradomiciliary	F	negative	1	InDRE
682	Triatoma longipennis	Aguascalientes	Calvillo	Los Arcos	1710	102	-102	41	12	21	52	24	-103.703	21.8733	Intradomiciliary	F	n.d.	1	InDRE
683	Triatoma longipennis	Aguascalientes	Calvillo	La Fortuna	1710	102	-102	40	0	21	52	44	-103.7	21.8789	Intradomiciliary	F	n.d.	1	InDRE
684	Triatoma longipennis	Aguascalientes	Calvillo	La Fortuna	1710	102	-102	40	0	21	52	44	-103.7	21.8789	Intradomiciliary	F	n.d.	1	InDRE
685	Triatoma longipennis	Aguascalientes	Calvillo	La Pila	1600	102	-102	46	10	21	50	10	-103.703	21.8361	Intradomiciliary	F	n.d.	1	InDRE
686	Triatoma longipennis	Aguascalientes	Calvillo	La Fortuna	1710	102	-102	40	0	21	52	44	-103.7	21.8789	Intradomiciliary	F	n.d.	1	InDRE
687	Triatoma longipennis	Aguascalientes	Calvillo	Ojo Caliente	1690	102	-102	40	31	21	52	32	-103.709	21.8756	Intradomiciliary	F	n.d.	1	InDRE
688	Triatoma longipennis	Aguascalientes	Calvillo	La Fortuna	1710	102	-102	40	0	21	52	44	-103.7	21.8789	Intradomiciliary	F	n.d.	2	InDRE
689	Triatoma longipennis	Aguascalientes	Calvillo	Ojo Caliente	1690	102	-102	40	31	21	52	32	-103.709	21.8756	Intradomiciliary	M	negative	1	InDRE
690	Triatoma longipennis	Aguascalientes	Calvillo	Ojo Caliente	1690	102	-102	40	31	21	52	32	-103.709	21.8756	Intradomiciliary	M	n.d.	1	InDRE
691	Triatoma longipennis	Aguascalientes	Calvillo	Ojo Caliente	1690	102	-102	40	31	21	52	32	-103.709	21.8756	Intradomiciliary	F	n.d.	1	InDRE
692	Triatoma longipennis	Aguascalientes	Calvillo	Ojo Caliente	1690	102	-102	40	31	21	52	32	-103.709	21.8756	Intradomiciliary	M	n.d.	1	InDRE
693	Triatoma longipennis	Aguascalientes	Calvillo	Ojo Caliente	1690	102	-102	40	31	21	52	32	-103.709	21.8756	Intradomiciliary	F	negative	1	InDRE
694	Triatoma longipennis	Aguascalientes	Calvillo	Los Arcos	1710	102	-102	41	12	21	52	24	-103.703	21.8733	Intradomiciliary	F	positive	1	InDRE
695	Triatoma longipennis	Aguascalientes	Calvillo	Ojo Caliente	1690	102	-102	40	31	21	52	32	-103.709	21.8756	Intradomiciliary	M	negative	1	InDRE
696	Triatoma longipennis	Aguascalientes	Calvillo	Ojo Caliente	1690	102	-102	40	31	21	52	32	-103.709	21.8756	Intradomiciliary	F	n.d.	1	InDRE
697	Triatoma longipennis	Aguascalientes	Calvillo	Ojo Caliente	1690	102	-102	40	31	21	52	32	-103.709	21.8756	Intradomiciliary	F	positive	1	InDRE
698	Triatoma longipennis	Aguascalientes	Calvillo	Ojo Caliente	1690	102	-102	40	31	21	52	32	-103.709	21.8756	Intradomiciliary	F	n.d.	1	InDRE
699	Triatoma longipennis	Jalisco	Tlajomulco de Zuñiga	Tlajomulco de Zuñiga	1560	103	-103	26	48	20	28	22	-104.73	20.4728	Intradomiciliary	M	Positiva	2	InDRE
700	Triatoma longipennis	Jalisco	Tlajomulco de Zuñiga	Tlajomulco de Zuñiga	1560	103	-103	26	48	20	28	22	-104.73	20.4728	Intradomiciliary	M	n.d.	1	InDRE
701	Triatoma longipennis	Jalisco	Tlajomulco de Zuñiga	Tlajomulco de Zuñiga	1560	103	-103	26	48	20	28	22	-104.73	20.4728	Intradomiciliary	M	Negativa	2	InDRE
702	Triatoma longipennis	Jalisco	Tlajomulco de Zuñiga	Tlajomulco de Zuñiga	1560	103	-103	26	48	20	28	22	-104.73	20.4728	Intradomiciliary	M	Positiva	3	InDRE
703	Triatoma longipennis	Jalisco	Tlajomulco de Zuñiga	Tlajomulco de Zuñiga	1560	103	-103	26	48	20	28	22	-104.73	20.4728	Intradomiciliary	M	Negativa	2	InDRE
704	Triatoma longipennis	Jalisco	Tlajomulco de Zuñiga	Tlajomulco de Zuñiga	1560	103	-103	26	48	20	28	22	-104.73	20.4728	Intradomiciliary	M	n.d.	3	InDRE
705	Triatoma longipennis	Jalisco	Tlajomulco de Zuñiga	Tlajomulco de Zuñiga	1560	103	-103	26	48	20	28	22	-104.73	20.4728	Intradomiciliary	F	Positiva	6	InDRE
706	Triatoma longipennis	Michoacán	Buenavista	Buenavista Tomatlán	450	102	-102	35	11	19	12	32	-103.703	19.2089	Peridomiciliary	M	positive	1	InDRE
707	Triatoma longipennis	Jalisco	Tlajomulco de Zuñiga	Tlajomulco de Zuñiga	1560	103	-103	26	48	20	28	22	-104.73	20.4728	Intradomiciliary	F	n.d.	1	InDRE
708	Triatoma longipennis	Jalisco	Tlajomulco de Zuñiga	Tlajomulco de Zuñiga	1560	103	-103	26	48	20	28	22	-104.73	20.4728	Intradomiciliary	F	Positiva	3	InDRE
709	Triatoma longipennis	Jalisco	Tlajomulco de Zuñiga	Tlajomulco de Zuñiga	1560	103	-103	26	48	20	28	22	-104.73	20.4728	Intradomiciliary	NIV	Positiva	1	InDRE
710	Triatoma longipennis	Jalisco	Tlajomulco de Zuñiga	Tlajomulco de Zuñiga	1560	103	-103	26	48	20	28	22	-104.73	20.4728	Peridomiciliary	F	Positiva	3	InDRE
711	Triatoma longipennis	Jalisco	Tlajomulco de Zuñiga	Tlajomulco de Zuñiga	1560	103	-103	26	48	20	28	22	-104.73	20.4728	Peridomiciliary	F	Negativa	5	InDRE
712	Triatoma longipennis	Jalisco	Tlajomulco de Zuñiga	Tlajomulco de Zuñiga	1560	103	-103	26	48	20	28	22	-104.73	20.4728	Peridomiciliary	M	Negativa	4	InDRE
713	Triatoma longipennis	Jalisco	Tlajomulco de Zuñiga	Tlajomulco de Zuñiga	1560	103	-103	26	48	20	28	22	-104.73	20.4728	Peridomiciliary	M	Positiva	1	InDRE
714	Triatoma longipennis	Jalisco	Tlajomulco de Zuñiga	Tlajomulco de Zuñiga	1560	103	-103	26	48	20	28	22	-104.73	20.4728	Peridomiciliary	M	n.d.	3	InDRE
715	Triatoma longipennis	Jalisco	Tlajomulco de Zuñiga	Tlajomulco de Zuñiga	1560	103	-103	26	48	20	28	22	-104.73	20.4728	Peridomiciliary	M	Positiva	1	InDRE
716	Triatoma longipennis	Jalisco	Tlajomulco de Zuñiga	Tlajomulco de Zuñiga	1560	103	-103	26	48	20	28	22	-104.73	20.4728	Peridomiciliary	M	Negativa	3	InDRE
717	Triatoma longipennis	Jalisco	Tlajomulco de Zuñiga	Cajititlan	1560	103	-103	18	34	20	25	48	-104.726	20.43	Peridomiciliary	M	positive	1	InDRE
718	Triatoma longipennis	Jalisco	Tlajomulco de Zuñiga	Santa Cruz de las Flores	1510	103	-103	30	26	20	28	48	-104.724	20.48	Intradomiciliary	F	positive	1	InDRE
719	Triatoma longipennis	Jalisco	Tlajomulco de Zuñiga	Cajititlan	1560	103	-103	18	34	20	25	48	-104.726	20.43	Intradomiciliary	M	negative	1	InDRE
720	Triatoma longipennis	Jalisco	Tlajomulco de Zuñiga	Cajitlán	1560	103	-103	18	34	20	25	48	-104.726	20.43	Intradomiciliary	F	positive	1	InDRE
721	Triatoma longipennis	Jalisco	Tlajomulco de Zuñiga	Cajitlán	1560	103	-103	18	34	20	25	48	-104.726	20.43	Intradomiciliary	M	positive	1	InDRE
722	Triatoma longipennis	Jalisco	Tlaquepaque	Santa María Tequepexpan	1540	103	-103	18	38	20	38	18	-104.727	20.6383	Intradomiciliary	M	positive	1	InDRE
723	Triatoma longipennis	Jalisco	Tlaquepaque	Tlaquepaque	1540	103	-103	18	38	20	38	18	-104.727	20.6383	Intradomiciliary	F	positive	1	InDRE
724	Triatoma longipennis	Jalisco	Tlaquepaque	Tlaquepaque	1540	103	-103	18	38	20	38	18	-104.727	20.6383	n. d.	M	positive	1	InDRE
725	Triatoma longipennis	Jalisco	Tlaquepaque	Tlaquepaque	1540	103	-103	18	38	20	38	18	-104.727	20.6383	Intradomiciliary	M	positive	1	InDRE
726	Triatoma longipennis	Jalisco	Tolimán	Tolimán	740	103	-103	54	51	19	36	6	-104.731	19.6017	Intradomiciliary	F	positive	1	InDRE
727	Triatoma longipennis	Jalisco	Tolimán	Tolimán	740	103	-103	54	51	19	36	6	-104.731	19.6017	Intradomiciliary	F	positive	1	InDRE
728	Triatoma longipennis	Jalisco	Tolimán	Tolimán	740	103	-103	54	51	19	36	6	-104.731	19.6017	Intradomiciliary	M	Negativa	1	InDRE
729	Triatoma longipennis	Michoacán	Buenavista	Buenavista Tomatlán	450	102	-102	35	11	19	12	32	-103.703	19.2089	Peridomiciliary	M	positive	1	InDRE
730	Triatoma longipennis	Aguascalientes	Calvillo	La Panadera	1660	102	-102	41	48	21	51	49	-103.713	21.8636	Intradomiciliary	M	NA	1	InDRE
731	Triatoma longipennis	Jalisco	Tomatlán	Tomatlán	50	105	-105	14	55	19	56	27	-106.765	19.9408	n. d.	M	positive	1	InDRE
732	Triatoma longipennis	Jalisco	Tomatlán	El GacFo	260	105	-105	3	21	19	53	6	-106.756	19.885	Intradomiciliary	M	positive	1	InDRE
733	Triatoma longipennis	Jalisco	Tomatlán	Josè Maria Morelos	10	105	-105	11	9	19	40	33	-106.752	19.6758	Intradomiciliary	F	positive	1	InDRE
734	Triatoma longipennis	Jalisco	Tomatlán	José Maria Morelos	10	105	-105	11	9	19	40	33	-106.752	19.6758	Intradomiciliary	F	positive	1	InDRE
735	Triatoma longipennis	Jalisco	Tomatlán	Tomatlán	50	105	-105	14	55	19	56	27	-106.765	19.9408	Intradomiciliary	F	positive	1	InDRE
736	Triatoma longipennis	Jalisco	Tonalá	Tonalá	1660	103	-103	14	28	20	37	25	-104.724	20.6236	n. d.	M	Positiva	1	InDRE
737	Triatoma longipennis	Jalisco	Tonalá	Tonalá	1660	103	-103	14	28	20	37	25	-104.724	20.6236	Peridomiciliary	F	Negativa	1	InDRE
738	Triatoma longipennis	Jalisco	Tonalá	Tonalá	1660	103	-103	14	28	20	37	25	-104.724	20.6236	Intradomiciliary	M	negative	1	InDRE
739	Triatoma longipennis	Jalisco	Tonalá	Tonalá	1660	103	-103	14	28	20	37	25	-104.724	20.6236	Intradomiciliary	F	negative	1	InDRE
740	Triatoma longipennis	Jalisco	Tonalá	Tonalá	1660	103	-103	14	28	20	37	25	-104.724	20.6236	Intradomiciliary	M	negative	1	InDRE
741	Triatoma longipennis	Jalisco	Tonalá	Tonalá	1660	103	-103	14	28	20	37	25	-104.724	20.6236	Intradomiciliary	M	positive	1	InDRE
742	Triatoma longipennis	Jalisco	Tonalá	Tonalá	1660	103	-103	14	28	20	37	25	-104.724	20.6236	Intradomiciliary	M	positive	1	InDRE
743	Triatoma longipennis	Jalisco	Tonalá	Tonalá	1660	103	-103	14	28	20	37	25	-104.724	20.6236	Intradomiciliary	M	negative	1	InDRE
744	Triatoma longipennis	Jalisco	Tonaya	Tonaya	800	103	-103	58	16	19	47	9	-104.721	19.7858	Intradomiciliary	F	positive	1	InDRE
745	Triatoma longipennis	Jalisco	Totatiche	Totatiche	1760	103	-103	26	35	21	55	38	-104.726	21.9272	n. d.	M	Positiva	1	InDRE
746	Triatoma longipennis	Jalisco	Tototlán	La Luz	1540	102	-102	43	19	20	26	58	-103.705	20.4494	Intradomiciliary	F	positive	1	InDRE
747	Triatoma longipennis	Jalisco	Tototlán	Yerbabuena	1555	102	-102	44	45	20	34	54	-103.713	20.5817	Intradomiciliary	M	positive	1	InDRE
748	Triatoma longipennis	Jalisco	Tototlán	Tototlán	1540	102	-102	47	35	20	32	33	-103.71	20.5425	Intradomiciliary	F	Positiva	1	InDRE
749	Triatoma longipennis	Jalisco	Tototlán	Tototlán	1540	102	-102	47	35	20	32	33	-103.71	20.5425	Intradomiciliary	F	positiva	1	InDRE
750	Triatoma longipennis	Jalisco	Tuxcacuesco	El CamicFín	750	104	-104	2	35	19	38	24	-105.743	19.64	Intradomiciliary	F	positive	1	InDRE
751	Triatoma longipennis	Jalisco	Tuxcacuesco	Tuxcacuesco	720	103	-103	58	58	19	41	49	-104.733	19.6969	Intradomiciliary	F	Positiva	1	InDRE
752	Triatoma longipennis	Jalisco	Tuxcacuesco	Tuxcacuesco	720	103	-103	58	58	19	41		-104.733	19.6833	Intradomiciliary	M	negative	1	InDRE
753	Triatoma longipennis	Jalisco	Tuxcacuesco	Tuxcacuesco	720	103	-103	58	58	19	41	49	-104.733	19.6969	Intradomiciliary	F	positive	1	InDRE
754	Triatoma longipennis	Jalisco	Tuxcueca	Tuzcueca	1530	103	-103	11	4	20	9	13	-104.718	20.1536	Intradomiciliary	M	positive	1	InDRE
755	Triatoma longipennis	Jalisco	Tuxcueca	Tuxcueca	1530	103	-103	11	4	20	9	13	-104.718	20.1536	n. d.	F	negative	1	InDRE
756	Triatoma longipennis	Jalisco	Tuxcueca	Tuxcueca	1530	103	-103	11	4	20	9	13	-104.718	20.1536	Intradomiciliary	F	positive	1	InDRE
757	Triatoma longipennis	Jalisco	Tuxcueca	San Luis Soyatlan	1530	103	-103	18	18	20	11	48	-104.722	20.1967	Intradomiciliary	F	positive	1	InDRE
758	Triatoma longipennis	Jalisco	Tuxcueca	San Luis Soyatlan	1530	103	-103	18	18	20	11	48	-104.722	20.1967	Intradomiciliary	F	positive	1	InDRE
759	Triatoma longipennis	Jalisco	Tuxcueca	Tuxcueca	1530	103	-103	11	4	20	9	13	-104.718	20.1536	Intradomiciliary	F	positive	1	InDRE
760	Triatoma longipennis	Michoacán	Ecuandureo	Rincón Grande	1550	102	-102	10	23	20	12	59	-103.706	20.2164	Peridomiciliary	F	positive	1	InDRE
761	Triatoma longipennis	Michoacán	Ecuandureo	Rincón Grande	1550	102	-102	10	23	20	12	59	-103.706	20.2164	Intradomiciliary	F	positive	1	InDRE
762	Triatoma longipennis	Jalisco	Tuxcueca	Puerta de San Nícolas	1530	103	-103	14	25	20	10	53	-104.724	20.1814	Intradomiciliary	F	Positiva	1	InDRE
763	Triatoma longipennis	Jalisco	Tuxcueca	El Tepeguaje	1540	103	-103	12	40	20	10	9	-104.728	20.1692	Intradomiciliary	F	Positiva	1	InDRE
764	Triatoma longipennis	Jalisco	Tuxcueca	Puerta de San Nicolas	1530	103	-103	14	25	20	10	53	-104.724	20.1814	Intradomiciliary	M	positive	1	InDRE
765	Triatoma longipennis	Jalisco	Tuxcueca	Tuxcueca	1530	103	-103	11	4	20	9	13	-104.718	20.1536	Intradomiciliary	F	positive	1	InDRE
766	Triatoma longipennis	Jalisco	Tuxcueca	San Luis Soyatlán	1530	103	-103	18	18	20	11	48	-104.722	20.1967	Intradomiciliary	F	positive	1	InDRE
767	Triatoma longipennis	Jalisco	Tuxpan	Tuxpan	1140	103	-103	22	32	19	33	14	-104.726	19.5539	Intradomiciliary	F	positive	1	InDRE
768	Triatoma longipennis	Jalisco	Tuxpan	El Quelite	1190	103	-103	23	6	19	34	47	-104.718	19.5797	Peridomiciliary	M	negative	1	InDRE
769	Triatoma longipennis	Jalisco	Unión de Tula	Unión de Tula	1340	104	-104	16	4	19	57	16	-105.734	19.9544	Intradomiciliary	F	positive	1	InDRE
770	Triatoma longipennis	Jalisco	Unión de Tula	Unión de Tula	1340	104	-104	16	4	19	57	16	-105.734	19.9544	Intradomiciliary	F	negative	1	InDRE
771	Triatoma longipennis	Jalisco	Unión de Tula	Unión de Tula	1340	104	-104	16	4	19	57	16	-105.734	19.9544	n. d.	F	Positiva	1	InDRE
772	Triatoma longipennis	Jalisco	Unión de Tula	Unión de Tula	1340	104	-104	16	4	19	57	16	-105.734	19.9544	Intradomiciliary	M	negative	1	InDRE
773	Triatoma longipennis	Jalisco	Unión de Tula	Unión de Tula	1340	104	-104	16	4	19	57	16	-105.734	19.9544	Intradomiciliary	F	positive	1	InDRE
774	Triatoma longipennis	Jalisco	Unión de Tula	Unión de Tula	1340	104	-104	16	4	19	57	16	-105.734	19.9544	Intradomiciliary	F	positive	1	InDRE
775	Triatoma longipennis	Michoacán	Ecuandureo	Ecuandureo	1560	102	-102	11	31	20	9	41	-103.709	20.1614	Peridomiciliary	M		1	InDRE
776	Triatoma longipennis	Jalisco	Unión de Tula	Unión de Tula	1340	104	-104	16	4	19	57	16	-105.734	19.9544	Intradomiciliary	F	positive	1	InDRE
777	Triatoma longipennis	Jalisco	Unión de Tula	Unión de Tula	1340	104	-104	16	4	19	57	16	-105.734	19.9544	Intradomiciliary	M	positive	1	InDRE
778	Triatoma longipennis	Jalisco	Valle de Guadalupe	RancFo San José	1860	102	-102	33	58	21	3	27	-103.716	21.0575	Intradomiciliary	F	positive	1	InDRE
779	Triatoma longipennis	Jalisco	Villa Corona	Juan Gil Preciado	1380	103	-103	43	37	20	22	18	-104.727	20.3717	Intradomiciliary	F	positive	1	InDRE
780	Triatoma longipennis	Jalisco	Villa Corona	Villa Corona	1355	103	-103	39	55	20	24	57	-104.732	20.4158	Intradomiciliary	F	positive	1	InDRE
781	Triatoma longipennis	Jalisco	Villa Corona	Villa Corona	1355	103	-103	39	55	20	24	57	-104.732	20.4158	Intradomiciliary	M	positive	1	InDRE
782	Triatoma longipennis	Jalisco	Villa Corona	El Tecuan	1450	103	-103	43	51	20	18	49	-104.731	20.3136	Intradomiciliary	F	positive	1	InDRE
783	Triatoma longipennis	Jalisco	Villa Corona	Juan Gil Preciado	1380	103	-103	43	37	20	22	18	-104.727	20.3717	Peridomiciliary	F	positive	1	InDRE
784	Triatoma longipennis	Jalisco	Villa Corona	Estipac	1370	103	-103	43	22	20	21	44	-104.723	20.3622	Intradomiciliary	F	negative	1	InDRE
785	Triatoma longipennis	Jalisco	Villa Corona	Estipac	1370	103	-103	43	22	20	21	44	-104.723	20.3622	Intradomiciliary	F	negative	1	InDRE
786	Triatoma longipennis	Jalisco	Villa Corona	Estipac	1370	103	-103	43	22	20	21	44	-104.723	20.3622	Intradomiciliary	M	negative	1	InDRE
787	Triatoma longipennis	Jalisco	Villa Corona	Juan Gil Preciado	1380	103	-103	43	37	20	22	18	-104.727	20.3717	Intradomiciliary	M	positive	1	InDRE
788	Triatoma longipennis	Jalisco	Villa Corona	El Tecuán	1450	103	-103	43	51	20	18	49	-104.731	20.3136	Intradomiciliary	M	positive	1	InDRE
789	Triatoma longipennis	Jalisco	Villa Corona	Juan Gil Preciado	1380	103	-103	43	37	20	22	18	-104.727	20.3717	Intradomiciliary	F	positive	1	InDRE
790	Triatoma longipennis	Jalisco	Villa Corona	Estipac	1370	103	-103	43	22	20	21	44	-104.723	20.3622	Intradomiciliary	F	Positiva	1	InDRE
791	Triatoma longipennis	Jalisco	Villa Corona	Estipac	1370	103	-103	43	22	20	21	44	-104.723	20.3622	Intradomiciliary	F	Negativa	1	InDRE
792	Triatoma longipennis	Michoacán	Ecuandureo	Ecuandureo	1560	102	-102	11	31	20	9	41	-103.709	20.1614	Intradomiciliary	F		1	InDRE
793	Triatoma longipennis	Aguascalientes	Calvillo	Presa de los Serna	2260	102	-102	49	9	21	53	48	-103.703	21.8967	Intradomiciliary	F	NA	1	InDRE
794	Triatoma longipennis	Aguascalientes	Calvillo	Ojo Calientillo	1670	102	-102	42	27	21	50	6	-103.707	21.835	Intradomiciliary	F	NA	1	InDRE
795	Triatoma longipennis	Aguascalientes	Calvillo	Tepetate de arriba	1720	102	-102	44	17	21	47	22	-103.705	21.7894	Intradomiciliary	F	NA	1	InDRE
796	Triatoma longipennis	Aguascalientes	Jesús Maria	Frac. La Roca	1880	102	-102	20	41	21	57	44	-103.711	21.9622	Peridomiciliary	F	NA	1	InDRE
797	Triatoma longipennis	Aguascalientes	Calvillo	La Fortuna	1710	102	-102	40	0	21	52	44	-103.7	21.8789	Intradomiciliary	F	NA	1	InDRE
798	Triatoma longipennis	Michoacán	Ecuandureo	Ecuandureo	1560	102	-102	11	31	20	9	41	-103.709	20.1614	Intradomiciliary	F		1	InDRE
799	Triatoma longipennis	Michoacán	La Piedad	La Piedad	1640	102	-102	1	29	20	20	19	-103.708	20.3386	n. d.	F		1	InDRE
800	Triatoma longipennis	Jalisco	Villa Corona	El Tecuán	1450	103	-103	43	51	20	18	49	-104.731	20.3136	Intradomiciliary	F	Negativa	1	InDRE
801	Triatoma longipennis	Jalisco	Villa Corona	El Tecuan	1450	103	-103	43	51	20	18	49	-104.731	20.3136	Intradomiciliary	M	negative	1	InDRE
802	Triatoma longipennis	Jalisco	Villa Corona	Juan Gil Preciado	1380	103	-103	43	37	20	22	18	-104.727	20.3717	Intradomiciliary	F	negative	1	InDRE
803	Triatoma longipennis	Jalisco	Villa Corona	Juan Gil Preciado	1380	103	-103	43	37	20	22	18	-104.727	20.3717	Intradomiciliary	M	positive	1	InDRE
804	Triatoma longipennis	Jalisco	Villa Corona	Villa Corona	1355	103	-103	39	55	20	24	57	-104.732	20.4158	Intradomiciliary	M	positive	1	InDRE
805	Triatoma longipennis	Jalisco	Villa Corona	El Barro	1420	103	-103	45	1	20	28	17	-104.717	20.4714	Intradomiciliary	F	positive	1	InDRE
806	Triatoma longipennis	Jalisco	Villa Corona	Juan Gil Preciado	1380	103	-103	43	37	20	22	18	-104.727	20.3717	Peridomiciliary	F	positive	1	InDRE
807	Triatoma longipennis	Jalisco	Villa de purificacion	Devisadero	320	104	-104	47	16	19	39	43	-105.738	19.6619	Intradomiciliary	F	positiva	1	InDRE
808	Triatoma longipennis	Jalisco	Villa de Purificación	Zapotán	400	104	-104	55	5	19	45	34	-105.735	19.7594	Intradomiciliary	F	positive	1	InDRE
809	Triatoma longipennis	Jalisco	Villa de Purificación	Pabelo	660	104	-104	37	56	19	52	52	-105.749	19.8811	Intradomiciliary	F	positive	1	InDRE
[truncated: 408 more rows]

## Sheet: Table S4. T. mazzotti
	Species	State	Municipality	Locality	Altitude (masl)	Longitude (*-1)	Long. g.	Long.m	Long.s	Lat.g	Lat.m	Lat.s	Longitude	Latitude	Collection area	Sex	Diagnosis of T. cruzi	Nº individuals	Reference
[truncated: 315 more rows]

[truncated: 4 more sheets: Table S5. T. pallidipennis, Table S6. T. phyllosoma, Table S7. T. picturata, Table S8. References]
